# Supplementary material for: YCu(TeO3)2(NO3)(H2O)3: a novel layered tellurite
Source: Acta Crystallogr E Crystallogr Commun. 2016 Jul 19;72(Pt 8):1138–42. doi: 10.1107/S2056989016011464 (PMC4971857; doi:10.1107/S2056989016011464)
Supplement: Supplementary file 1 [file e-72-01138-sup1.cif]

##############################################################################
#                                                                            #
# This CIF contains the data in a paper accepted for publication in          #
# Acta Crystallographica Section E. It conforms to the requirements of       #
# Notes for Authors for Acta Crystallographica Section E, and has been       #
# peer reviewed under the auspices of the IUCr Commission on Journals.       #
#                                                                            #
# Full details of the Crystallographic Information File format               #
# are given in the paper "The Crystallographic Information File (CIF):       #
# a New Standard Archive File for Crystallography" by S. R. Hall, F. H.      #
# Allen and I. D. Brown [Acta Cryst. (1991), A47, 655-685].                  #
#                                                                            #
# The current version of the core CIF dictionary is obtainable from          #
# ftp://ftp.iucr.org/pub/cif_core.dic.                                       #
#                                                                            #
# Software is freely available for graphical display of the structure(s)     #
# in this CIF. For information consult the CIF software page                 #
# http://www.iucr.org/resources/cif/software.                                #
#                                                                            #
# This file may be used for bona fide research purposes within the           #
# scientific community so long as proper attribution is given to the journal # 
# article from which it was obtained.                                        #
#                                                                            #
##############################################################################
data_I
_database_code_depnum_ccdc_archive 'CCDC 1493330'
_audit_creation_method     'SHELXL-2014/7'
_chemical_name_systematic
;
Yttrium(III) copper(II) bis[trioxidotellurate(IV)] nitrate trihydrate
;
_chemical_name_common
                         'Yttrium copper (II) tellurite (IV) nitrate trihydrate'
_chemical_formula_moiety     'Cu H4 O8 Te2 Y, N O3, H2 O'
_chemical_formula_sum     'Cu H6 N O12 Te2 Y'
_chemical_formula_iupac     'Y Cu (Te O3)2 (N O3) (H2 O)3'
_chemical_formula_weight     619.71
_chemical_melting_point     ?
_shelx_space_group_comment
;
The symmetry employed for this shelxl refinement is uniquely defined
by the following loop, which should always be used as a source of
symmetry information in preference to the above space-group names.
They are only intended as comments.
;
_space_group_crystal_system     monoclinic
_space_group_name_H-M_alt     'P 21/c'
_space_group_name_Hall     '-P 2ybc'
loop_
    _space_group_symop_operation_xyz
    'x, y, z'
    '-x, y+1/2, -z+1/2'
    '-x, -y, -z'
    'x, -y-1/2, z-1/2'
_cell_length_a     7.2560(15)
_cell_length_b     20.654(4)
_cell_length_c     7.0160(14)
_cell_angle_alpha     90
_cell_angle_beta     94.63(3)
_cell_angle_gamma     90
_cell_volume     1048.0(4)
_cell_formula_units_Z     4
_cell_measurement_reflns_used     20243
_cell_measurement_theta_min     2.82
_cell_measurement_theta_max     30.04
_cell_measurement_temperature     100(2)
_exptl_crystal_description     prism
_exptl_crystal_colour     'dark blue'
_exptl_crystal_size_max     0.02
_exptl_crystal_size_mid     0.015
_exptl_crystal_size_min     0.01
_exptl_crystal_density_diffrn     3.928
_exptl_crystal_density_meas     ?
_exptl_crystal_density_method     ?
_exptl_crystal_F_000     1124
_exptl_absorpt_coefficient_mu     13.058
_exptl_absorpt_correction_type     multi-scan
_exptl_absorpt_process_details
;
(<i>SADABS</i>; Bruker, 2001)
;
_shelx_estimated_absorpt_T_min     ?
_shelx_estimated_absorpt_T_max     ?
_exptl_absorpt_correction_T_min     0.2948
_exptl_absorpt_correction_T_max     0.4326
_diffrn_ambient_temperature     100(2)
_diffrn_radiation_type     'synchrotron'
_diffrn_radiation_wavelength     0.71073
_diffrn_measurement_device_type     'ADSC Quantum 315r detector'
_diffrn_measurement_method     '\f scan'
_diffrn_detector_area_resol_mean     ?
_diffrn_reflns_number     20336
_diffrn_reflns_av_R_equivalents     0.0542
_diffrn_reflns_theta_min     2.816
_diffrn_reflns_theta_max     30.042
_diffrn_reflns_theta_full     25.242
_diffrn_measured_fraction_theta_max     0.947
_diffrn_measured_fraction_theta_full     0.952
_diffrn_reflns_limit_h_min     -10
_diffrn_reflns_limit_h_max     10
_diffrn_reflns_limit_k_min     -29
_diffrn_reflns_limit_k_max     29
_diffrn_reflns_limit_l_min     -9
_diffrn_reflns_limit_l_max     9
_diffrn_standards_number     360
_diffrn_standards_interval_count     1
_diffrn_standards_interval_time     60
_diffrn_standards_decay_%     ?
_refine_special_details     ?
_reflns_number_total     2901
_reflns_number_gt     2810
_reflns_threshold_expression     'I > 2\s(I)'
_refine_ls_structure_factor_coef     Fsqd
_refine_ls_matrix_type     full
_refine_ls_R_factor_all     0.0338
_refine_ls_R_factor_gt     0.0329
_refine_ls_wR_factor_gt     0.0733
_refine_ls_wR_factor_ref     0.0737
_refine_ls_goodness_of_fit_ref     1.140
_refine_ls_restrained_S_all     1.139
_refine_ls_number_reflns     2901
_refine_ls_number_parameters     173
_refine_ls_number_restraints     6
_refine_ls_hydrogen_treatment     refxyz
_refine_ls_weighting_scheme     calc
_refine_ls_weighting_details
                          'w=1/[\s^2^(Fo^2^)+11.0043P] where P=(Fo^2^+2Fc^2^)/3'
_atom_sites_solution_hydrogens     difmap
_atom_sites_solution_primary     ?
_atom_sites_solution_secondary     ?
_refine_ls_shift/su_max     0.001
_refine_ls_shift/su_mean     0.000
_refine_diff_density_max     1.454
_refine_diff_density_min     -1.556
_refine_ls_extinction_method
;
SHELXL2014 (Sheldrick, 2015)
;
_refine_ls_extinction_coef     0.0094(5)
_refine_ls_extinction_expression
                                  'Fc^*^=kFc[1+0.001xFc^2^\l^3^/sin(2\q)]^-1/4^'
loop_
    _atom_type_symbol
    _atom_type_description
    _atom_type_scat_dispersion_real
    _atom_type_scat_dispersion_imag
    _atom_type_scat_source
    'Cu' 'Cu' 0.3201 1.2651
                         'International Tables Vol C Tables 4.2.6.8 and 6.1.1.4'
    'Y' 'Y' -2.7962 3.5667
                         'International Tables Vol C Tables 4.2.6.8 and 6.1.1.4'
    'Te' 'Te' -0.5308 1.6751
                         'International Tables Vol C Tables 4.2.6.8 and 6.1.1.4'
    'O' 'O' 0.0106 0.0060
                         'International Tables Vol C Tables 4.2.6.8 and 6.1.1.4'
    'N' 'N' 0.0061 0.0033
                         'International Tables Vol C Tables 4.2.6.8 and 6.1.1.4'
    'H' 'H' 0.0000 0.0000
                         'International Tables Vol C Tables 4.2.6.8 and 6.1.1.4'
_computing_data_collection     'local program'
_computing_cell_refinement
;
<i>XDS</i> (Kabsch, 2010)
;
_computing_data_reduction
;
XPREP (Bruker, 2001)
;
_computing_structure_solution
;
SHELXS97 (Sheldrick, 2008)
;
_computing_structure_refinement
;
SHELXL2014 (Sheldrick, 2015)
;
_computing_molecular_graphics
;
Crystalmaker (Palmer, 2009)
;
_computing_publication_material
;
publCIF (Westrip, 2010)
;
loop_
    _atom_site_type_symbol
    _atom_site_label
    _atom_site_fract_x
    _atom_site_fract_y
    _atom_site_fract_z
    _atom_site_U_iso_or_equiv
    _atom_site_adp_type
    _atom_site_calc_flag
    _atom_site_occupancy
    _atom_site_disorder_assembly
    _atom_site_disorder_group
    Te Te1 0.21415(4) 0.34749(2) 0.49104(4) 0.00849(9) Uani d 1 . .
    Te Te2 0.71124(4) 0.15281(2) 1.03341(4) 0.00846(9) Uani d 1 . .
    Y Y1 -0.03880(6) 0.28786(2) 0.01247(6) 0.00865(11) Uani d 1 . .
    Cu Cu1 0.46115(7) 0.24947(2) 0.76001(8) 0.00911(12) Uani d 1 . .
    N N1 0.8271(7) 0.0010(2) 1.1795(7) 0.0209(9) Uani d 1 . .
    O O1 0.2531(4) 0.26068(15) 0.5797(5) 0.0105(6) Uani d 1 . .
    O O2 0.0133(4) 0.31345(15) 0.3301(5) 0.0106(6) Uani d 1 . .
    O O3 0.3929(4) 0.34159(15) 0.3116(5) 0.0112(6) Uani d 1 . .
    O O4 0.6704(4) 0.23870(15) 0.9406(5) 0.0114(6) Uani d 1 . .
    O O5 0.9077(4) 0.18938(15) 1.1933(5) 0.0106(6) Uani d 1 . .
    O O6 0.5292(5) 0.15853(15) 1.2113(5) 0.0099(6) Uani d 1 . .
    O O7 0.0622(7) 0.45346(18) 0.3091(7) 0.0279(10) Uani d 1 . .
    O O8 0.8860(6) 0.05534(18) 1.2373(6) 0.0233(8) Uani d 1 . .
    O O9 0.3327(6) 0.49362(19) 0.3909(7) 0.0284(9) Uani d 1 . .
    O OW1 -0.2697(5) 0.36731(17) 0.0483(5) 0.0134(6) Uani d 1 . .
    H H11 -0.266(10) 0.4092(16) 0.080(10) 0.020 Uiso d 1 . .
    H H12 -0.360(8) 0.364(4) -0.046(8) 0.020 Uiso d 1 . .
    O OW2 0.1872(5) 0.36858(17) -0.0246(5) 0.0153(7) Uani d 1 . .
    H H21 0.155(10) 0.407(2) -0.070(10) 0.023 Uiso d 1 . .
    H H22 0.279(8) 0.371(4) 0.066(8) 0.023 Uiso d 1 . .
    O OW3 -0.2844(7) 0.5007(2) 0.1525(8) 0.0317(10) Uani d 1 . .
    H H31 -0.182(9) 0.490(4) 0.225(12) 0.048 Uiso d 1 . .
    H H32 -0.374(10) 0.503(4) 0.232(12) 0.048 Uiso d 1 . .
loop_
    _atom_site_aniso_label
    _atom_site_aniso_U_11
    _atom_site_aniso_U_22
    _atom_site_aniso_U_33
    _atom_site_aniso_U_12
    _atom_site_aniso_U_13
    _atom_site_aniso_U_23
    Te1 0.00827(14) 0.00782(13) 0.00912(16) -0.00013(8) -0.00084(9) -0.00064(9)
    Te2 0.00858(14) 0.00783(14) 0.00876(16) 0.00007(8) -0.00061(9) -0.00066(9)
    Y1 0.00832(19) 0.00855(19) 0.0089(2) 0.00012(13) -0.00055(14) 0.00008(13)
    Cu1 0.0081(2) 0.0088(2) 0.0100(3) -0.00025(17) -0.00157(18) 0.00098(18)
    N1 0.027(2) 0.0128(19) 0.022(2) -0.0008(16) -0.0056(18) 0.0026(16)
    O1 0.0103(14) 0.0089(13) 0.0119(16) 0.0001(11) -0.0018(11) 0.0007(11)
    O2 0.0089(14) 0.0102(14) 0.0125(16) -0.0020(11) -0.0009(11) 0.0003(11)
    O3 0.0080(14) 0.0096(13) 0.0163(17) 0.0003(11) 0.0032(12) 0.0002(11)
    O4 0.0098(14) 0.0093(13) 0.0147(17) 0.0005(11) -0.0018(12) 0.0038(11)
    O5 0.0109(14) 0.0095(13) 0.0109(16) -0.0014(11) -0.0015(11) -0.0007(11)
    O6 0.0115(14) 0.0116(14) 0.0067(15) 0.0012(11) 0.0017(11) -0.0014(11)
    O7 0.038(2) 0.0108(16) 0.032(2) -0.0057(16) -0.0148(19) 0.0042(15)
    O8 0.034(2) 0.0136(16) 0.020(2) 0.0006(15) -0.0072(16) -0.0014(14)
    O9 0.026(2) 0.0194(18) 0.038(3) 0.0027(15) -0.0085(18) 0.0027(17)
    OW1 0.0137(15) 0.0128(15) 0.0128(17) 0.0022(12) -0.0036(12) -0.0031(12)
    OW2 0.0176(16) 0.0140(15) 0.0137(18) -0.0029(13) -0.0016(13) 0.0024(12)
    OW3 0.039(3) 0.025(2) 0.031(3) 0.0023(19) 0.000(2) 0.0002(18)
_geom_special_details
;
 All esds (except the esd in the dihedral angle between two l.s. planes)
 are estimated using the full covariance matrix.  The cell esds are taken
 into account individually in the estimation of esds in distances, angles
 and torsion angles; correlations between esds in cell parameters are only
 used when they are defined by crystal symmetry.  An approximate (isotropic)
 treatment of cell esds is used for estimating esds involving l.s. planes.
;
loop_
    _geom_bond_atom_site_label_1
    _geom_bond_atom_site_label_2
    _geom_bond_site_symmetry_2
    _geom_bond_distance
    _geom_bond_publ_flag
    Te1 O3 . 1.883(3) ?
    Te1 O2 . 1.905(3) ?
    Te1 O1 . 1.911(3) ?
    Te1 O6 4_565 2.657(3) ?
    Te1 O7 . 2.722(4) ?
    Te1 O5 4_465 2.837(3) ?
    Te2 O6 . 1.893(3) ?
    Te2 O5 . 1.898(3) ?
    Te2 O4 . 1.905(3) ?
    Te2 O3 4_566 2.681(4) ?
    Te2 O8 . 2.723(4) ?
    Te2 O2 4_666 2.798(3) ?
    Y1 O5 4_464 2.290(3) ?
    Y1 O2 . 2.292(3) ?
    Y1 O1 4_565 2.357(3) ?
    Y1 O4 1_454 2.359(3) ?
    Y1 OW2 . 2.367(4) ?
    Y1 OW1 . 2.373(3) ?
    Y1 O5 1_454 2.445(3) ?
    Y1 O2 4_565 2.497(3) ?
    Cu1 O1 . 1.904(3) ?
    Cu1 O4 . 1.910(3) ?
    Cu1 O3 4_566 1.986(3) ?
    Cu1 O6 4_565 1.999(3) ?
    Cu1 O1 4_566 2.811(4) ?
    Cu1 O4 4_565 2.817(4) ?
    N1 O9 2_646 1.233(6) ?
    N1 O8 . 1.256(6) ?
    N1 O7 2_646 1.267(6) ?
    N1 Te1 2_646 3.394(4) ?
    O1 Y1 4_566 2.357(3) ?
    O1 Cu1 4_565 2.811(4) ?
    O1 Te1 4_566 3.679(3) ?
    O1 Te2 4_565 3.811(3) ?
    O1 Y1 1_556 3.881(4) ?
    O2 Y1 4_566 2.497(3) ?
    O2 Te2 4_465 2.798(3) ?
    O2 Cu1 4_565 3.571(3) ?
    O3 Cu1 4_565 1.986(3) ?
    O3 Te2 4_565 2.681(3) ?
    O4 Y1 1_656 2.359(3) ?
    O4 Cu1 4_566 2.817(4) ?
    O4 Te2 4_565 3.661(3) ?
    O4 Te1 4_566 3.801(3) ?
    O4 Y1 4_666 3.847(4) ?
    O5 Y1 4_667 2.290(3) ?
    O5 Y1 1_656 2.445(3) ?
    O5 Te1 4_666 2.837(3) ?
    O5 Cu1 4_566 3.543(3) ?
    O6 Cu1 4_566 1.999(3) ?
    O6 Te1 4_566 2.657(3) ?
    O6 Y1 4_667 3.801(3) ?
    O7 N1 2_656 1.267(6) ?
    O7 Te2 4_465 3.798(5) ?
    O8 Te1 4_666 3.653(5) ?
    O8 Y1 4_667 3.787(4) ?
    O9 N1 2_656 1.233(6) ?
    O9 Te2 2_656 3.350(4) ?
    O9 Te2 4_565 4.153(4) ?
    OW1 Te2 4_465 3.442(4) ?
    OW1 Cu1 4_465 3.508(4) ?
    OW1 Te2 4_464 3.628(4) ?
    OW1 Cu1 1_454 3.632(4) ?
    OW1 H11 . 0.89(3) ?
    OW1 H12 . 0.89(3) ?
    OW2 Te1 1_554 3.447(4) ?
    OW2 Cu1 1_554 3.574(4) ?
    OW2 Cu1 4_565 3.639(4) ?
    OW2 H21 . 0.89(3) ?
    OW2 H22 . 0.89(3) ?
    OW3 Te1 3_566 4.018(5) ?
    OW3 Te2 4_465 4.148(5) ?
    OW3 H31 . 0.90(3) ?
    OW3 H32 . 0.89(3) ?
loop_
    _geom_angle_atom_site_label_1
    _geom_angle_atom_site_label_2
    _geom_angle_atom_site_label_3
    _geom_angle_site_symmetry_1
    _geom_angle_site_symmetry_3
    _geom_angle
    _geom_angle_publ_flag
    O3 Te1 O2 . . 96.62(15) ?
    O3 Te1 O1 . . 93.73(14) ?
    O2 Te1 O1 . . 86.15(14) ?
    O3 Te1 O6 . 4_565 77.24(13) ?
    O2 Te1 O6 . 4_565 155.35(12) ?
    O1 Te1 O6 . 4_565 70.67(12) ?
    O3 Te1 O7 . . 90.77(15) ?
    O2 Te1 O7 . . 75.93(13) ?
    O1 Te1 O7 . . 161.92(13) ?
    O6 Te1 O7 4_565 . 127.41(11) ?
    O3 Te1 O5 . 4_465 157.99(12) ?
    O2 Te1 O5 . 4_465 66.69(13) ?
    O1 Te1 O5 . 4_465 71.75(12) ?
    O6 Te1 O5 4_565 4_465 111.64(10) ?
    O7 Te1 O5 . 4_465 98.40(13) ?
    O6 Te2 O5 . . 96.67(15) ?
    O6 Te2 O4 . . 94.00(14) ?
    O5 Te2 O4 . . 85.42(14) ?
    O6 Te2 O3 . 4_566 76.45(13) ?
    O5 Te2 O3 . 4_566 153.70(12) ?
    O4 Te2 O3 . 4_566 70.03(12) ?
    O6 Te2 O8 . . 91.15(14) ?
    O5 Te2 O8 . . 71.82(13) ?
    O4 Te2 O8 . . 157.11(13) ?
    O3 Te2 O8 4_566 . 132.81(11) ?
    O6 Te2 O2 . 4_666 159.67(12) ?
    O5 Te2 O2 . 4_666 67.71(13) ?
    O4 Te2 O2 . 4_666 72.56(12) ?
    O3 Te2 O2 4_566 4_666 111.52(10) ?
    O8 Te2 O2 . 4_666 95.81(12) ?
    O5 Y1 O2 4_464 . 154.82(12) ?
    O5 Y1 O1 4_464 4_565 111.21(12) ?
    O2 Y1 O1 . 4_565 80.12(12) ?
    O5 Y1 O4 4_464 1_454 78.52(12) ?
    O2 Y1 O4 . 1_454 112.44(12) ?
    O1 Y1 O4 4_565 1_454 129.31(11) ?
    O5 Y1 OW2 4_464 . 79.18(12) ?
    O2 Y1 OW2 . . 83.29(12) ?
    O1 Y1 OW2 4_565 . 72.67(12) ?
    O4 Y1 OW2 1_454 . 153.52(12) ?
    O5 Y1 OW1 4_464 . 84.04(12) ?
    O2 Y1 OW1 . . 78.45(12) ?
    O1 Y1 OW1 4_565 . 154.67(12) ?
    O4 Y1 OW1 1_454 . 72.15(12) ?
    OW2 Y1 OW1 . . 91.49(13) ?
    O5 Y1 O5 4_464 1_454 131.04(10) ?
    O2 Y1 O5 . 1_454 73.01(11) ?
    O1 Y1 O5 4_565 1_454 73.74(11) ?
    O4 Y1 O5 1_454 1_454 64.91(11) ?
    OW2 Y1 O5 . 1_454 141.57(12) ?
    OW1 Y1 O5 . 1_454 112.16(12) ?
    O5 Y1 O2 4_464 4_565 72.04(11) ?
    O2 Y1 O2 . 4_565 132.19(10) ?
    O1 Y1 O2 4_565 4_565 64.87(11) ?
    O4 Y1 O2 1_454 4_565 72.51(11) ?
    OW2 Y1 O2 . 4_565 113.51(12) ?
    OW1 Y1 O2 . 4_565 140.45(11) ?
    O5 Y1 O2 1_454 4_565 66.79(12) ?
    O1 Cu1 O4 . . 179.67(14) ?
    O1 Cu1 O3 . 4_566 92.32(14) ?
    O4 Cu1 O3 . 4_566 88.01(14) ?
    O1 Cu1 O6 . 4_565 87.95(13) ?
    O4 Cu1 O6 . 4_565 91.72(14) ?
    O3 Cu1 O6 4_566 4_565 179.29(14) ?
    O1 Cu1 O1 . 4_566 95.24(13) ?
    O4 Cu1 O1 . 4_566 84.92(13) ?
    O3 Cu1 O1 4_566 4_566 68.03(12) ?
    O6 Cu1 O1 4_565 4_566 111.29(12) ?
    O1 Cu1 O4 . 4_565 84.84(13) ?
    O4 Cu1 O4 . 4_565 94.99(13) ?
    O3 Cu1 O4 4_566 4_565 112.68(12) ?
    O6 Cu1 O4 4_565 4_565 68.00(12) ?
    O1 Cu1 O4 4_566 4_565 179.28(9) ?
    O9 N1 O8 2_646 . 121.6(5) ?
    O9 N1 O7 2_646 2_646 120.0(4) ?
    O8 N1 O7 . 2_646 118.3(5) ?
    O9 N1 Te2 2_646 . 77.9(3) ?
    O8 N1 Te2 . . 48.7(2) ?
    O7 N1 Te2 2_646 . 151.4(4) ?
    O9 N1 Te1 2_646 2_646 71.9(3) ?
    O8 N1 Te1 . 2_646 165.1(4) ?
    O7 N1 Te1 2_646 2_646 48.4(2) ?
    Te2 N1 Te1 . 2_646 138.27(15) ?
    Cu1 O1 Te1 . . 114.77(16) ?
    Cu1 O1 Y1 . 4_566 137.13(17) ?
    Te1 O1 Y1 . 4_566 103.12(14) ?
    Cu1 O1 Cu1 . 4_565 94.20(13) ?
    Te1 O1 Cu1 . 4_565 83.41(12) ?
    Y1 O1 Cu1 4_566 4_565 109.90(13) ?
    Cu1 O1 Te1 . 4_566 60.78(9) ?
    Te1 O1 Te1 . 4_566 143.74(15) ?
    Y1 O1 Te1 4_566 4_566 76.93(9) ?
    Cu1 O1 Te1 4_565 4_566 131.38(10) ?
    Cu1 O1 Te2 . 4_565 57.54(9) ?
    Te1 O1 Te2 . 4_565 68.88(9) ?
    Y1 O1 Te2 4_566 4_565 163.46(14) ?
    Cu1 O1 Te2 4_565 4_565 55.85(6) ?
    Te1 O1 Te2 4_566 4_565 118.32(9) ?
    Cu1 O1 Y1 . 1_556 87.20(12) ?
    Te1 O1 Y1 . 1_556 92.47(11) ?
    Y1 O1 Y1 4_566 1_556 71.31(9) ?
    Cu1 O1 Y1 4_565 1_556 175.87(11) ?
    Te1 O1 Y1 4_566 1_556 52.60(5) ?
    Te2 O1 Y1 4_565 1_556 122.26(9) ?
    Te1 O2 Y1 . . 136.04(17) ?
    Te1 O2 Y1 . 4_566 98.37(14) ?
    Y1 O2 Y1 . 4_566 106.57(12) ?
    Te1 O2 Te2 . 4_465 101.48(14) ?
    Y1 O2 Te2 . 4_465 118.61(13) ?
    Y1 O2 Te2 4_566 4_465 77.90(9) ?
    Te1 O2 Cu1 . 4_565 63.55(9) ?
    Y1 O2 Cu1 . 4_565 82.11(10) ?
    Y1 O2 Cu1 4_566 4_565 86.71(9) ?
    Te2 O2 Cu1 4_465 4_565 156.91(12) ?
    Te1 O3 Cu1 . 4_565 112.24(16) ?
    Te1 O3 Te2 . 4_565 102.52(15) ?
    Cu1 O3 Te2 4_565 4_565 86.04(11) ?
    Te1 O3 Cu1 . . 60.91(10) ?
    Cu1 O3 Cu1 4_565 . 69.36(10) ?
    Te2 O3 Cu1 4_565 . 58.36(7) ?
    Te1 O3 Y1 . . 78.82(10) ?
    Cu1 O3 Y1 4_565 . 80.15(10) ?
    Te2 O3 Y1 4_565 . 165.46(11) ?
    Cu1 O3 Y1 . . 111.74(8) ?
    Te2 O4 Cu1 . . 115.38(17) ?
    Te2 O4 Y1 . 1_656 102.48(14) ?
    Cu1 O4 Y1 . 1_656 137.81(17) ?
    Te2 O4 Cu1 . 4_566 83.55(12) ?
    Cu1 O4 Cu1 . 4_566 93.83(13) ?
    Y1 O4 Cu1 1_656 4_566 108.82(13) ?
    Te2 O4 Te2 . 4_565 144.76(16) ?
    Cu1 O4 Te2 . 4_565 61.40(9) ?
    Y1 O4 Te2 1_656 4_565 77.07(9) ?
    Cu1 O4 Te2 4_566 4_565 130.56(10) ?
    Te2 O4 Te1 . 4_566 69.18(9) ?
    Cu1 O4 Te1 . 4_566 57.63(9) ?
    Y1 O4 Te1 1_656 4_566 162.26(14) ?
    Cu1 O4 Te1 4_566 4_566 55.74(6) ?
    Te2 O4 Te1 4_565 4_566 119.03(9) ?
    Te2 O4 Y1 . 4_666 93.11(12) ?
    Cu1 O4 Y1 . 4_666 87.45(12) ?
    Y1 O4 Y1 1_656 4_666 72.00(9) ?
    Cu1 O4 Y1 4_566 4_666 176.66(11) ?
    Te2 O4 Y1 4_565 4_666 52.71(5) ?
    Te1 O4 Y1 4_566 4_666 122.87(9) ?
    Te2 O5 Y1 . 4_667 136.03(17) ?
    Te2 O5 Y1 . 1_656 99.64(14) ?
    Y1 O5 Y1 4_667 1_656 108.37(12) ?
    Te2 O5 Te1 . 4_666 100.31(13) ?
    Y1 O5 Te1 4_667 4_666 117.78(13) ?
    Y1 O5 Te1 1_656 4_666 78.46(10) ?
    Te2 O5 Cu1 . 4_566 64.46(9) ?
    Y1 O5 Cu1 4_667 4_566 83.26(10) ?
    Y1 O5 Cu1 1_656 4_566 87.55(9) ?
    Te1 O5 Cu1 4_666 4_566 157.47(12) ?
    Te2 O6 Cu1 . 4_566 111.53(16) ?
    Te2 O6 Te1 . 4_566 103.11(14) ?
    Cu1 O6 Te1 4_566 4_566 86.06(11) ?
    Te2 O6 Cu1 . . 61.11(9) ?
    Cu1 O6 Cu1 4_566 . 69.15(9) ?
    Te1 O6 Cu1 4_566 . 58.27(7) ?
    Te2 O6 Y1 . 4_667 78.26(10) ?
    Cu1 O6 Y1 4_566 4_667 80.34(10) ?
    Te1 O6 Y1 4_566 4_667 165.75(11) ?
    Cu1 O6 Y1 . 4_667 112.14(9) ?
    N1 O7 Te1 2_656 . 111.3(3) ?
    N1 O7 Te2 2_656 4_465 149.8(4) ?
    Te1 O7 Te2 . 4_465 66.47(9) ?
    N1 O7 Y1 2_656 . 140.9(4) ?
    Te1 O7 Y1 . . 67.08(8) ?
    Te2 O7 Y1 4_465 . 67.94(6) ?
    N1 O8 Te2 . . 111.0(3) ?
    N1 O8 Te1 . 4_666 123.8(4) ?
    Te2 O8 Te1 . 4_666 68.84(9) ?
    N1 O8 Y1 . 4_667 163.7(4) ?
    Te2 O8 Y1 . 4_667 71.18(8) ?
    Te1 O8 Y1 4_666 4_667 72.46(7) ?
    N1 O9 Te1 2_656 . 86.8(3) ?
    N1 O9 Te2 2_656 2_656 81.0(3) ?
    Te1 O9 Te2 . 2_656 148.43(17) ?
    N1 O9 Te2 2_656 4_565 140.3(3) ?
    Te1 O9 Te2 . 4_565 56.63(6) ?
    Te2 O9 Te2 2_656 4_565 138.25(13) ?
    Y1 OW1 Te2 . 4_465 96.11(11) ?
    Y1 OW1 Cu1 . 4_465 89.51(11) ?
    Te2 OW1 Cu1 4_465 4_465 55.27(6) ?
    Y1 OW1 Te2 . 4_464 77.63(10) ?
    Te2 OW1 Te2 4_465 4_464 165.76(11) ?
    Cu1 OW1 Te2 4_465 4_464 111.41(9) ?
    Y1 OW1 Cu1 . 1_454 80.22(9) ?
    Te2 OW1 Cu1 4_465 1_454 114.02(10) ?
    Cu1 OW1 Cu1 4_465 1_454 58.82(6) ?
    Te2 OW1 Cu1 4_464 1_454 52.63(5) ?
    Y1 OW1 H11 . . 134(5) ?
    Te2 OW1 H11 4_465 . 83(5) ?
    Cu1 OW1 H11 4_465 . 125(5) ?
    Te2 OW1 H11 4_464 . 111(5) ?
    Cu1 OW1 H11 1_454 . 142(5) ?
    Y1 OW1 H12 . . 110(5) ?
    Te2 OW1 H12 4_465 . 129(5) ?
    Cu1 OW1 H12 4_465 . 82(5) ?
    Te2 OW1 H12 4_464 . 45(5) ?
    Cu1 OW1 H12 1_454 . 37(5) ?
    H11 OW1 H12 . . 106(6) ?
    Y1 OW2 Te1 . 1_554 96.56(11) ?
    Y1 OW2 Cu1 . 1_554 88.60(11) ?
    Te1 OW2 Cu1 1_554 1_554 54.44(6) ?
    Y1 OW2 Te1 . . 77.77(10) ?
    Te1 OW2 Te1 1_554 . 164.50(12) ?
    Cu1 OW2 Te1 1_554 . 110.57(10) ?
    Y1 OW2 Cu1 . 4_565 79.66(10) ?
    Te1 OW2 Cu1 1_554 4_565 112.61(10) ?
    Cu1 OW2 Cu1 1_554 4_565 58.20(6) ?
    Te1 OW2 Cu1 . 4_565 52.42(5) ?
    Y1 OW2 H21 . . 121(5) ?
    Te1 OW2 H21 1_554 . 78(5) ?
    Cu1 OW2 H21 1_554 . 128(5) ?
    Te1 OW2 H21 . . 117(5) ?
    Cu1 OW2 H21 4_565 . 157(5) ?
    Y1 OW2 H22 . . 117(5) ?
    Te1 OW2 H22 1_554 . 128(5) ?
    Cu1 OW2 H22 1_554 . 86(5) ?
    Te1 OW2 H22 . . 47(5) ?
    Cu1 OW2 H22 4_565 . 46(5) ?
    H21 OW2 H22 . . 112(7) ?
    Te1 OW3 Te2 3_566 4_465 101.69(12) ?
    Te1 OW3 H31 3_566 . 77(6) ?
    Te2 OW3 H31 4_465 . 59(6) ?
    Te1 OW3 H32 3_566 . 69(6) ?
    Te2 OW3 H32 4_465 . 66(6) ?
    H31 OW3 H32 . . 106(9) ?
loop_
    _geom_hbond_atom_site_label_D
    _geom_hbond_atom_site_label_H
    _geom_hbond_atom_site_label_A
    _geom_hbond_site_symmetry_A
    _geom_hbond_distance_DH
    _geom_hbond_distance_HA
    _geom_hbond_distance_DA
    _geom_hbond_angle_DHA
    OW1 H11 OW3 . 0.89(3) 1.96(3) 2.854(6) 174(7)
    OW1 H12 O6 4_464 0.89(3) 1.88(4) 2.729(5) 157(7)
    OW2 H21 O8 4_464 0.89(3) 2.41(6) 3.074(5) 132(6)
    OW2 H21 OW3 3_565 0.89(3) 2.22(5) 2.949(6) 139(6)
    OW2 H22 O3 . 0.89(3) 1.95(5) 2.745(5) 149(7)
    OW3 H31 O7 . 0.90(3) 1.97(4) 2.834(7) 162(9)
    OW3 H31 O8 2_656 0.90(3) 2.53(8) 3.141(7) 126(7)
    OW3 H32 O9 1_455 0.89(3) 2.49(4) 3.360(7) 166(9)
    OW3 H32 O9 3_566 0.89(3) 2.64(9) 3.253(8) 127(8)
_shelx_hkl_file
;
   0   0   1    2.70    0.30
   0   0   1    1.80    0.20
   0   0  -1    2.60    0.20
   0   0  -1    2.00    0.30
   0   0   3   -3.00    0.50
   0   0   3   -0.70    0.60
   0   0  -3   -1.90    0.60
   0   0  -3   -2.90    0.50
   0   0   5    7.90    1.10
   0   0  -6 2421.06  181.18
   0   0  -6 2375.06  180.78
   1   0  -3    1.40    0.40
  -1   0   3    1.40    0.40
   1   0  -2   34.70    2.40
   1   0  -2   27.60    2.30
  -1   0   2   30.70    2.40
  -1   0   2   30.80    2.40
   1   0  -1    1.60    0.40
   1   0  -1    1.30    0.40
  -1   0   1    0.70    0.40
  -1   0   1    0.70    0.40
   1   0   0  274.57   21.90
   1   0   0  308.37   22.30
  -1   0   0  288.67   22.10
  -1   0   0  286.57   22.00
   1   0   1    0.60    0.50
   1   0   1    1.20    0.60
  -1   0  -1    0.30    0.50
  -1   0  -1    1.00    0.50
   1   0   3    2.00    0.80
   1   0   3    0.50    0.90
  -1   0  -3   -0.10    0.90
  -1   0  -3    0.30    0.80
   1   0   4 1071.29   87.49
   1   0   4 1247.28   89.49
  -1   0  -4 1299.77   90.09
  -1   0  -4 1130.69   88.09
   1   0   5    1.90    1.40
  -1   0  -5    1.90    1.00
  -1   0  -6 7974.90  597.14
  -1   0  -7    0.20    1.50
  -1   0  -7    3.80    1.90
   2   0  -4  125.39    9.80
   2   0  -4  126.99    9.80
  -2   0   4  128.49    9.80
  -2   0   4  140.59   10.00
   2   0  -3    4.40    0.80
  -2   0   3    4.50    0.80
  -2   0   3    3.70    0.80
   2   0  -1   -0.50    0.80
   2   0  -1    0.80    0.80
  -2   0   1   -0.10    0.90
  -2   0   1   -0.70    0.70
   2   0   0 3355.76  251.07
   2   0   1   -4.20    0.90
  -2   0  -1   -4.60    0.90
   2   0   3   -1.20    1.20
   2   0   3    0.40    1.20
  -2   0  -3   -0.80    1.10
   2   0   4  400.46   29.20
   2   0   4  364.46   28.80
  -2   0  -4  399.46   29.20
  -2   0  -4  370.46   28.90
   2   0   5    2.50    1.80
   2   0   5    0.30    1.50
  -2   0  -5    0.80    1.30
   2   0   6  819.02   60.29
   2   0   6  781.42   59.89
  -2   0  -6  737.43   59.39
  -2   0  -6  867.81   60.89
  -2   0  -7   12.20    2.80
   2   0   8   42.90    4.10
   2   0   8   41.40    4.30
  -2   0  -8   44.30    4.00
  -2   0  -8   38.70    4.60
  -2   0  -9   -0.30    2.20
  -2   0  -9    5.20    2.90
   3   0  -5    2.20    1.20
  -3   0   5    1.40    0.90
   3   0  -4  637.84   48.30
   3   0  -4  630.14   48.20
  -3   0   4  715.73   49.30
  -3   0   4  603.44   47.90
   3   0  -3    2.10    1.10
   3   0  -3    2.20    1.20
  -3   0   3    3.40    1.10
  -3   0   3    1.30    1.00
   3   0  -2 2472.25  180.98
   3   0  -2 2477.55  181.08
  -3   0   2 2280.17  178.78
   3   0  -1    2.70    1.10
   3   0  -1    3.40    1.30
  -3   0   1    2.70    1.00
  -3   0   1    1.50    1.10
   3   0   0  318.07   23.50
   3   0   0  318.27   23.50
  -3   0   0  293.27   23.20
  -3   0   0  316.07   23.50
   3   0   1   -1.00    1.20
   3   0   1    2.40    1.20
  -3   0  -1    4.90    1.30
  -3   0  -1    2.30    1.10
   3   0   2 2141.19  164.28
   3   0   2 2210.88  165.08
  -3   0  -2 2126.29  164.08
  -3   0  -2 2343.17  166.58
   3   0   3    2.20    1.60
   3   0   3    1.20    1.70
  -3   0  -3    2.80    1.40
  -3   0  -3    1.80    1.50
   3   0   4 2960.70  215.38
   3   0   4 2776.72  213.28
  -3   0  -4 2738.53  212.78
  -3   0  -4 2980.50  215.58
   3   0   5    5.40    2.30
   3   0   5    0.60    1.80
  -3   0  -5    4.20    1.60
   3   0   6   16.00    3.10
   3   0   6   12.30    2.60
  -3   0  -6   13.70    3.10
   3   0   7   15.90    3.50
  -3   0  -7   13.20    3.40
   3   0   8 1771.72  140.29
   3   0   8 1844.82  141.09
  -3   0  -8 1938.21  142.19
  -3   0  -8 2010.90  142.99
   3   0   9   -3.10    3.90
   3   0   9   11.50    4.20
  -3   0  -9    0.00    3.40
  -3   0  -9    0.70    4.70
   4   0  -6  110.69    9.00
   4   0  -6  128.79    9.30
   4   0  -5    3.30    1.80
   4   0  -5    4.70    1.50
  -4   0   5    4.90    1.50
  -4   0   5    5.30    1.50
   4   0  -4 1300.97   92.09
   4   0  -4 1171.08   90.49
  -4   0   4 1184.18   90.69
  -4   0   4 1206.68   90.89
   4   0  -3    4.00    1.60
   4   0  -3    0.60    1.50
  -4   0   3    1.60    1.30
  -4   0   3    3.40    1.60
   4   0  -2 1982.40  147.49
   4   0  -2 2022.00  147.99
  -4   0   2 1998.80  147.69
  -4   0   2 1858.81  146.09
   4   0  -1    4.40    1.60
  -4   0   1    3.30    1.60
   4   0   1    9.70    1.80
   4   0   2 5395.96  391.76
  -4   0  -2 5021.60  387.36
   4   0   3    3.70    1.90
   4   0   3    5.30    1.90
  -4   0  -3    0.90    1.80
  -4   0  -3    5.10    1.90
   4   0   4 6157.58  460.65
   4   0   5    1.10    2.50
   4   0   5    4.50    2.50
  -4   0  -5    0.60    2.20
   4   0   6 1305.07   96.19
   4   0   6 1434.26   97.69
  -4   0  -6 1162.88   94.59
  -4   0  -6 1224.38   95.29
   4   0   7    1.90    3.30
   4   0   7    6.10    3.40
  -4   0  -7    0.60    2.40
  -4   0  -7    9.00    3.90
   4   0   8 1681.83  133.49
   4   0   8 1702.43  133.79
  -4   0  -8 2030.20  137.59
  -4   0  -8 1799.02  134.79
   5   0  -6    0.80    2.00
   5   0  -6    1.30    2.30
  -5   0   6    5.50    1.90
  -5   0   6    1.00    1.90
   5   0  -5    7.60    2.10
   5   0  -5   -0.10    2.80
  -5   0   5    0.80    2.50
  -5   0   5    5.00    2.10
   5   0  -4    9.30    2.50
   5   0  -4    9.80    2.60
   5   0  -3    2.00    1.90
   5   0  -3    3.20    1.80
  -5   0   3    3.90    1.90
  -5   0   3    2.10    1.80
   5   0  -2   27.90    3.00
   5   0  -2   24.90    2.90
  -5   0   2   30.10    2.90
  -5   0   2   26.00    2.80
   5   0  -1    4.90    1.90
   5   0  -1    2.20    1.70
  -5   0   1    2.50    2.00
  -5   0   1    3.00    1.70
   5   0   0   50.09    4.60
   5   0   0   50.19    4.60
  -5   0   0   56.79    4.70
  -5   0   0   55.89    4.60
   5   0   1    1.70    2.00
  -5   0  -1    5.60    2.00
   5   0   2 1111.59   87.19
  -5   0  -2 1235.48   88.59
   5   0   3    0.80    2.20
   5   0   3   -1.90    2.20
  -5   0  -3   -0.40    2.10
  -5   0  -3    0.60    2.10
  -5   0  -4  381.76   28.20
  -5   0  -4  362.56   28.00
   5   0   5   -0.20    2.70
   5   0   5    4.80    2.80
  -5   0  -5   -3.20    2.50
  -5   0  -5    4.50    3.10
   5   0   6 3251.77  267.07
   5   0   6 4114.49  277.07
  -5   0  -6 3617.64  271.07
  -5   0  -6 3548.55  270.27
   5   0   7    1.90    3.80
   5   0   7   15.60    4.00
  -5   0  -7    8.60    4.20
   5   0   8 1176.08   94.09
   5   0   8 1165.28   93.99
  -5   0  -8 1269.77   95.19
  -5   0  -8 1482.15   97.69
   6   0  -7   -0.40    2.40
   6   0  -7    3.50    2.60
  -6   0   7    4.80    2.10
  -6   0   7    3.80    2.20
   6   0  -6  100.79    7.90
   6   0  -6   87.69    7.60
  -6   0   6   85.39    7.80
  -6   0   6  100.39    7.80
   6   0  -5    3.90    2.90
   6   0  -5    2.70    3.40
  -6   0   5    1.00    3.10
  -6   0   5    5.10    2.50
   6   0  -4    0.40    3.00
   6   0  -4    4.50    3.10
  -6   0   4    5.10    2.80
  -6   0   4    7.30    2.20
   6   0  -3    4.30    2.70
   6   0  -3    3.80    2.90
  -6   0   3    2.50    2.10
  -6   0   3    8.60    2.90
   6   0  -2   32.80    3.50
   6   0  -2   30.90    3.60
  -6   0   2   23.60    3.20
   6   0  -1    5.60    2.40
   6   0  -1    2.70    2.40
  -6   0   1    4.00    2.30
  -6   0   1    5.90    2.20
   6   0   0   68.59    5.50
  -6   0   0   51.19    5.20
  -6   0   0   68.39    5.60
   6   0   1    6.70    2.40
   6   0   1    5.20    2.50
  -6   0  -1    7.40    2.50
  -6   0  -2  251.57   20.80
  -6   0  -2  304.97   21.40
   6   0   3    7.80    2.90
   6   0   3    9.40    2.60
  -6   0  -3    5.50    2.50
  -6   0  -3    6.50    2.90
   6   0   4  194.78   13.40
   6   0   4  158.68   12.90
  -6   0  -4  157.98   12.80
  -6   0  -4  157.28   12.90
   6   0   5    6.70    3.10
   6   0   5   14.90    3.30
  -6   0  -5    8.20    3.00
   6   0   6  364.46   24.40
   6   0   6  264.57   23.20
  -6   0  -6  309.37   23.90
  -6   0  -6  313.27   23.70
   6   0   7    5.50    4.40
   6   0   7    3.10    4.20
  -6   0  -7    2.20    3.10
  -6   0  -7    2.70    4.50
   7   0  -7    3.40    3.40
   7   0  -7    0.00    3.90
  -7   0   7    0.10    3.00
  -7   0   7    3.20    4.10
   7   0  -6  814.42   61.79
   7   0  -6  773.12   61.29
  -7   0   6  795.12   61.49
  -7   0   6  910.11   62.89
   7   0  -5   -0.20    3.80
   7   0  -5   10.00    3.60
  -7   0   5    4.10    3.40
  -7   0   5    0.00    3.00
   7   0  -4  264.17   20.40
   7   0  -4  264.77   20.40
  -7   0   4  265.37   20.20
  -7   0   4  264.87   20.20
   7   0  -3    4.50    3.70
   7   0  -3    5.30    3.20
  -7   0   3    5.00    3.30
  -7   0   3    2.40    2.50
   7   0  -2  262.57   21.80
   7   0  -2  327.27   22.60
  -7   0   2  284.37   22.00
  -7   0   2  287.87   22.10
   7   0  -1   -0.60    2.70
   7   0  -1    1.80    2.80
  -7   0   1   -3.10    2.30
  -7   0   1    2.00    2.80
   7   0   0    6.90    2.90
   7   0   0    1.10    3.00
  -7   0   0    4.40    2.70
  -7   0   0    3.00    2.30
   7   0   1    2.50    3.00
   7   0   1    3.70    2.80
  -7   0  -1    0.80    2.40
  -7   0  -1    0.40    2.90
   7   0   2   11.30    2.90
  -7   0  -2   10.40    2.90
  -7   0  -2   14.20    3.20
   7   0   3   -0.10    3.30
   7   0   3    5.00    3.10
  -7   0  -3    5.70    3.10
  -7   0  -3    0.60    2.70
   7   0   4   62.79    6.30
  -7   0  -4   68.69    6.20
   7   0   5    8.00    3.60
   7   0   5    8.40    3.50
   7   0   6   23.80    4.70
   7   0   6   35.00    4.60
  -7   0  -6   35.80    3.70
  -7   0  -6   34.20    5.00
   8   0  -6  444.46   36.90
   8   0  -6  541.75   38.00
  -8   0   6  493.55   37.60
  -8   0   6  503.95   37.50
   8   0  -5    1.70    4.00
   8   0  -5    0.90    4.10
  -8   0   5    2.40    3.20
  -8   0   5    0.60    4.10
   8   0  -4 1849.91  133.19
   8   0  -4 1627.34  130.79
  -8   0   4 1748.93  131.99
  -8   0   4 1839.62  133.09
   8   0  -3    3.00    4.00
   8   0  -3    4.70    4.00
  -8   0   3   -0.30    2.90
  -8   0   3    5.10    3.60
   8   0  -2  949.51   68.99
   8   0  -2  904.71   68.39
  -8   0   2  892.71   68.19
  -8   0   2  898.21   68.29
   8   0  -1    4.00    2.70
   8   0  -1    3.10    3.70
  -8   0   1    7.90    3.30
  -8   0   1    2.40    2.70
   8   0   0  795.62   58.69
  -8   0   0  839.12   59.09
  -8   0   0  700.83   57.49
   8   0   1    9.10    3.50
   8   0   1    2.80    3.20
  -8   0  -1    2.00    2.60
  -8   0  -1    8.40    3.20
   8   0   2  107.19    8.50
  -8   0  -2   94.29    8.30
   8   0   3    7.80    3.50
   8   0   3    7.30    3.50
  -8   0  -3    1.90    2.70
  -8   0  -3    7.70    3.60
   8   0   5    3.10    4.00
   8   0   5    6.30    4.00
  -8   0  -5    1.90    3.30
  -8   0  -5    3.60    4.20
   9   0  -5   -1.80    4.70
   9   0  -5    2.90    4.60
  -9   0   5    5.30    4.90
  -9   0   5   -1.70    3.70
   9   0  -4  243.38   20.20
   9   0  -4  272.67   20.40
  -9   0   4  277.67   20.30
  -9   0   4  255.37   20.20
   9   0  -3    9.30    3.90
   9   0  -3    8.10    4.30
  -9   0   3   -1.90    4.60
  -9   0   3    0.10    3.30
   9   0  -2   64.79    6.50
   9   0  -2   70.19    6.40
  -9   0   2   48.30    6.40
   9   0  -1    4.80    3.60
   9   0  -1    3.70    3.30
  -9   0   1    2.40    2.50
  -9   0   1    5.40    3.60
   9   0   0   12.40    3.70
   9   0   0    2.60    3.10
  -9   0   0    7.00    3.70
  -9   0   0    4.90    2.80
   9   0   1    1.90    3.20
   9   0   1    7.10    3.80
  -9   0  -1   -1.10    2.80
  -9   0  -1    2.60    3.20
   9   0   2  288.87   23.80
   9   0   2  343.97   24.50
  -9   0  -2  298.17   23.90
  -9   0  -2  334.27   24.20
   9   0   3    1.80    3.90
   9   0   3   -3.20    3.40
  -9   0  -3    3.60    3.90
  -9   0  -3    2.30    3.00
  10   0  -2  873.01   57.69
  10   0  -2  628.64   54.79
 -10   0   2  716.13   55.69
 -10   0   2  774.62   56.29
  10   0  -1   33.10    5.10
 -10   0   1   25.60    5.00
  10   0   0  176.48   13.90
  10   0   0  161.08   13.70
 -10   0   0  171.68   13.80
 -10   0   0  187.48   13.70
  10   0   1   19.90    4.60
 -10   0  -1    9.00    3.20
 -10  -1  -1  311.87   24.00
  10   1   1  320.77   24.40
 -10  -1   0  113.09    9.20
 -10  -1   0  110.09    9.60
  10   1   0   96.39    9.40
  10   1   0  135.39   10.00
 -10  -1   1  339.17   28.40
 -10  -1   1  365.36   28.60
  10   1  -1  383.76   29.00
  10   1  -1  435.16   29.60
 -10  -1   2  285.97   21.80
 -10  -1   2  305.47   22.10
  10   1  -2  262.97   21.80
  -9  -1  -3   -2.30    2.90
  -9  -1  -3    2.80    4.10
   9   1   3    2.10    3.20
   9   1   3   -0.60    3.90
  -9  -1  -2  898.71   69.09
  -9  -1  -2  926.51   69.39
   9   1   2  861.31   68.69
   9   1   2 1015.80   70.49
  -9  -1  -1   20.90    3.30
  -9  -1  -1   15.90    3.60
   9   1   1   19.70    3.40
   9   1   1   16.10    3.90
  -9  -1   0    9.70    3.00
  -9  -1   0    8.30    3.60
   9   1   0    9.50    3.80
   9   1   0   12.00    3.60
  -9  -1   1   64.59    5.70
  -9  -1   1   56.29    6.10
   9   1  -1   70.59    6.60
   9   1  -1   61.19    6.10
  -9  -1   2   71.09    6.50
   9   1  -2   68.99    6.50
  -9  -1   3  159.98   12.20
  -9  -1   3  140.89   12.10
   9   1  -3  166.18   12.70
   9   1  -3  142.49   12.20
  -9  -1   4  186.18   13.90
  -9  -1   4  175.28   13.90
   9   1  -4  154.38   13.50
  -9  -1   5  195.98   14.10
  -9  -1   5  161.88   14.20
   9   1  -5  195.78   14.40
   9   1  -5  150.28   13.80
  -8  -1  -5    9.80    3.40
  -8  -1  -5   12.40    4.50
   8   1   5   11.40    3.90
   8   1   5    1.40    3.90
  -8  -1  -4 2747.72  210.58
  -8  -1  -4 2946.31  212.88
   8   1   4 2549.34  208.48
   8   1   4 3077.29  214.38
  -8  -1  -3   13.10    3.10
  -8  -1  -3   12.70    3.60
   8   1   3   15.90    3.30
   8   1   3   14.90    3.80
  -8  -1  -2 2111.19  163.18
  -8  -1  -2 2274.47  165.08
   8   1   2 2411.46  166.68
   8   1   2 1984.70  161.78
  -8  -1  -1  100.49    7.80
  -8  -1  -1   79.09    7.50
   8   1   1  100.99    7.80
  -8  -1   0 4051.29  298.77
  -8  -1   0 3879.71  296.87
   8   1   0 4423.06  303.27
   8   1   0 3610.84  293.97
  -8  -1   1   73.99    5.90
  -8  -1   1   61.29    5.80
   8   1  -1   55.19    6.20
   8   1  -1   73.79    6.10
  -8  -1   2 1950.40  152.68
  -8  -1   2 2093.99  154.28
   8   1  -2 2269.37  156.48
   8   1  -2 1918.31  152.28
  -8  -1   3  104.29    8.30
  -8  -1   3   92.19    8.40
   8   1  -3  102.39    8.50
  -8  -1   4 2475.95  201.68
  -8  -1   4 2822.12  205.48
   8   1  -4 3052.29  208.38
   8   1  -4 2602.54  203.08
  -8  -1   5   56.99    5.90
  -8  -1   5   54.09    6.00
   8   1  -5   44.80    6.30
   8   1  -5   70.09    6.30
  -8  -1   6  293.27   21.50
  -8  -1   6  287.27   21.30
   8   1  -6  242.58   20.80
  -7  -1  -6   33.50    3.70
  -7  -1  -6   28.00    5.00
   7   1   6   27.10    4.60
   7   1   6   28.90    4.50
  -7  -1  -5   64.09    5.60
   7   1   5   54.39    5.80
  -7  -1  -4  560.64   40.40
  -7  -1  -4  513.75   39.90
   7   1   4  553.04   40.40
   7   1   4  499.05   39.70
  -7  -1  -3    5.80    2.70
  -7  -1  -3    8.70    3.30
   7   1   3    8.10    3.10
   7   1   3    8.60    3.40
  -7  -1  -2  712.23   52.49
  -7  -1  -2  690.23   52.29
   7   1   2  724.53   52.69
   7   1   2  656.23   51.89
  -7  -1  -1    0.10    2.80
  -7  -1  -1    0.60    2.50
   7   1   1   -0.50    2.80
   7   1   1    2.00    2.90
  -7  -1   0  101.69    8.80
  -7  -1   0  123.29    9.10
   7   1   0  113.29    9.20
   7   1   0  105.79    8.90
  -7  -1   1   18.00    3.30
  -7  -1   1   19.90    3.00
   7   1  -1   16.70    3.20
   7   1  -1   22.40    3.20
  -7  -1   2 2134.59  169.28
  -7  -1   2 2320.97  171.38
   7   1  -2 2201.18  170.08
   7   1  -2 2489.15  173.48
  -7  -1   3    9.40    3.40
  -7  -1   3   14.00    2.80
   7   1  -3   10.40    3.40
   7   1  -3   10.70    3.20
  -7  -1   4  962.20   69.39
  -7  -1   4  866.01   68.29
   7   1  -4  890.61   68.59
   7   1  -4  951.70   69.29
  -7  -1   5   35.60    4.20
   7   1  -5   29.70    4.30
   7   1  -5   33.00    4.50
  -7  -1   6 1925.81  135.99
  -7  -1   6 1697.03  133.29
   7   1  -6 1698.03  133.39
   7   1  -6 1861.61  135.19
  -7  -1   7   42.40    5.20
   7   1  -7   47.90    5.30
  -6  -1  -7   97.49    8.50
  -6  -1  -7  102.39    9.40
   6   1   7  117.79    9.30
  -6  -1  -6  414.66   32.80
  -6  -1  -6  462.35   33.30
   6   1   6  447.56   33.10
   6   1   6  421.46   32.90
  -6  -1  -5  486.95   33.30
  -6  -1  -5  427.86   32.60
   6   1   5  383.46   32.10
  -6  -1  -4   30.00    4.00
  -6  -1  -4   42.00    4.00
   6   1   4   33.00    4.10
   6   1   4   38.30    4.10
  -6  -1  -3  233.28   17.70
  -6  -1  -3  204.48   17.30
   6   1   3  254.97   18.00
  -6  -1  -2 1263.37  103.39
  -6  -1  -2 1453.55  105.59
   6   1   2 1463.15  105.69
   6   1   2 1426.76  105.19
  -6  -1  -1   50.49    4.40
   6   1   1   46.50    4.50
  -6  -1   0  789.12   57.29
  -6  -1   0  712.73   56.39
   6   1   0  778.82   57.29
   6   1   0  754.62   56.89
  -6  -1   1   12.20    2.40
   6   1  -1   14.60    2.70
  -6  -1   2 2785.72  216.08
  -6  -1   2 2933.41  217.68
   6   1  -2 2948.91  217.88
   6   1  -2 2950.20  217.88
  -6  -1   3   12.80    2.90
  -6  -1   3    5.10    2.30
   6   1  -3    7.90    2.80
   6   1  -3    6.20    2.90
  -6  -1   4  176.98   16.00
  -6  -1   4  252.07   17.00
   6   1  -4  214.68   16.50
  -6  -1   5   64.59    6.00
  -6  -1   5   68.19    5.70
   6   1  -5   58.99    5.60
   6   1  -5   64.39    6.00
  -6  -1   6  734.73   57.49
  -6  -1   6  757.02   57.69
   6   1  -6  828.22   58.59
   6   1  -6  761.52   57.69
  -6  -1   7   26.70    2.90
  -6  -1   7   23.10    3.10
   6   1  -7   20.80    3.30
   6   1  -7   22.10    3.10
  -5  -1  -8  414.06   27.30
  -5  -1  -8  330.47   26.50
   5   1   8  307.97   26.20
  -5  -1  -7  313.27   24.00
  -5  -1  -7  326.37   24.00
   5   1   7  346.27   24.30
   5   1   7  272.37   23.50
  -5  -1  -6 2676.83  181.88
  -5  -1  -6 2115.39  175.48
   5   1   6 2189.38  176.18
   5   1   6 2584.54  180.78
  -5  -1  -5  126.29    9.80
  -5  -1  -5  113.49    9.50
   5   1   5  131.39    9.80
   5   1   5  109.39    9.60
  -5  -1  -4  328.27   24.30
  -5  -1  -4  288.67   23.90
   5   1   4  312.77   24.20
   5   1   4  350.46   24.60
  -5  -1  -3   11.40    2.30
  -5  -1  -3    9.30    2.60
   5   1   3    3.90    2.50
   5   1   3    7.40    2.40
  -5  -1  -2 2787.32  213.28
   5   1   2 2937.11  215.08
  -5  -1  -1   10.50    2.10
   5   1   1    9.20    2.20
  -5  -1   0   16.40    2.20
   5   1   0   16.00    2.20
   5   1   0   10.60    2.30
  -5  -1   1   12.40    2.00
  -5  -1   1   12.60    2.30
   5   1  -1   13.00    2.10
   5   1  -1   12.10    2.40
  -5  -1   2  254.17   17.70
  -5  -1   2  222.58   17.40
   5   1  -2  223.48   17.30
   5   1  -2  217.08   17.30
  -5  -1   3   10.20    1.90
   5   1  -3   15.50    2.30
   5   1  -3    9.70    2.10
  -5  -1   4  234.08   17.00
  -5  -1   4  240.28   17.20
   5   1  -4  212.68   16.90
   5   1  -4  202.28   16.70
  -5  -1   5    5.20    2.20
  -5  -1   5    3.70    2.50
   5   1  -5    1.10    2.40
   5   1  -5    3.10    2.00
  -5  -1   6   41.60    4.00
  -5  -1   6   43.30    3.90
   5   1  -6   40.20    3.90
   5   1  -6   45.50    4.20
   5   1  -7   27.20    2.50
   5   1  -7   24.90    2.50
  -4  -1  -8  258.77   20.60
  -4  -1  -8  279.97   20.70
  -4  -1  -7  172.38   14.00
  -4  -1  -7  178.08   13.70
   4   1   7  189.38   14.00
   4   1   7  171.18   13.90
  -4  -1  -6  167.48   13.10
  -4  -1  -6  180.68   12.90
   4   1   6  148.49   12.70
  -4  -1  -5  406.96   30.60
   4   1   5  399.96   30.50
  -4  -1  -4 2841.72  211.48
  -4  -1  -4 2931.71  212.58
   4   1   4 2931.71  212.58
   4   1   4 2593.84  208.68
  -4  -1  -3  996.30   75.09
  -4  -1  -3 1000.70   75.19
   4   1   3  956.30   74.69
   4   1   3 1059.39   75.89
  -4  -1  -2 2552.04  200.08
  -4  -1  -2 2830.12  203.28
   4   1   2 2853.61  203.58
   4   1   2 2555.14  200.18
  -4  -1  -1  514.95   40.20
  -4  -1  -1  537.25   40.40
   4   1   1  553.24   40.70
   4   1   1  547.65   40.60
  -4  -1   1  258.47   19.80
  -4  -1   1  271.47   20.00
   4   1  -1  258.27   19.90
   4   1  -1  264.07   19.90
  -4  -1   2 5548.64  415.16
  -4  -1   3  265.27   19.70
  -4  -1   3  249.58   19.50
   4   1  -3  270.47   19.70
   4   1  -3  251.97   19.50
  -4  -1   4 9029.30  675.63
  -4  -1   5   14.30    2.00
   4   1  -5   16.20    2.10
   4   1  -5   14.30    2.30
  -4  -1   6 1609.44  119.09
  -4  -1   6 1513.35  117.99
   4   1  -6 1691.83  119.99
   4   1  -6 1512.55  117.79
  -3  -1  -9  537.05   38.40
  -3  -1  -9  533.25   38.50
   3   1   9  468.95   37.70
   3   1   9  479.05   37.80
  -3  -1  -8   30.70    5.00
  -3  -1  -8   37.40    4.10
  -3  -1  -7  499.25   38.00
  -3  -1  -7  523.65   38.20
   3   1   7  541.15   38.40
   3   1   7  455.95   37.50
  -3  -1  -6   12.50    3.00
  -3  -1  -6    6.00    2.20
   3   1   6   12.10    2.90
   3   1   6    5.60    2.60
  -3  -1  -5  686.93   56.39
  -3  -1  -5  735.53   56.89
   3   1   5  833.92   58.09
   3   1   5  799.52   57.69
  -3  -1  -4  303.57   23.50
  -3  -1  -4  344.27   23.90
   3   1   4  289.07   23.30
  -3  -1  -3  486.65   34.80
  -3  -1  -3  420.66   34.10
   3   1   3  486.35   34.90
   3   1   3  445.96   34.40
  -3  -1  -2 1090.59   76.19
  -3  -1  -2  924.01   74.29
   3   1   2  963.40   74.69
   3   1   2 1039.40   75.59
  -3  -1  -1  281.07   21.40
  -3  -1  -1  288.97   21.50
   3   1   1  276.57   21.40
   3   1   1  289.67   21.50
  -3  -1   0  132.79   10.10
  -3  -1   0  137.59   10.10
   3   1   0  123.99   10.00
   3   1   0  132.49   10.10
  -3  -1   1  287.27   21.90
  -3  -1   1  300.87   22.10
   3   1  -1  299.87   22.10
   3   1  -1  280.27   21.90
  -3  -1   2 2352.86  168.48
  -3  -1   2 2129.89  165.98
   3   1  -2 2232.68  167.08
   3   1  -2 2220.78  166.98
  -3  -1   3  280.17   19.90
  -3  -1   3  245.98   19.50
   3   1  -3  258.57   19.60
   3   1  -3  260.57   19.70
  -3  -1   4 1750.42  124.39
  -3  -1   4 1601.74  122.59
   3   1  -4 1602.64  122.59
   3   1  -4 1621.94  122.79
  -3  -1   5   36.60    3.00
  -3  -1   5   39.70    3.10
   3   1  -5   33.90    3.10
   3   1  -5   35.40    2.90
  -2  -1  -8    1.90    2.00
  -2  -1  -8    3.30    2.80
   2   1   8    4.20    2.40
   2   1   8    7.70    2.50
  -2  -1  -7  573.04   41.60
  -2  -1  -7  539.25   41.20
   2   1   7  536.25   41.20
   2   1   7  549.35   41.30
  -2  -1  -6    6.30    2.30
  -2  -1  -6    8.50    1.70
   2   1   6    3.00    2.00
  -2  -1  -5  943.01   73.49
  -2  -1  -5 1017.40   74.29
   2   1   5  986.80   73.99
   2   1   5 1002.60   74.19
  -2  -1  -4    3.90    1.50
   2   1   4    3.00    1.50
   2   1   4    6.90    1.50
  -2  -1  -2 1116.39   81.39
  -2  -1  -2  944.71   79.49
   2   1   2 1235.48   82.89
   2   1   2 1031.50   80.39
  -2  -1  -1 1558.14  111.99
  -2  -1  -1 1424.96  110.49
   2   1   1 1497.85  111.39
   2   1   1 1462.45  110.89
  -2  -1   0  146.79   10.70
  -2  -1   0  129.49   10.40
   2   1   0  125.99   10.40
   2   1   0  133.89   10.50
  -2  -1   3 1601.54  112.09
  -2  -1   3 1438.56  110.19
   2   1  -3 1412.06  109.89
   2   1  -3 1463.95  110.49
  -2  -1   4  116.09    9.00
  -2  -1   4  124.59    9.10
   2   1  -4  121.09    9.00
   2   1  -4  115.49    9.00
  -1  -1  -7  360.46   26.60
  -1  -1  -7  334.77   26.30
   1   1   7  340.27   26.40
   1   1   7  374.36   26.80
   1   1   6  286.17   21.60
  -1  -1  -5  466.45   36.60
  -1  -1  -5  534.35   37.40
   1   1   5  480.65   36.70
   1   1   5  483.65   36.80
  -1  -1  -4   22.40    2.10
  -1  -1  -4   17.40    1.80
   1   1   4   21.90    1.90
  -1  -1  -3   37.70    3.00
  -1  -1  -3   36.40    3.00
   1   1   3   37.30    3.00
   1   1   3   38.20    3.10
  -1  -1  -2   68.59    6.00
  -1  -1  -2   96.59    6.30
   1   1   2   73.49    6.00
  -1  -1  -1  192.58   14.50
  -1  -1  -1  175.68   14.30
   1   1   1  201.68   14.60
   1   1   1  189.58   14.40
  -1  -1   0    5.90    0.80
  -1  -1   0    5.80    0.70
   1   1   0    4.90    0.80
   1   1   0    5.70    0.70
  -1  -1   1  923.91   71.89
   1   1  -1 1003.00   72.79
  -1  -1   2  190.98   14.30
  -1  -1   2  196.28   14.40
   1   1  -2  174.48   14.10
   1   1  -2  200.08   14.40
  -1  -1   3  654.33   46.80
  -1  -1   3  598.34   46.10
   1   1  -3  618.14   46.30
   1   1  -3  600.94   46.10
  -1  -1   4  105.89    8.10
  -1  -1   4  104.69    8.10
   1   1  -4  112.09    8.20
   1   1  -4  109.79    8.20
   0  -1  -5 1149.89   85.49
   0  -1  -5 1085.99   84.69
   0   1   5 1186.88   86.39
   0   1   5 1110.29   85.49
   0  -1  -4 1266.47   90.99
   0  -1  -4 1289.47   91.19
   0   1   4 1091.29   88.99
   0   1   4 1165.78   89.79
   0  -1  -3  316.17   23.50
   0  -1  -3  332.27   23.70
   0   1   3  315.87   23.50
   0   1   3  285.57   23.10
   0  -1  -2  186.38   14.60
   0  -1  -2  205.28   14.80
   0   1   2  186.68   14.60
   0   1   2  207.58   14.90
   0  -1   0    1.40    0.20
   0  -1   0    1.10    0.20
   0   1   0    1.10    0.20
   0   1   0    1.00    0.20
   0  -1   2  201.68   14.60
   0  -1   2  170.48   14.20
   0   1  -2  201.88   14.60
   0   1  -2  199.78   14.60
   0  -1   3  308.67   23.80
   0  -1   3  331.57   24.10
   0   1  -3  328.97   24.10
   0   1  -3  306.27   23.80
   0  -1   4 1131.99   92.19
   0  -1   4 1213.48   93.09
   0   1  -4 1334.57   94.59
   0   1  -4 1322.07   94.39
   0  -1   5 1144.79   85.59
   0  -1   5 1193.28   86.19
   0   1  -5 1089.39   84.99
   0   1  -5 1138.79   85.49
   0  -1   6  474.35   36.80
   0  -1   6  451.75   36.50
   0   1  -6  527.75   37.40
   0   1  -6  512.65   37.20
   1  -1  -2  208.78   15.10
   1  -1  -2  192.98   14.90
  -1   1   2  195.68   14.90
  -1   1   2  197.38   14.90
   1  -1  -1  903.71   67.89
   1  -1   0    4.60    0.70
   1  -1   0    4.90    0.70
  -1   1   0    5.10    0.70
  -1   1   0    5.70    0.70
   1  -1   1  203.18   14.00
   1  -1   1  180.68   13.80
  -1   1  -1  166.48   13.60
  -1   1  -1  175.08   13.70
   1  -1   2   58.79    4.60
  -1   1  -2   58.39    4.60
   1  -1   3   40.10    3.00
   1  -1   3   35.10    3.00
  -1   1  -3   38.10    3.00
  -1   1  -3   36.40    3.00
   1  -1   4   14.30    1.70
  -1   1  -4   20.50    1.80
  -1   1  -4   16.30    1.60
   1  -1   5  503.85   37.50
   1  -1   5  511.25   37.60
  -1   1  -5  451.95   36.90
  -1   1  -5  529.75   37.80
   1  -1   6  365.86   28.30
  -1   1  -6  388.66   28.50
   1  -1   7  375.16   27.90
   1  -1   7  392.06   28.10
  -1   1  -7  337.17   27.50
  -1   1  -7  373.66   27.80
  -1   1  -8  335.17   24.50
  -1   1  -8  309.27   24.20
   2  -1  -4  107.59    9.00
   2  -1  -4  134.19    9.40
   2  -1  -3 1515.45  112.99
   2  -1  -3 1555.34  113.39
  -2   1   3 1449.26  112.19
   2  -1   0  124.59   10.10
   2  -1   0  129.19   10.20
  -2   1   0  141.19   10.30
  -2   1   0  124.39   10.10
   2  -1   1 1536.15  125.59
  -2   1  -1 1946.11  130.29
  -2   1  -1 1643.64  126.69
   2  -1   2  974.10   75.89
   2  -1   2 1047.70   76.79
  -2   1  -2 1063.19   76.89
  -2   1  -2  985.50   75.99
   2  -1   4    5.80    1.50
   2  -1   4    9.20    1.60
  -2   1  -4    4.80    1.20
  -2   1  -4    5.10    1.70
   2  -1   5 1010.80   75.99
   2  -1   5 1068.99   76.69
  -2   1  -5 1032.00   76.19
  -2   1  -5  949.31   75.29
   2  -1   6   14.90    2.40
   2  -1   6   21.80    2.90
   2  -1   7  567.44   42.70
   2  -1   7  594.24   42.90
  -2   1  -7  578.94   42.80
  -2   1  -7  527.05   42.20
   2  -1   8    4.10    2.70
   2  -1   8    7.60    3.20
  -2   1  -8    4.70    3.30
  -2   1  -8    4.60    2.60
  -2   1  -9  168.08   12.60
  -2   1  -9  157.28   12.80
   3  -1  -5   33.40    2.70
   3  -1  -5   34.50    2.70
   3  -1  -4 1650.13  122.99
   3  -1  -4 1564.04  121.99
  -3   1   4 1765.52  124.39
  -3   1   4 1585.44  122.19
   3  -1  -3  264.47   19.90
   3  -1  -3  259.57   19.80
  -3   1   3  249.97   19.70
  -3   1   3  281.17   20.10
   3  -1  -2 2057.29  161.58
   3  -1  -2 2241.28  163.58
  -3   1   2 2233.98  163.58
   3  -1  -1  318.47   23.00
   3  -1  -1  290.87   22.60
  -3   1   1  303.47   22.80
  -3   1   1  297.87   22.70
   3  -1   0  130.79   10.40
   3  -1   0  136.79   10.40
  -3   1   0  146.09   10.60
  -3   1   0  134.89   10.40
   3  -1   1  285.67   21.20
   3  -1   1  254.17   20.80
  -3   1  -1  291.67   21.20
  -3   1  -1  289.07   21.20
   3  -1   2 1022.70   72.19
   3  -1   2  861.11   70.29
  -3   1  -2  888.11   70.59
  -3   1  -2 1043.30   72.39
   3  -1   3  483.85   37.10
   3  -1   3  516.45   37.40
  -3   1  -3  465.45   36.80
  -3   1  -3  513.75   37.40
   3  -1   4  349.47   24.40
   3  -1   4  274.57   23.50
  -3   1  -4  293.77   23.70
  -3   1  -4  357.86   24.40
   3  -1   5  856.01   59.59
   3  -1   5  796.02   58.89
  -3   1  -5  739.23   58.19
  -3   1  -5  741.03   58.19
   3  -1   6   13.60    2.80
   3  -1   6    7.70    2.50
  -3   1  -6    5.20    2.20
  -3   1  -6   10.60    3.10
   3  -1   7  562.44   41.60
  -3   1  -7  563.54   41.80
  -3   1  -7  528.15   41.20
   3  -1   8   66.69    6.60
  -3   1  -8   78.49    7.20
   3  -1   9  583.94   40.20
   3  -1   9  539.55   39.50
  -3   1  -9  502.75   39.00
  -3   1  -9  456.65   38.80
   4  -1  -5   19.70    2.00
   4  -1  -5   17.20    2.20
  -4   1   5   15.60    1.90
  -4   1   5   16.80    2.00
   4  -1  -4 8714.53  652.53
  -4   1   4 8726.43  652.63
   4  -1  -3  292.07   20.00
   4  -1  -3  239.18   19.30
  -4   1   3  260.77   19.60
  -4   1   3  247.08   19.40
   4  -1  -2 5950.00  419.66
   4  -1  -2 5537.85  414.86
  -4   1   2 5168.78  410.76
   4  -1  -1  270.57   19.80
   4  -1  -1  265.87   19.80
  -4   1   1  248.88   19.60
  -4   1   1  256.07   19.70
   4  -1   1  534.65   41.80
   4  -1   1  579.74   42.40
  -4   1  -1  558.74   42.10
  -4   1  -1  570.24   42.20
   4  -1   2 2607.14  189.78
   4  -1   2 2436.26  187.88
  -4   1  -2 2764.62  191.68
  -4   1  -2 2300.17  186.38
   4  -1   3 1018.90   75.39
   4  -1   3  965.60   74.79
  -4   1  -3  999.50   75.19
  -4   1  -3 1029.90   75.49
   4  -1   4 2321.67  198.68
  -4   1  -4 3045.50  206.98
  -4   1  -4 2804.52  203.98
   4  -1   5  498.45   35.30
   4  -1   5  446.16   34.70
  -4   1  -5  474.15   35.10
  -4   1  -5  433.06   34.50
   4  -1   6  211.28   15.30
  -4   1  -6  201.78   15.30
  -4   1  -6  172.88   14.60
   4  -1   7  188.68   15.50
   4  -1   7  211.98   15.60
  -4   1  -7  198.58   15.30
  -4   1  -7  200.48   15.70
   4  -1   8  358.66   24.50
  -4   1  -8  299.77   23.90
  -4   1  -8  284.27   23.40
   5  -1  -6   37.70    3.40
  -5   1   6   42.40    3.40
  -5   1   6   32.80    3.40
   5  -1  -5    7.40    2.70
   5  -1  -5    6.30    2.10
  -5   1   5    5.90    2.30
  -5   1   5    3.20    2.00
  -5   1   4  216.28   17.10
  -5   1   4  236.78   17.40
   5  -1  -3   13.00    2.20
  -5   1   3   11.20    1.80
   5  -1  -2  229.58   17.60
   5  -1  -2  231.58   17.60
  -5   1   2  225.68   17.60
  -5   1   2  241.18   17.70
   5  -1  -1   11.20    2.20
   5  -1  -1   13.60    2.10
  -5   1   1   13.90    2.20
  -5   1   1   11.30    2.00
   5  -1   0   16.90    2.30
   5  -1   0   14.00    2.30
  -5   1   0   21.40    2.30
  -5   1   0   16.00    2.60
   5  -1   1   12.50    2.40
  -5   1  -1   18.30    2.30
   5  -1   2 3038.60  232.18
   5  -1   2 3153.28  233.48
  -5   1  -2 3490.45  237.58
  -5   1  -2 2800.82  229.58
   5  -1   3    8.50    2.30
   5  -1   3    7.00    2.50
  -5   1  -3    8.60    2.30
  -5   1  -3    8.60    2.50
   5  -1   4  282.37   22.40
   5  -1   4  312.27   22.70
  -5   1  -4  306.37   22.70
  -5   1  -4  286.97   22.50
   5  -1   5  130.89    9.90
   5  -1   5  107.99    9.70
  -5   1  -5  129.69    9.80
  -5   1  -5  123.79    9.90
   5  -1   6 2768.52  184.28
   5  -1   6 2134.49  176.88
  -5   1  -6 2452.95  180.38
  -5   1  -6 2286.37  178.58
   5  -1   7  385.16   26.40
   5  -1   7  305.77   25.50
  -5   1  -7  310.67   25.60
  -5   1  -7  358.16   25.90
  -5   1  -8  387.56   29.00
  -5   1  -8  376.36   29.20
   6  -1  -7   19.10    2.80
   6  -1  -7   19.30    2.50
   6  -1  -6  693.83   54.29
   6  -1  -6  785.52   55.29
  -6   1   6  700.43   54.29
  -6   1   6  731.53   54.69
   6  -1  -5   73.29    6.30
   6  -1  -5   76.39    6.20
  -6   1   5   64.49    5.80
  -6   1   5   63.69    6.10
   6  -1  -4  178.78   14.60
   6  -1  -4  188.58   14.80
  -6   1   4  193.98   14.80
  -6   1   4  198.78   14.70
   6  -1  -3   22.20    2.90
   6  -1  -3   17.40    3.30
  -6   1   3   17.40    2.50
   6  -1  -2 2736.53  208.68
  -6   1   2 2857.11  209.98
   6  -1  -1   16.50    2.80
  -6   1   1   14.80    2.50
   6  -1   0  735.43   54.29
   6  -1   0  719.33   54.09
  -6   1   0  736.73   54.29
  -6   1   0  690.23   53.79
   6  -1   1   56.19    5.70
   6  -1   1   83.59    6.30
  -6   1  -1   75.09    5.90
  -6   1  -1   63.09    5.70
   6  -1   2 1403.26  102.09
   6  -1   2 1338.87  101.39
  -6   1  -2 1278.37  100.59
  -6   1  -2 1399.06  101.99
   6  -1   3  190.98   16.40
  -6   1  -3  216.38   16.70
  -6   1  -3  249.58   17.20
   6  -1   4   33.90    4.10
   6  -1   4   25.90    3.80
  -6   1  -4   32.90    3.70
  -6   1  -4   28.10    3.90
   6  -1   5  445.26   37.20
   6  -1   5  566.84   38.60
  -6   1  -5  466.35   37.40
  -6   1  -5  533.45   38.20
   6  -1   6  422.06   32.40
   6  -1   6  427.56   32.50
  -6   1  -6  432.86   32.40
  -6   1  -6  432.76   32.70
   6  -1   7  126.69   10.00
  -6   1  -7  117.69    9.30
  -6   1  -7  102.59    9.80
   7  -1  -7   49.99    5.60
  -7   1   7   48.60    5.70
   7  -1  -6 2037.90  139.89
   7  -1  -6 1692.23  135.89
  -7   1   6 1784.62  136.89
   7  -1  -5   36.80    4.80
   7  -1  -5   28.20    4.40
  -7   1   5   36.40    4.00
  -7   1   5   34.10    4.40
   7  -1  -4  855.41   64.29
   7  -1  -4  956.10   65.39
  -7   1   4  766.52   63.19
  -7   1   4  848.92   64.09
   7  -1  -3   12.50    3.50
   7  -1  -3   14.30    3.90
  -7   1   3   13.40    2.90
  -7   1   3   16.60    3.60
   7  -1  -2 2187.98  167.48
   7  -1  -2 2383.16  169.78
  -7   1   2 2206.68  167.68
  -7   1   2 2208.88  167.68
   7  -1  -1   12.20    3.20
   7  -1  -1   16.50    3.70
  -7   1   1   18.60    2.80
  -7   1   1   23.50    3.20
   7  -1   0  104.79    8.50
   7  -1   0  103.59    8.50
  -7   1   0  108.99    8.40
  -7   1   0   94.99    8.30
   7  -1   1   -0.20    2.50
   7  -1   1   -1.10    3.00
  -7   1  -1    4.00    2.80
  -7   1  -1   -2.10    2.30
   7  -1   2  630.54   50.19
   7  -1   2  704.83   50.99
  -7   1  -2  663.83   50.49
  -7   1  -2  694.23   50.89
   7  -1   3    3.40    3.30
   7  -1   3    8.80    3.20
  -7   1  -3    3.80    2.50
  -7   1  -3    5.50    3.20
   7  -1   4  542.25   38.20
   7  -1   4  504.95   37.70
  -7   1  -4  456.45   37.20
  -7   1  -4  494.55   37.60
   7  -1   5  108.09    8.40
  -7   1  -5   88.69    8.20
  -7   1  -5  100.99    8.70
   7  -1   6   25.00    5.00
   7  -1   6   23.30    4.40
  -7   1  -6   27.80    3.60
  -7   1  -6   22.40    4.80
   8  -1  -6  250.67   22.50
   8  -1  -6  346.97   23.50
  -8   1   6  307.77   23.10
  -8   1   6  290.77   22.70
   8  -1  -5   63.89    6.20
   8  -1  -5   53.29    6.60
  -8   1   5   61.19    5.90
  -8   1   5   57.79    6.20
   8  -1  -4 2470.05  202.68
   8  -1  -4 3022.00  208.98
  -8   1   4 2834.72  206.68
  -8   1   4 2687.43  205.08
   8  -1  -3  114.59    9.80
   8  -1  -3  103.69    9.30
  -8   1   3  116.39    9.40
  -8   1   3  118.19    9.20
   8  -1  -2 1868.01  143.69
   8  -1  -2 2252.07  148.39
  -8   1   2 1770.32  142.59
  -8   1   2 1848.92  143.49
   8  -1  -1   75.29    6.50
   8  -1  -1   78.89    6.70
  -8   1   1   69.69    6.20
  -8   1   1   66.99    6.20
   8  -1   0 3401.26  284.47
   8  -1   0 4324.07  295.07
  -8   1   0 3823.32  289.07
  -8   1   0 3973.70  290.77
   8  -1   1  103.59    8.20
   8  -1   1   98.69    8.20
  -8   1  -1   81.69    7.90
  -8   1  -1  100.19    7.90
   8  -1   2 1909.21  158.38
   8  -1   2 2395.26  163.98
  -8   1  -2 2200.28  161.58
  -8   1  -2 2118.19  160.68
   8  -1   3   21.80    3.80
  -8   1  -3   11.90    3.10
  -8   1  -3   20.10    3.80
   8  -1   4 3029.00  211.08
   8  -1   4 2499.85  205.08
  -8   1  -4 2974.80  210.48
  -8   1  -4 2647.34  206.68
   8  -1   5    8.70    4.00
   8  -1   5    4.20    3.80
  -8   1  -5    4.80    3.00
   9  -1  -5  192.48   15.20
   9  -1  -5  207.78   15.30
  -9   1   5  194.08   15.00
  -9   1   5  166.58   14.90
  -9   1   4  157.78   13.00
  -9   1   4  173.68   13.40
   9  -1  -3  177.48   14.00
   9  -1  -3  181.28   13.90
  -9   1   3  169.58   13.40
  -9   1   3  164.88   13.70
  -9   1   2   72.09    7.10
  -9   1   2   77.89    6.70
   9  -1  -1   77.29    6.80
   9  -1  -1   74.89    6.60
  -9   1   1   75.59    6.20
  -9   1   1   57.49    6.60
   9  -1   0   12.00    3.80
   9  -1   0    6.60    3.50
  -9   1   0   14.50    3.30
  -9   1   0    7.70    2.80
   9  -1   1   31.20    4.20
   9  -1   1   21.50    4.10
  -9   1  -1   26.60    4.30
  -9   1  -1   21.40    3.20
   9  -1   2  786.12   66.69
   9  -1   2 1030.20   69.59
  -9   1  -2  924.81   68.29
  -9   1  -2  896.31   67.89
   9  -1   3    3.80    3.60
   9  -1   3    2.60    3.80
  -9   1  -3    0.60    2.90
  -9   1  -3    7.70    4.00
  10  -1  -2  350.76   24.50
 -10   1   2  329.97   24.30
 -10   1   2  266.87   23.30
  10  -1  -1  369.26   29.30
 -10   1   1  375.66   29.40
 -10   1   1  420.66   29.80
  10  -1   0  128.19    9.60
  10  -1   0   95.19    9.10
 -10   1   0  107.09    8.90
 -10   1   0  108.99    9.40
  10  -1   1  261.07   22.20
 -10   1  -1  325.87   22.70
 -10  -2   0   47.90    5.00
 -10  -2   0   45.10    5.50
  10   2   0   53.09    5.70
  10   2   0   45.40    5.40
 -10  -2   1  667.33   52.79
 -10  -2   1  801.62   54.29
  10   2  -1  657.53   52.59
 -10  -2   2   61.79    6.40
 -10  -2   2   53.39    5.80
  10   2  -2   61.79    6.60
  10   2  -2   56.89    6.60
  -9  -2  -3   45.00    4.90
  -9  -2  -3   47.10    4.60
   9   2   3   37.90    5.30
   9   2   3   53.89    5.50
  -9  -2  -2  224.38   17.60
  -9  -2  -2  235.28   17.60
   9   2   2  248.58   17.90
   9   2   2  203.78   17.40
  -9  -2  -1   85.89    7.30
  -9  -2  -1   92.49    7.20
   9   2   1   66.19    7.20
   9   2   1   85.89    7.70
  -9  -2   0   10.60    2.70
  -9  -2   0   12.50    3.60
   9   2   0   16.20    3.70
   9   2   0    7.50    3.90
  -9  -2   1  204.38   15.10
  -9  -2   1  191.18   15.10
   9   2  -1  165.48   14.80
   9   2  -1  218.28   15.50
  -9  -2   2  214.08   15.90
  -9  -2   2  180.68   15.70
   9   2  -2  197.18   15.70
   9   2  -2  218.18   16.10
  -9  -2   3  443.16   35.00
  -9  -2   3  455.65   35.20
   9   2  -3  502.25   35.80
  -9  -2   4   35.00    5.40
  -9  -2   4   37.30    4.60
   9   2  -4   32.80    5.00
   9   2  -4   31.30    5.70
  -9  -2   5  297.67   21.40
  -9  -2   5  275.27   21.00
   9   2  -5  247.78   20.80
  -8  -2  -5  533.15   38.80
  -8  -2  -5  493.35   38.40
   8   2   5  576.04   39.40
   8   2   5  444.26   37.80
  -8  -2  -4   26.90    4.10
  -8  -2  -4   33.80    3.80
   8   2   4   19.30    4.50
  -8  -2  -3 1707.83  125.09
  -8  -2  -3 1519.65  122.99
   8   2   3 1847.12  126.79
   8   2   3 1590.24  123.79
  -8  -2  -2   39.00    4.60
   8   2   2   51.99    5.30
  -8  -2  -1 1329.07  106.69
  -8  -2  -1 1467.65  108.19
   8   2   1 1407.36  107.59
   8   2   1 1562.84  109.39
  -8  -2   0  229.88   18.30
   8   2   0  251.37   18.60
  -8  -2   1 1108.49   85.19
  -8  -2   1 1175.78   85.99
   8   2  -1 1033.80   84.49
   8   2  -1 1257.97   87.09
  -8  -2   2  171.58   12.00
  -8  -2   2  148.39   11.70
   8   2  -2  127.39   11.60
   8   2  -2  145.29   11.80
  -8  -2   3 1009.50   78.89
  -8  -2   3 1055.29   79.39
   8   2  -3 1113.79   80.09
  -8  -2   4  853.41   64.29
  -8  -2   4  870.31   64.49
   8   2  -4  908.01   64.99
   8   2  -4  794.72   63.69
  -8  -2   5  222.88   17.00
  -8  -2   5  205.88   16.60
   8   2  -5  185.08   16.30
   8   2  -5  246.28   17.30
  -8  -2   6   58.09    6.00
  -8  -2   6   49.00    6.20
   8   2  -6   48.90    6.20
   8   2  -6   64.19    6.40
  -7  -2  -6    9.80    4.30
  -7  -2  -6    6.40    3.40
   7   2   6    7.70    4.10
   7   2   6    5.10    4.20
  -7  -2  -5  865.91   61.99
  -7  -2  -5  712.33   60.29
   7   2   5  834.72   61.59
   7   2   5  860.51   61.89
  -7  -2  -4    1.90    3.10
  -7  -2  -4    2.40    3.40
   7   2   4   10.20    3.60
   7   2   4    5.20    3.40
  -7  -2  -3  538.25   38.20
  -7  -2  -3  482.75   37.50
   7   2   3  458.75   37.20
   7   2   3  520.45   38.00
  -7  -2  -2   16.90    3.30
  -7  -2  -2   18.40    3.10
   7   2   2   18.20    3.90
  -7  -2  -1   55.39    4.90
  -7  -2  -1   51.89    4.70
   7   2   1   54.89    5.10
   7   2   1   41.20    4.60
  -7  -2   0    3.80    2.50
  -7  -2   0    0.60    2.80
   7   2   0   -0.80    2.70
   7   2   0    2.20    3.00
  -7  -2   1   23.90    3.10
  -7  -2   1   17.30    3.30
   7   2  -1   23.90    3.20
   7   2  -1   25.10    3.50
  -7  -2   2   86.59    7.30
  -7  -2   2   96.39    7.30
   7   2  -2   76.89    7.40
  -7  -2   3  254.37   19.90
  -7  -2   3  265.67   20.00
   7   2  -3  260.17   20.00
   7   2  -3  264.17   20.20
  -7  -2   4   63.49    6.00
  -7  -2   4   70.89    6.20
   7   2  -4   67.99    6.20
   7   2  -4   71.69    6.40
  -7  -2   5  577.44   41.80
  -7  -2   5  544.55   41.50
   7   2  -5  569.54   41.80
   7   2  -5  510.15   41.00
  -7  -2   6  291.17   23.50
  -7  -2   6  333.17   23.90
   7   2  -6  309.37   23.80
   7   2  -6  303.47   23.60
  -7  -2   7  286.27   20.00
  -7  -2   7  245.08   19.60
   7   2  -7  272.17   19.90
   7   2  -7  221.18   19.30
  -6  -2  -7  604.04   44.80
  -6  -2  -7  563.24   44.50
   6   2   7  636.74   45.30
   6   2   7  570.54   44.60
  -6  -2  -6   39.90    5.20
  -6  -2  -6   44.90    4.50
   6   2   6   33.00    4.50
  -6  -2  -5 2604.14  185.38
  -6  -2  -5 2306.17  181.98
  -6  -2  -4   74.19    6.00
  -6  -2  -4   59.29    5.70
   6   2   4   53.79    5.70
   6   2   4   78.69    6.10
  -6  -2  -3 2557.24  201.18
  -6  -2  -3 2714.93  202.98
   6   2   3 2773.32  203.68
   6   2   3 2802.62  204.08
  -6  -2  -2   20.30    2.90
  -6  -2  -2   31.00    3.40
   6   2   2   22.00    3.20
   6   2   2   29.20    3.40
  -6  -2  -1 4536.55  370.86
  -6  -2  -1 5107.89  377.26
   6   2   1 5071.29  376.76
   6   2   1 5433.76  381.06
  -6  -2   0   11.20    2.60
  -6  -2   0   10.40    2.30
   6   2   0    9.50    2.40
   6   2   0    9.30    2.90
  -6  -2   1 4699.73  383.66
  -6  -2   1 5477.75  392.36
   6   2  -1 5186.08  389.06
   6   2  -1 5471.75  392.26
  -6  -2   2   18.30    2.90
   6   2  -2   11.70    2.90
   6   2  -2   16.00    3.20
  -6  -2   3 2783.72  209.08
   6   2  -3 2806.62  209.38
  -6  -2   4    4.90    2.50
  -6  -2   4    6.30    3.10
   6   2  -4    4.50    2.80
   6   2  -4   -0.30    3.50
  -6  -2   5 1872.61  150.68
  -6  -2   5 2107.29  153.28
   6   2  -5 1990.80  151.88
   6   2  -5 2179.88  154.18
  -6  -2   6   16.10    3.30
  -6  -2   6    8.60    3.40
   6   2  -6   16.90    3.30
   6   2  -6   18.70    4.00
  -6  -2   7  505.85   38.90
  -6  -2   7  592.84   40.00
   6   2  -7  440.06   38.10
   6   2  -7  540.55   39.30
  -5  -2  -8  226.98   20.80
  -5  -2  -8  317.07   21.50
   5   2   8  315.27   21.70
   5   2   8  245.08   20.90
  -5  -2  -7  280.47   21.70
  -5  -2  -7  287.37   21.60
   5   2   7  328.37   22.20
   5   2   7  236.88   21.20
  -5  -2  -6 1060.49   81.99
  -5  -2  -6 1124.49   82.59
   5   2   6 1226.88   83.89
   5   2   6  988.40   81.09
  -5  -2  -5  160.18   13.30
  -5  -2  -5  175.48   13.40
   5   2   5  167.48   13.60
   5   2   5  188.18   13.60
  -5  -2  -4   53.89    4.50
  -5  -2  -4   42.20    4.50
   5   2   4   48.70    4.70
   5   2   4   48.90    4.90
  -5  -2  -3    2.00    2.50
  -5  -2  -3    5.10    2.20
   5   2   3    3.90    2.40
   5   2   3    1.80    2.40
  -5  -2  -2  514.95   38.30
  -5  -2  -2  565.14   38.90
   5   2   2  446.36   37.50
  -5  -2  -1    2.20    2.10
  -5  -2  -1    4.50    1.90
   5   2   1    3.70    2.20
   5   2   1    5.80    2.10
  -5  -2   0   10.10    2.10
   5   2   0   12.20    2.40
   5   2   0   10.30    2.10
  -5  -2   1 1560.44  112.59
  -5  -2   1 1391.86  110.59
   5   2  -1 1502.65  111.89
   5   2  -1 1512.15  111.99
  -5  -2   2    6.90    2.00
  -5  -2   2    8.00    1.80
   5   2  -2    6.00    1.90
   5   2  -2    7.10    2.00
  -5  -2   3 1147.89   85.79
  -5  -2   3 1202.98   86.49
   5   2  -3 1093.49   85.19
   5   2  -3 1137.29   85.69
  -5  -2   4    9.20    2.10
  -5  -2   4   12.60    2.40
   5   2  -4   10.90    2.70
   5   2  -4    8.20    2.20
  -5  -2   5 1612.54  121.69
  -5  -2   5 1663.03  122.29
   5   2  -5 1586.24  121.39
   5   2  -5 1647.24  122.19
  -5  -2   6    5.40    2.00
  -5  -2   6    6.90    2.20
   5   2  -6    5.10    2.60
   5   2  -6    1.60    2.10
   5   2  -7 2050.79  159.18
   5   2  -7 2212.68  161.08
  -4  -2  -8  931.51   73.19
  -4  -2  -8 1062.59   74.69
   4   2   8 1035.80   74.39
   4   2   8  905.41   72.89
  -4  -2  -7   96.29    8.30
  -4  -2  -7  105.79    8.00
   4   2   7   88.49    8.10
  -4  -2  -6  152.08   12.30
  -4  -2  -6  152.08   12.00
   4   2   6  159.08   12.10
   4   2   6  157.08   12.20
  -4  -2  -5  325.17   26.60
   4   2   5  388.66   27.40
  -4  -2  -4 2201.88  155.38
  -4  -2  -4 2039.60  153.48
   4   2   4 2098.59  154.08
   4   2   4 1874.51  151.68
  -4  -2  -3 1068.59   90.89
  -4  -2  -3 1312.47   93.59
   4   2   3 1253.97   92.89
   4   2   3 1326.87   93.79
  -4  -2  -2  174.78   13.90
  -4  -2  -2  190.28   14.10
   4   2   2  187.48   14.10
   4   2   2  183.88   14.10
  -4  -2  -1 2169.38  156.88
  -4  -2  -1 1922.81  154.08
   4   2   1 2070.49  155.78
   4   2   1 2174.88  156.98
  -4  -2   0 3029.20  231.48
  -4  -2   0 3050.49  231.78
   4   2   0 3066.99  231.88
   4   2   0 3276.77  234.28
  -4  -2   1 2524.95  180.48
  -4  -2   1 2201.98  176.78
   4   2  -1 2438.96  179.48
   4   2  -1 2401.06  179.08
  -4  -2   2  421.36   31.00
  -4  -2   2  414.66   31.00
   4   2  -2  422.56   31.10
   4   2  -2  386.66   30.60
  -4  -2   3 1888.81  146.99
  -4  -2   3 2007.90  148.29
   4   2  -3 2056.19  148.89
   4   2  -3 1953.60  147.69
  -4  -2   4  530.95   40.40
  -4  -2   4  557.24   40.70
   4   2  -4  509.65   40.10
   4   2  -4  558.44   40.70
  -4  -2   5  953.60   74.19
  -4  -2   5 1028.30   74.99
   4   2  -5 1002.30   74.79
   4   2  -5  999.40   74.69
  -4  -2   6    3.40    1.60
  -4  -2   6    6.10    1.50
   4   2  -6    7.90    1.60
   4   2  -6    7.30    2.00
  -3  -2  -9   14.00    3.60
  -3  -2  -9   20.60    4.90
   3   2   9   27.80    4.50
   3   2   9   19.40    4.10
  -3  -2  -8  254.37   18.70
  -3  -2  -8  259.27   18.60
   3   2   8  243.38   18.60
   3   2   8  208.48   18.10
  -3  -2  -7   52.79    5.30
  -3  -2  -7   57.99    5.00
  -3  -2  -6  401.76   30.00
  -3  -2  -6  383.96   29.80
   3   2   6  402.66   30.00
   3   2   6  395.56   29.90
  -3  -2  -5  176.58   14.70
  -3  -2  -5  217.28   15.10
   3   2   5  161.18   14.50
   3   2   5  230.58   15.30
  -3  -2  -4   75.49    5.70
  -3  -2  -4   63.29    5.60
   3   2   4   71.39    5.70
   3   2   4   68.89    5.70
  -3  -2  -3  310.67   25.60
  -3  -2  -3  376.76   26.40
   3   2   3  321.47   25.80
   3   2   3  372.86   26.40
  -3  -2  -2 2317.07  182.68
   3   2   2 2564.04  185.48
   3   2   2 2508.95  184.88
  -3  -2  -1   39.90    3.40
  -3  -2  -1   44.20    3.50
   3   2   1   43.00    3.50
   3   2   1   34.50    3.40
  -3  -2   0   64.19    5.10
  -3  -2   0   58.59    5.00
   3   2   0   66.99    5.10
   3   2   0   63.99    5.10
  -3  -2   1  264.27   20.10
  -3  -2   1  267.17   20.20
   3   2  -1  266.47   20.20
   3   2  -1  272.57   20.20
  -3  -2   2  908.11   67.69
  -3  -2   2  919.71   67.89
   3   2  -2  928.21   67.89
   3   2  -2  855.91   67.09
  -3  -2   3  397.06   29.80
  -3  -2   3  437.56   30.30
   3   2  -3  385.46   29.70
   3   2  -3  369.56   29.50
  -3  -2   4  148.29   10.60
  -3  -2   4  138.39   10.50
   3   2  -4  135.09   10.50
   3   2  -4  129.09   10.30
  -3  -2   5  583.34   44.70
  -3  -2   5  625.84   45.20
   3   2  -5  600.14   44.80
   3   2  -5  579.74   44.60
   3   2  -6  406.66   30.70
  -2  -2  -8  389.16   28.20
  -2  -2  -8  366.86   27.80
   2   2   8  359.76   27.80
   2   2   8  361.46   27.80
  -2  -2  -7   26.60    2.70
  -2  -2  -7   32.60    3.30
   2   2   7   18.20    2.90
  -2  -2  -6   94.59    7.10
  -2  -2  -6   88.29    6.90
   2   2   6   84.49    6.90
   2   2   6   84.39    7.00
  -2  -2  -5   41.70    4.00
  -2  -2  -5   55.49    4.10
  -2  -2  -4  663.53   51.29
  -2  -2  -4  720.33   51.89
   2   2   4  673.53   51.39
   2   2   4  691.03   51.59
  -2  -2  -3  471.45   38.60
  -2  -2  -3  622.24   40.40
   2   2   3  476.75   38.70
  -2  -2  -2 1311.37  104.99
  -2  -2  -2 1503.95  107.19
   2   2   2 1437.76  106.39
   2   2   2 1421.76  106.19
  -2  -2  -1 1247.98   95.69
   2   2   1 1251.37   95.69
   2   2   1 1341.17   96.79
  -2  -2   0 1038.60   80.29
  -2  -2   0 1161.08   81.69
   2   2   0 1005.60   79.89
   2   2   0 1109.99   81.09
   2   2  -1 2394.96  179.28
  -2  -2   2 2144.59  166.08
   2   2  -2 2300.57  167.88
   2   2  -2 2253.87  167.28
  -2  -2   4   42.40    3.30
   2   2  -4   36.60    3.10
   2   2  -4   41.80    3.20
  -2  -2   5 1851.31  135.39
  -2  -2   5 1737.23  134.09
  -1  -2  -7   95.99    6.60
   1   2   7   74.59    6.30
   1   2   7   77.09    6.30
  -1  -2  -6 3263.67  232.48
  -1  -2  -6 2798.22  227.08
   1   2   6 3143.29  231.08
   1   2   6 3096.59  230.48
  -1  -2  -5   41.50    3.40
  -1  -2  -5   36.50    3.20
   1   2   5   45.30    3.40
  -1  -2  -4   28.10    2.80
  -1  -2  -4   36.50    2.80
   1   2   4   31.30    2.80
   1   2   4   30.10    2.80
  -1  -2  -3    2.90    1.00
  -1  -2  -3    3.30    0.90
   1   2   3    2.70    0.90
   1   2   3    2.40    1.00
  -1  -2  -1    5.50    0.70
  -1  -2  -1    4.90    0.70
   1   2   1    6.80    0.80
   1   2   1    5.40    0.70
  -1  -2   0   58.59    4.60
  -1  -2   0   60.49    4.60
   1   2   0   56.49    4.60
   1   2   0   66.59    4.70
  -1  -2   1  182.18   14.20
  -1  -2   1  181.28   14.20
   1   2  -1  185.38   14.30
   1   2  -1  192.38   14.40
  -1  -2   3  333.57   25.50
  -1  -2   3  322.77   25.30
   1   2  -3  365.56   25.80
   1   2  -3  339.27   25.50
  -1  -2   4  204.08   15.40
  -1  -2   4  197.88   15.30
   1   2  -4  217.68   15.60
   1   2  -4  199.78   15.30
  -1  -2   5  671.03   52.89
  -1  -2   5  695.03   53.19
   1   2  -5  754.42   53.89
   1   2  -5  722.83   53.49
   1   2  -6  370.86   28.10
   1   2  -6  370.96   28.20
   0  -2  -3   62.09    4.30
   0  -2  -3   50.19    4.20
   0   2   3   60.99    4.30
   0   2   3   51.79    4.20
   0  -2  -1   50.99    4.00
   0  -2  -1   55.39    4.00
   0   2   1   58.89    4.10
   0   2   1   46.50    3.90
   0  -2   1   46.10    3.70
   0  -2   1   51.19    3.80
   0   2  -1   47.10    3.70
   0   2  -1   51.79    3.70
   0  -2   3   46.30    4.20
   0  -2   3   56.29    4.30
   0   2  -3   57.39    4.40
   0   2  -3   56.19    4.30
   0  -2   5  432.36   34.50
   0  -2   5  450.65   34.70
   0   2  -5  476.15   35.00
   0   2  -5  498.45   35.30
   0  -2   6  186.68   13.90
   0  -2   6  194.98   13.90
   0   2  -6  169.88   13.70
   0   2  -6  177.18   13.70
   0   2  -7   87.09    6.80
   0   2  -7   89.89    6.90
   1  -2  -1  177.88   13.70
   1  -2  -1  177.58   13.70
  -1   2   1  199.28   13.90
  -1   2   1  178.58   13.70
   1  -2   0   59.59    4.30
   1  -2   0   50.99    4.20
  -1   2   0   56.39    4.30
  -1   2   0   56.99    4.30
   1  -2   1    5.20    0.70
   1  -2   1    5.50    0.70
  -1   2  -1    4.60    0.70
  -1   2  -1    4.30    0.60
   1  -2   3    1.70    1.00
   1  -2   3    1.90    0.90
  -1   2  -3    1.80    1.00
  -1   2  -3    1.20    0.80
   1  -2   4   30.40    2.40
   1  -2   4   22.70    2.40
  -1   2  -4   23.50    2.30
  -1   2  -4   23.60    2.50
   1  -2   5   32.70    3.20
  -1   2  -5   41.20    3.20
   1  -2   6 2947.61  220.28
   1  -2   6 3010.90  221.08
  -1   2  -6 3060.69  221.68
  -1   2  -6 2753.12  218.18
   1  -2   7   79.29    7.40
   1  -2   7   90.19    7.20
  -1   2  -7  101.89    7.60
  -1   2  -7  100.99    7.30
   1  -2   8  292.57   22.90
   1  -2   8  329.77   23.30
  -1   2  -8  301.07   22.90
  -1   2  -8  293.87   22.90
   2  -2  -2 2236.68  165.88
  -2   2   2 2187.58  165.28
   2  -2   0 1061.99   79.39
   2  -2   0 1090.59   79.79
  -2   2   0 1052.89   79.29
  -2   2   0 1034.50   79.09
   2  -2   1 1382.36   95.39
   2  -2   1 1195.18   93.19
  -2   2  -1 1181.98   93.09
   2  -2   2 1393.36  101.19
   2  -2   2 1310.77  100.19
  -2   2  -2 1326.97  100.39
  -2   2  -2 1341.37  100.59
   2  -2   3  589.04   39.40
   2  -2   3  424.16   37.50
  -2   2  -3  578.74   39.20
  -2   2  -3  464.35   37.90
   2  -2   4  750.32   56.39
   2  -2   4  736.13   56.19
  -2   2  -4  744.23   56.29
  -2   2  -4  776.62   56.59
  -2   2  -5   36.20    3.70
  -2   2  -5   50.49    3.70
   2  -2   6   70.09    6.20
   2  -2   6   79.79    6.20
  -2   2  -6   76.19    6.40
  -2   2  -6   75.59    6.10
   2  -2   7   16.30    3.20
   2  -2   7   19.90    2.90
   2  -2   8  395.56   30.80
   2  -2   8  444.66   31.30
  -2   2  -8  375.96   30.50
  -2   2  -8  417.46   30.90
   2  -2   9   26.30    3.40
   2  -2   9   21.90    4.10
  -2   2  -9   28.00    3.20
   3  -2  -4  153.58   11.20
   3  -2  -4  140.39   11.00
  -3   2   4  150.88   11.10
  -3   2   4  140.39   11.00
   3  -2  -3  406.36   30.60
   3  -2  -3  413.76   30.70
  -3   2   3  431.86   30.90
  -3   2   3  377.96   30.30
   3  -2  -2  910.11   67.19
   3  -2  -2  918.91   67.29
  -3   2   2  930.21   67.39
  -3   2   2  820.22   66.19
   3  -2  -1  269.67   20.50
   3  -2  -1  266.67   20.50
  -3   2   1  278.97   20.60
  -3   2   1  275.67   20.60
   3  -2   0   62.49    5.00
   3  -2   0   61.29    5.00
  -3   2   0   61.39    5.00
  -3   2   0   67.79    5.00
   3  -2   1   36.10    3.20
   3  -2   1   37.90    3.30
  -3   2  -1   40.80    3.30
  -3   2  -1   37.90    3.30
   3  -2   2 2572.44  182.38
   3  -2   2 2309.17  179.28
  -3   2  -2 2352.76  179.78
   3  -2   3  368.56   25.70
   3  -2   3  312.27   25.00
  -3   2  -3  344.27   25.40
  -3   2  -3  315.07   25.00
   3  -2   4   57.59    4.70
   3  -2   4   58.99    4.90
  -3   2  -4   54.19    4.80
  -3   2  -4   57.39    4.60
  -3   2  -5  172.28   14.30
  -3   2  -5  206.18   14.60
   3  -2   6  417.16   30.80
   3  -2   6  397.46   30.70
  -3   2  -6  387.16   30.60
  -3   2  -6  427.66   31.00
  -3   2  -7   58.39    5.80
  -3   2  -7   54.29    5.00
   3  -2   8  216.18   17.70
  -3   2  -8  232.78   17.60
  -3   2  -8  240.18   18.10
   3  -2   9   27.80    4.80
  -3   2  -9   33.00    6.00
   4  -2  -5  966.00   75.79
   4  -2  -5 1085.69   77.29
  -4   2   5 1016.90   76.39
  -4   2   5 1012.80   76.39
   4  -2  -4  553.94   41.80
   4  -2  -4  551.64   41.70
  -4   2   4  575.64   42.00
  -4   2   4  546.55   41.70
   4  -2  -3 1866.31  144.59
   4  -2  -3 1983.20  145.99
  -4   2   3 1967.00  145.79
  -4   2   3 1957.00  145.59
   4  -2  -2  412.86   29.80
   4  -2  -2  358.66   29.20
  -4   2   2  414.96   29.80
  -4   2   2  388.16   29.60
   4  -2  -1 2243.98  173.68
   4  -2  -1 2357.16  174.98
  -4   2   1 2226.08  173.58
  -4   2   1 2516.85  176.88
   4  -2   0 3253.67  230.88
   4  -2   0 2880.61  226.68
  -4   2   0 3092.59  228.98
  -4   2   0 3001.20  227.98
   4  -2   1 2174.78  152.78
   4  -2   1 1803.32  148.49
  -4   2  -1 2103.19  151.88
  -4   2  -1 1993.10  150.58
   4  -2   2  172.58   12.70
   4  -2   2  148.99   12.50
  -4   2  -2  170.88   12.70
  -4   2  -2  169.28   12.70
   4  -2   3 1183.98   91.59
   4  -2   3 1313.27   93.09
  -4   2  -3 1307.07   92.99
  -4   2  -3 1121.49   90.89
   4  -2   4 1913.21  139.99
   4  -2   4 1794.42  138.59
  -4   2  -4 1858.41  139.39
  -4   2  -4 1878.81  139.59
   4  -2   5  382.36   26.90
   4  -2   5  307.47   26.00
  -4   2  -5  340.17   26.30
  -4   2  -5  369.96   26.80
   4  -2   6  148.69   11.10
   4  -2   6  134.59   11.10
  -4   2  -6  145.39   11.40
  -4   2  -6  134.19   10.90
  -4   2  -7  102.79    9.00
  -4   2  -7  105.99    8.50
   4  -2   8  951.70   72.69
   4  -2   8  960.80   72.89
  -4   2  -8 1057.29   73.89
  -4   2  -8  918.61   72.39
   5  -2  -6    4.60    1.70
   5  -2  -6    1.30    1.90
  -5   2   6    2.60    1.70
  -5   2   6    5.20    1.50
   5  -2  -5 1659.03  124.69
   5  -2  -5 1761.92  125.89
  -5   2   5 1568.44  123.69
  -5   2   5 1674.63  124.89
   5  -2  -4   12.50    2.60
   5  -2  -4   10.40    2.70
  -5   2   4   11.60    2.60
  -5   2   4   13.30    2.10
   5  -2  -3 1174.18   85.89
   5  -2  -3 1046.20   84.39
  -5   2   3 1120.49   85.19
  -5   2   3 1226.18   86.49
   5  -2  -2    7.80    1.90
   5  -2  -2    7.80    1.90
  -5   2   2    7.70    1.70
  -5   2   2    9.80    2.10
   5  -2  -1 1505.05  115.09
   5  -2  -1 1548.84  115.59
  -5   2   1 1506.15  115.09
  -5   2   1 1603.64  116.19
   5  -2   0   11.20    2.20
   5  -2   0   13.00    2.50
  -5   2   0   15.90    2.10
  -5   2   0   11.40    2.20
   5  -2   1    2.30    2.00
  -5   2  -1    6.90    1.90
  -5   2  -1    5.80    2.10
   5  -2   2  425.36   35.80
   5  -2   2  529.05   37.00
  -5   2  -2  482.35   36.40
  -5   2  -2  501.35   36.60
   5  -2   3    8.30    2.40
   5  -2   3    5.40    2.40
  -5   2  -3    3.80    2.50
  -5   2  -3    6.80    2.10
   5  -2   4   49.00    4.40
   5  -2   4   41.80    4.30
  -5   2  -4   41.50    4.00
  -5   2  -4   46.90    4.50
   5  -2   5  184.58   13.60
   5  -2   5  163.28   13.30
  -5   2  -5  165.28   13.40
  -5   2  -5  177.98   13.40
   5  -2   6 1184.28   83.19
  -5   2  -6 1030.80   81.39
  -5   2  -6 1074.19   81.99
   5  -2   7  279.07   22.00
  -5   2  -7  264.27   22.00
  -5   2  -7  324.57   22.40
   5  -2   8  234.98   19.80
   5  -2   8  227.18   19.60
  -5   2  -8  281.47   20.40
  -5   2  -8  290.57   20.10
   6  -2  -6   10.70    3.00
   6  -2  -6   11.40    2.90
  -6   2   6   13.00    3.40
  -6   2   6   13.00    2.50
   6  -2  -5 2152.88  164.18
   6  -2  -5 2305.17  165.98
  -6   2   5 2175.88  164.48
  -6   2   5 2166.38  164.38
   6  -2  -4    5.60    3.40
   6  -2  -4    5.10    3.10
  -6   2   4    5.10    2.20
  -6   2   4   14.00    3.30
   6  -2  -3 2824.32  206.98
   6  -2  -3 2764.72  206.18
  -6   2   3 2569.04  203.98
  -6   2   3 2860.21  207.38
   6  -2  -2    7.70    2.60
  -6   2   2   13.00    2.80
   6  -2  -1 5296.27  378.46
   6  -2  -1 4907.61  373.96
  -6   2   1 5006.00  375.06
  -6   2   1 4857.21  373.46
   6  -2   0    5.80    2.60
   6  -2   0   11.40    2.30
  -6   2   0    8.00    2.00
  -6   2   0    5.80    2.40
   6  -2   1 5178.18  375.46
   6  -2   1 4997.60  373.36
  -6   2  -1 4901.71  372.26
  -6   2  -1 4882.91  372.06
   6  -2   2   11.70    2.70
  -6   2  -2   17.40    2.80
  -6   2  -2   16.40    2.50
   6  -2   3 2802.22  213.48
   6  -2   3 2872.71  214.28
  -6   2  -3 2736.93  212.78
  -6   2  -3 3036.90  216.18
   6  -2   4   93.59    7.10
  -6   2  -4   78.59    6.70
  -6   2  -4   75.99    7.00
   6  -2   5 2524.05  181.38
   6  -2   5 2348.36  179.28
  -6   2  -5 2581.74  182.08
  -6   2  -5 2175.98  177.48
   6  -2   6   35.20    5.20
   6  -2   6   49.90    4.80
  -6   2  -6   43.90    5.60
  -6   2  -6   38.90    4.10
   6  -2   7  680.83   47.60
   6  -2   7  553.94   46.00
  -6   2  -7  650.53   47.00
  -6   2  -7  598.04   46.50
   7  -2  -7  204.28   16.30
   7  -2  -7  245.38   16.60
  -7   2   7  185.48   16.20
   7  -2  -6  301.87   23.30
   7  -2  -6  299.77   23.30
  -7   2   6  316.57   23.40
  -7   2   6  302.47   23.50
   7  -2  -5  519.75   41.50
   7  -2  -5  575.64   42.00
  -7   2   5  549.85   41.70
  -7   2   5  569.64   41.90
   7  -2  -4   59.89    6.00
   7  -2  -4   65.99    5.80
  -7   2   4   62.09    5.60
  -7   2   4   62.99    5.90
   7  -2  -3  231.78   18.50
   7  -2  -3  250.77   18.70
   7  -2  -2   96.89    7.30
   7  -2  -2   69.19    6.80
  -7   2   2   91.29    7.00
  -7   2   2   74.59    7.00
   7  -2  -1   16.00    3.00
  -7   2   1   22.60    2.80
  -7   2   1   20.60    3.50
   7  -2   0    2.90    3.00
   7  -2   0    3.80    2.60
  -7   2   0    2.40    2.40
  -7   2   0    3.10    2.90
   7  -2   1   57.69    5.30
   7  -2   1   46.60    5.10
  -7   2  -1   52.99    4.80
  -7   2  -1   55.99    5.10
   7  -2   2   24.50    3.30
  -7   2  -2   15.90    3.50
  -7   2  -2   21.80    3.00
   7  -2   3  510.85   38.50
   7  -2   3  485.15   38.20
  -7   2  -3  556.44   39.00
  -7   2  -3  489.45   38.20
   7  -2   4    0.40    3.10
   7  -2   4    4.80    3.20
  -7   2  -4    9.40    3.60
  -7   2  -4    4.30    2.60
  -7   2  -5  793.22   62.99
  -7   2  -5  901.81   64.19
   7  -2   6   14.20    3.90
   7  -2   6    8.70    4.80
  -7   2  -6   12.70    4.40
  -7   2  -6    9.80    2.80
   8  -2  -6   51.59    5.50
   8  -2  -6   52.29    6.20
  -8   2   6   36.50    6.30
  -8   2   6   47.70    5.10
   8  -2  -5  237.48   17.70
   8  -2  -5  207.68   17.60
  -8   2   5  235.98   17.90
  -8   2   5  228.88   17.60
   8  -2  -4  837.82   63.49
   8  -2  -4  845.82   63.79
  -8   2   4  826.92   63.39
  -8   2   4  877.71   63.99
   8  -2  -3 1207.28   81.59
   8  -2  -3  952.20   78.69
  -8   2   3 1050.49   79.59
  -8   2   3 1054.99   79.69
   8  -2  -2  120.39    9.60
   8  -2  -2  113.09    9.80
  -8   2   2  122.49    9.60
  -8   2   2  119.49    9.70
   8  -2  -1 1160.48   84.19
   8  -2  -1 1033.70   82.69
  -8   2   1 1147.39   83.99
  -8   2   1 1118.09   83.59
   8  -2   0  198.48   15.80
   8  -2   0  239.88   16.30
  -8   2   0  173.38   15.50
  -8   2   0  208.08   15.70
   8  -2   1 1601.44  111.79
   8  -2   1 1415.16  109.59
  -8   2  -1 1487.55  110.29
  -8   2  -1 1381.26  109.19
   8  -2   2   29.10    3.60
   8  -2   2   17.50    3.80
  -8   2  -2   22.80    3.40
  -8   2  -2   20.30    4.10
   8  -2   3 1678.03  130.99
   8  -2   3 1923.91  133.79
  -8   2  -3 1601.14  130.09
  -8   2  -3 1850.71  132.89
   8  -2   4   64.49    6.40
   8  -2   5  477.95   37.90
   8  -2   5  527.15   38.40
  -8   2  -5  518.15   38.20
  -8   2  -5  498.25   38.20
   9  -2  -5  344.77   24.40
   9  -2  -5  268.87   23.70
  -9   2   5  310.87   24.00
  -9   2   5  328.07   24.10
   9  -2  -4   37.90    5.30
   9  -2  -4   28.90    5.60
  -9   2   4   35.80    5.70
  -9   2   4   38.10    4.40
   9  -2  -3  383.56   32.60
   9  -2  -3  494.25   33.80
  -9   2   3  425.06   32.90
  -9   2   3  449.26   33.30
   9  -2  -2  205.68   15.60
   9  -2  -2  197.68   15.60
  -9   2   2  185.38   15.30
  -9   2   2  200.58   15.30
   9  -2  -1  224.58   15.40
   9  -2  -1  166.18   14.70
  -9   2   1  189.88   14.80
  -9   2   1  191.38   14.90
   9  -2   0   13.90    3.70
   9  -2   0   13.60    3.70
  -9   2   0   14.10    2.70
  -9   2   0    7.70    3.90
   9  -2   1   88.49    8.20
   9  -2   1  100.69    8.30
  -9   2  -1   95.49    8.30
  -9   2  -1   98.29    7.80
   9  -2   2  226.58   16.30
   9  -2   2  206.78   16.00
  -9   2  -2  194.78   15.90
  -9   2  -2  194.08   15.70
   9  -2   3   34.20    4.90
   9  -2   3   48.30    5.10
  -9   2  -3   52.59    4.40
  -9   2  -3   38.20    5.40
  10  -2  -2   45.10    6.50
  10  -2  -2   55.99    6.20
 -10   2   2   53.19    6.30
 -10   2   2   59.19    5.60
  10  -2  -1  705.73   57.19
 -10   2   1  730.53   57.39
 -10   2   1  879.91   59.29
  10  -2   0   61.59    6.40
  10  -2   0   60.49    6.30
 -10   2   0   60.89    6.40
 -10   2   0   61.69    5.70
 -10   2  -1 1100.79   82.49
 -10  -3   0  357.26   27.40
 -10  -3   0  392.36   27.70
  10   3   0  329.67   27.00
 -10  -3   1 1278.17  100.49
 -10  -3   1 1435.46  102.29
  10   3  -1 1390.66  101.89
  10   3  -1 1308.07  100.89
 -10  -3   2   48.90    6.40
 -10  -3   2   53.49    5.80
  10   3  -2   65.19    6.70
  -9  -3  -3    0.00    3.40
  -9  -3  -3    3.20    3.40
   9   3   3    1.80    4.00
   9   3   3   -1.10    3.70
  -9  -3  -2  362.46   26.90
  -9  -3  -2  358.86   26.80
   9   3   2  365.36   27.00
   9   3   2  325.47   26.50
  -9  -3  -1   60.99    5.30
  -9  -3  -1   44.50    5.50
   9   3   1   58.19    5.50
   9   3   1   50.39    5.90
  -9  -3   0   28.60    4.20
  -9  -3   0   31.30    3.50
   9   3   0   23.00    4.20
   9   3   0   37.80    4.70
  -9  -3   1  177.88   13.00
  -9  -3   1  136.39   12.70
   9   3  -1  184.48   13.30
   9   3  -1  161.38   13.10
  -9  -3   2  303.27   22.80
  -9  -3   2  275.07   22.40
   9   3  -2  317.27   23.20
  -9  -3   3  503.35   38.60
  -9  -3   3  537.65   39.00
   9   3  -3  512.05   38.80
   9   3  -3  493.15   38.40
  -9  -3   4   10.60    4.80
  -9  -3   4   16.00    3.80
   9   3  -4    8.20    4.30
   9   3  -4   17.40    4.50
  -9  -3   5  709.43   54.59
  -9  -3   5  784.22   55.39
   9   3  -5  673.33   54.19
   9   3  -5  744.53   54.99
  -8  -3  -5   15.20    4.40
  -8  -3  -5   11.50    3.40
   8   3   5   10.10    4.00
   8   3   5   20.20    4.40
  -8  -3  -4  137.29   10.20
  -8  -3  -4  113.69   10.10
   8   3   4  130.49   10.30
   8   3   4  116.19   10.10
  -8  -3  -3   36.40    4.90
  -8  -3  -3   38.70    4.30
   8   3   3   54.89    5.50
   8   3   3   54.59    5.00
  -8  -3  -2  253.97   19.40
  -8  -3  -2  256.17   19.40
   8   3   2  219.88   19.10
   8   3   2  287.57   20.10
  -8  -3  -1   50.29    4.80
   8   3   1   43.90    5.30
  -8  -3   0  106.99    8.90
  -8  -3   0  111.79    8.90
   8   3   0  107.19    8.90
   8   3   0  111.69    9.20
  -8  -3   1  143.99   10.80
  -8  -3   1  120.59   10.30
   8   3  -1  123.09   10.60
   8   3  -1  140.79   10.70
  -8  -3   2  152.68   13.20
  -8  -3   2  198.08   13.90
   8   3  -2  187.98   14.00
   8   3  -2  153.78   13.30
  -8  -3   3  452.05   34.00
  -8  -3   3  477.85   34.30
   8   3  -3  431.36   33.80
   8   3  -3  434.66   33.90
  -8  -3   4  208.28   15.70
  -8  -3   4  198.78   15.70
   8   3  -4  229.98   16.20
   8   3  -4  172.48   15.50
  -8  -3   5   79.89    6.80
  -8  -3   5   60.79    6.90
   8   3  -5   77.59    7.10
   8   3  -5   64.19    7.00
  -8  -3   6   24.20    5.20
  -8  -3   6   31.40    4.90
   8   3  -6   27.00    5.00
   8   3  -6   35.40    5.30
  -7  -3  -6  613.24   46.70
  -7  -3  -6  580.54   46.30
   7   3   6  646.34   47.10
   7   3   6  644.24   47.10
  -7  -3  -5   84.19    6.70
   7   3   5   66.49    6.90
  -7  -3  -4   29.80    4.30
  -7  -3  -4   35.20    3.90
   7   3   4   36.30    4.30
   7   3   4   30.70    4.10
  -7  -3  -3   72.49    5.90
   7   3   3   56.79    5.80
  -7  -3  -2 1404.96  112.19
  -7  -3  -2 1465.95  112.89
   7   3   2 1658.33  115.19
   7   3   2 1532.35  113.59
  -7  -3  -1    3.80    2.50
  -7  -3  -1    0.80    2.60
   7   3   1    1.10    3.00
   7   3   1    1.90    2.50
  -7  -3   0   37.10    4.10
  -7  -3   0   43.70    4.00
   7   3   0   33.10    4.10
   7   3   0   41.20    4.50
  -7  -3   1   21.50    3.30
  -7  -3   1   21.50    3.00
   7   3  -1   28.90    3.90
   7   3  -1   20.90    3.10
  -7  -3   2  751.52   57.29
  -7  -3   2  710.53   56.79
   7   3  -2  789.72   57.69
   7   3  -2  806.02   57.99
  -7  -3   3   22.70    3.30
  -7  -3   3   24.10    3.70
   7   3  -3   18.00    4.10
   7   3  -3   21.70    3.50
  -7  -3   4   38.30    4.20
  -7  -3   4   33.50    3.90
   7   3  -4   28.80    4.40
   7   3  -4   23.10    4.30
  -7  -3   5  135.09   11.00
  -7  -3   5  128.49   10.80
   7   3  -5  137.89   11.00
   7   3  -5  137.79   10.80
  -7  -3   6   53.09    5.40
  -7  -3   6   48.10    5.70
   7   3  -6   48.00    5.50
   7   3  -6   55.19    5.90
  -7  -3   7   61.39    6.00
   7   3  -7   64.09    6.70
   7   3  -7   44.20    6.40
  -6  -3  -7  625.64   48.00
  -6  -3  -7  616.54   47.80
   6   3   7  673.13   48.60
  -6  -3  -6   73.99    7.00
  -6  -3  -6   78.89    6.50
   6   3   6   63.79    6.70
   6   3   6   68.99    6.40
  -6  -3  -5  983.70   70.79
   6   3   5  887.21   69.69
  -6  -3  -4 1608.94  127.79
  -6  -3  -4 1816.82  130.19
   6   3   4 1729.33  129.09
   6   3   4 1738.43  129.29
  -6  -3  -3  481.45   34.60
   6   3   3  424.66   33.80
  -6  -3  -2  378.06   28.80
  -6  -3  -2  395.46   29.10
   6   3   2  355.26   28.60
   6   3   2  403.56   29.30
  -6  -3  -1  500.55   41.90
  -6  -3  -1  638.24   43.50
  -6  -3   0 3079.59  248.18
  -6  -3   0 3485.85  252.77
   6   3   0 3422.86  251.97
   6   3   0 3452.95  252.37
  -6  -3   1   63.09    5.40
   6   3  -1   59.49    5.30
  -6  -3   2  107.29    8.30
  -6  -3   2   97.69    8.10
   6   3  -2  102.29    8.40
   6   3  -2  100.39    8.10
  -6  -3   3   72.69    6.30
  -6  -3   3   74.19    6.30
   6   3  -3   75.29    6.30
  -6  -3   4 1728.33  129.39
  -6  -3   4 1843.72  130.69
   6   3  -4 1611.24  128.09
  -6  -3   5  128.69    9.70
  -6  -3   5  116.69   10.00
   6   3  -5  113.19    9.70
  -6  -3   6   37.00    4.30
  -6  -3   6   42.10    4.50
   6   3  -6   38.90    4.40
   6   3  -6   39.00    4.90
  -6  -3   7  167.38   12.40
  -6  -3   7  141.69   12.10
   6   3  -7  163.18   12.40
  -5  -3  -8   18.10    4.30
  -5  -3  -8   17.00    3.90
   5   3   8   12.30    5.00
   5   3   8   23.00    4.70
  -5  -3  -7  453.45   34.40
  -5  -3  -7  466.15   34.40
   5   3   7  500.15   35.00
   5   3   7  401.76   33.80
  -5  -3  -6  196.18   16.40
  -5  -3  -6  223.98   16.60
   5   3   6  194.98   16.40
   5   3   6  235.88   16.70
  -5  -3  -5  118.29    9.60
  -5  -3  -5  116.99    9.70
   5   3   5  126.79    9.80
   5   3   5  115.99    9.60
  -5  -3  -4  129.99   10.40
  -5  -3  -4  133.89   10.50
   5   3   4  140.99   10.70
   5   3   4  129.59   10.40
  -5  -3  -3    8.10    2.60
  -5  -3  -3   11.40    2.40
   5   3   3   12.50    2.60
   5   3   3    9.20    2.60
  -5  -3  -2  519.35   37.20
  -5  -3  -2  446.56   36.30
   5   3   2  528.15   37.30
   5   3   2  465.35   36.60
  -5  -3  -1   17.10    2.30
   5   3   1   13.60    2.30
   5   3   1    8.70    2.50
  -5  -3   0   88.99    7.50
  -5  -3   0   98.79    7.70
   5   3   0  105.79    7.90
   5   3   0   90.69    7.60
  -5  -3   1  273.17   21.40
  -5  -3   1  313.87   21.90
   5   3  -1  317.27   22.00
   5   3  -1  239.58   21.00
  -5  -3   2 1361.76   99.39
  -5  -3   2 1151.78   97.09
   5   3  -2 1387.66   99.69
   5   3  -2 1392.26   99.79
  -5  -3   3   43.60    4.00
   5   3  -3   45.70    4.10
   5   3  -3   49.20    4.20
  -5  -3   4  208.48   15.60
  -5  -3   4  208.38   15.60
   5   3  -4  196.18   15.40
   5   3  -4  202.48   15.60
  -5  -3   5    2.50    2.50
  -5  -3   5    6.10    2.30
   5   3  -5    3.70    2.40
   5   3  -5    2.70    2.90
  -5  -3   6 1810.42  135.49
  -5  -3   6 1869.01  136.19
   5   3  -6 1799.72  135.29
   5   3  -6 1751.02  134.79
  -5  -3   7   57.89    5.00
  -5  -3   7   57.09    4.90
   5   3  -7   58.29    5.00
   5   3  -7   60.59    5.30
  -4  -3  -8   48.30    6.00
  -4  -3  -8   59.79    5.60
   4   3   8   71.49    5.90
  -4  -3  -7  556.34   42.70
  -4  -3  -7  577.64   43.00
   4   3   7  532.35   42.50
   4   3   7  612.84   43.50
  -4  -3  -6   57.49    4.80
  -4  -3  -6   42.60    5.00
   4   3   6   52.79    4.70
   4   3   6   45.70    4.90
  -4  -3  -5  633.94   46.90
   4   3   5  608.84   46.60
  -4  -3  -4   95.19    7.70
   4   3   4  100.89    7.90
  -4  -3  -3 1113.19   85.99
  -4  -3  -3 1189.98   86.89
   4   3   3 1100.79   85.89
   4   3   3 1216.28   87.29
  -4  -3  -2  408.86   32.30
  -4  -3  -2  434.56   32.60
   4   3   2  432.56   32.60
   4   3   2  454.95   32.90
  -4  -3  -1 1817.22  131.59
  -4  -3  -1 1712.73  130.29
   4   3   1 1729.03  130.49
   4   3   1 1724.73  130.49
  -4  -3   0  632.64   47.30
  -4  -3   0  588.04   46.70
   4   3   0  670.53   47.70
   4   3   0  624.54   47.20
  -4  -3   1 1351.36  104.69
  -4  -3   1 1408.66  105.39
   4   3  -1 1396.06  105.19
   4   3  -1 1466.75  106.09
  -4  -3   2  504.55   38.70
  -4  -3   2  523.05   38.90
   4   3  -2  528.95   39.00
   4   3  -2  510.25   38.70
  -4  -3   3  261.67   18.80
  -4  -3   3  240.48   18.60
   4   3  -3  222.68   18.30
   4   3  -3  259.77   18.80
  -4  -3   4  572.04   41.30
  -4  -3   4  508.85   40.60
   4   3  -4  545.05   40.90
   4   3  -4  557.94   41.20
  -4  -3   5  145.59   11.10
  -4  -3   5  146.99   11.10
   4   3  -5  138.49   11.00
  -4  -3   6  153.48   11.80
  -4  -3   6  155.88   11.80
   4   3  -6  145.29   11.80
   4   3  -6  162.48   11.90
  -3  -3  -9 1896.51  152.08
  -3  -3  -9 2259.87  156.38
   3   3   9 2193.68  155.78
   3   3   9 1879.31  151.98
  -3  -3  -8    6.30    2.50
  -3  -3  -8   11.10    3.80
   3   3   8    3.90    2.70
   3   3   8   12.30    3.50
  -3  -3  -7 1697.33  134.39
  -3  -3  -7 1980.50  137.69
   3   3   7 1702.73  134.39
   3   3   7 1873.01  136.39
  -3  -3  -6  255.47   18.10
  -3  -3  -6  194.08   17.40
   3   3   6  255.47   18.10
  -3  -3  -5 1775.32  130.99
  -3  -3  -5 1590.04  128.89
   3   3   5 1761.22  130.79
   3   3   5 1856.31  131.89
  -3  -3  -4   24.90    2.80
  -3  -3  -4   32.20    2.90
   3   3   4   28.30    2.80
   3   3   4   26.50    3.00
  -3  -3  -3 1961.30  143.29
  -3  -3  -3 1785.62  141.19
   3   3   3 1888.81  142.39
   3   3   3 1984.90  143.49
  -3  -3  -2 1531.85  108.09
  -3  -3  -2 1266.67  105.09
   3   3   2 1432.06  106.99
   3   3   2 1483.45  107.59
  -3  -3  -1  133.29   10.10
  -3  -3  -1  131.99   10.10
   3   3   1  122.59   10.00
   3   3   1  141.09   10.30
  -3  -3   0   88.99    6.40
  -3  -3   0   78.69    6.30
   3   3   0   75.09    6.30
   3   3   0   82.09    6.30
  -3  -3   1   99.09    7.70
  -3  -3   1  106.89    7.90
   3   3  -1   93.89    7.70
   3   3  -1  103.39    7.80
  -3  -3   2  958.40   72.29
  -3  -3   2 1019.00   72.99
   3   3  -2  959.90   72.29
   3   3  -2  928.81   71.99
  -3  -3   3   47.30    3.80
  -3  -3   3   49.10    3.80
   3   3  -3   46.60    3.70
   3   3  -3   42.70    3.80
  -3  -3   4  390.96   29.00
  -3  -3   4  386.56   28.90
   3   3  -4  366.66   28.70
   3   3  -4  395.56   29.10
  -3  -3   5  244.98   18.70
  -3  -3   5  255.67   18.80
   3   3  -5  251.57   18.70
   3   3  -5  240.38   18.70
  -3  -3   6  229.58   17.20
  -3  -3   6  226.98   17.20
   3   3  -6  233.88   17.30
   3   3  -6  221.88   17.20
  -2  -3  -8   24.80    3.10
   2   3   8   14.70    2.60
   2   3   8   18.50    2.50
  -2  -3  -7 2419.76  178.88
  -2  -3  -7 2796.72  183.58
   2   3   7 2253.57  176.98
   2   3   7 2105.19  175.38
  -2  -3  -6    1.40    1.80
  -2  -3  -6    6.00    2.20
   2   3   6    4.30    1.90
   2   3   6    0.40    2.00
  -2  -3  -5 3671.63  284.17
   2   3   5 3808.32  285.67
   2   3   5 3983.40  287.77
  -2  -3  -4  153.88   11.20
   2   3   4  137.49   11.00
  -2  -3  -2   84.19    7.00
  -2  -3  -2   97.99    7.20
   2   3   2   85.29    7.10
   2   3   2   95.39    7.20
  -2  -3   0 1375.36  107.99
   2   3   0 1374.86  107.99
   2   3   0 1622.84  110.99
  -2  -3   2  198.28   15.00
  -2  -3   2  197.78   15.00
   2   3  -2  203.98   15.00
   2   3  -2  193.48   14.90
  -2  -3   4 1674.83  125.49
  -2  -3   4 1671.43  125.39
   2   3  -4 1662.43  125.29
   2   3  -4 1692.73  125.69
  -2  -3   6  280.57   20.80
  -2  -3   6  281.37   20.80
   2   3  -6  288.57   20.90
   2   3  -6  247.78   20.40
  -1  -3  -7 1061.29   79.79
  -1  -3  -7 1055.99   79.59
  -1  -3  -6    9.00    1.40
  -1  -3  -6    8.00    1.60
   1   3   6   10.60    1.50
   1   3   6    5.60    1.20
  -1  -3  -5  163.78   13.10
  -1  -3  -5  193.18   13.40
   1   3   5  159.98   13.00
   1   3   5  182.78   13.30
  -1  -3  -4    0.90    1.00
  -1  -3  -4    0.90    1.10
   1   3   4    0.00    1.20
   1   3   4    3.60    1.10
  -1  -3  -3   40.30    2.90
  -1  -3  -3   33.10    2.80
   1   3   3   34.30    2.90
   1   3   3   28.20    2.80
  -1  -3  -2    8.10    1.50
  -1  -3  -2    4.70    1.40
   1   3   2    8.20    1.50
   1   3   2    3.30    1.50
  -1  -3  -1  204.88   15.20
  -1  -3  -1  183.98   14.90
   1   3   1  197.48   15.10
   1   3   1  187.98   15.00
  -1  -3   0    4.70    0.70
  -1  -3   0    4.20    0.60
   1   3   0    3.50    0.70
   1   3   0    3.30    0.60
  -1  -3   2  911.01   71.29
   1   3  -2  992.30   72.19
   1   3  -2  962.20   71.89
  -1  -3   3 1372.86  102.89
  -1  -3   3 1338.47  102.49
   1   3  -3 1406.66  103.29
   1   3  -3 1380.06  102.99
  -1  -3   4   74.49    6.00
  -1  -3   4   75.99    6.00
   1   3  -4   80.19    6.00
   1   3  -4   84.79    6.10
  -1  -3   5 2142.39  164.58
   1   3  -5 2190.28  165.08
   1   3  -5 2286.87  166.18
  -1  -3   6 1447.36  104.19
  -1  -3   6 1254.27  101.89
   1   3  -6 1427.36  103.79
   1   3  -6 1377.56  103.19
   0  -3  -4   16.90    1.40
   0  -3  -4   18.60    1.40
   0   3   4   13.60    1.30
   0   3   4   17.00    1.40
   0  -3  -3 1484.75  111.29
   0  -3  -2    1.70    0.50
   0  -3  -2    0.70    0.40
   0   3   2   -0.10    0.40
   0   3   2    0.80    0.60
   0  -3   0    0.80    0.40
   0  -3   0    0.90    0.30
   0   3   0    0.90    0.30
   0   3   0    0.40    0.30
   0  -3   2    0.60    0.60
   0  -3   2    0.40    0.50
   0   3  -2    1.20    0.60
   0   3  -2    0.40    0.60
   0  -3   3 1391.56  106.29
   0   3  -3 1445.26  106.89
   0  -3   4   16.40    1.50
   0  -3   4   14.70    1.50
   0   3  -4   16.80    1.60
   0   3  -4   14.30    1.50
   0  -3   5 2045.00  152.58
   0  -3   5 2272.87  155.38
   0   3  -5 1787.42  149.69
   0   3  -5 2061.49  152.68
   0  -3   6   35.90    3.30
   0  -3   6   36.00    3.10
   0   3  -6   41.70    3.20
   0   3  -6   38.10    3.40
   0  -3   7  251.27   19.90
   0  -3   7  271.37   20.10
   0   3  -7  265.97   20.10
   0   3  -7  273.57   20.10
   1  -3  -2  940.61   72.69
  -1   3   2 1000.40   73.39
   1  -3   0    2.50    0.50
   1  -3   0    3.10    0.50
  -1   3   0    1.60    0.60
  -1   3   0    1.90    0.50
   1  -3   1  184.68   14.40
   1  -3   1  197.38   14.60
  -1   3  -1  189.58   14.50
  -1   3  -1  174.08   14.30
   1  -3   2    0.70    1.00
  -1   3  -2    0.20    1.10
   1  -3   3   34.70    2.80
  -1   3  -3   29.60    2.70
  -1   3  -3   32.80    2.70
   1  -3   4    3.40    1.10
   1  -3   4    1.60    1.20
  -1   3  -4    2.70    1.10
  -1   3  -4   -0.10    1.40
   1  -3   5  179.58   13.00
   1  -3   5  172.58   13.00
  -1   3  -5  175.48   13.00
  -1   3  -5  153.68   12.80
   1  -3   6    4.50    1.60
   1  -3   6    3.80    2.20
  -1   3  -6    8.70    1.80
  -1   3  -6    7.70    2.00
   1  -3   7 1221.18   84.79
   1  -3   7 1125.69   83.69
  -1   3  -7 1013.50   82.39
  -1   3  -7 1103.99   83.39
   1  -3   8    4.90    2.10
   1  -3   8    7.80    2.80
  -1   3  -8   10.00    2.10
  -1   3  -8   12.80    3.00
   2  -3  -2  195.98   14.90
   2  -3  -2  203.78   15.00
  -2   3   2  203.18   15.00
  -2   3   2  191.48   14.90
   2  -3   0 1387.66  103.89
  -2   3   0 1386.86  103.89
   2  -3   2   76.99    6.60
   2  -3   2   91.49    6.80
  -2   3  -2   93.29    6.80
  -2   3  -2   80.59    6.70
  -2   3  -4  134.29   10.30
   2  -3   5 3805.92  286.07
  -2   3  -5 3843.52  286.47
   2  -3   6    5.50    2.10
   2  -3   6    6.50    2.20
  -2   3  -6    2.20    2.40
  -2   3  -6    2.10    1.90
   2  -3   7 2509.45  191.68
   2  -3   7 2599.64  192.78
  -2   3  -7 2408.56  190.58
  -2   3  -7 2767.32  194.68
  -2   3  -8   41.80    4.90
  -2   3  -8   35.30    3.80
   2  -3   9  603.44   42.50
   2  -3   9  565.34   42.20
  -2   3  -9  558.74   41.90
  -2   3  -9  503.45   41.50
   3  -3  -4  403.36   29.80
   3  -3  -4  416.16   30.00
  -3   3   4  396.16   29.70
  -3   3   4  369.26   29.40
   3  -3  -3   45.70    3.70
   3  -3  -3   48.50    3.80
  -3   3   3   47.60    3.70
  -3   3   3   43.60    3.80
   3  -3  -2  970.80   72.79
   3  -3  -2  969.40   72.79
  -3   3   2  980.40   72.89
  -3   3   2  964.70   72.69
   3  -3  -1  100.39    7.90
   3  -3  -1  106.99    8.00
  -3   3   1  112.69    8.10
  -3   3   1   96.19    7.90
   3  -3   0   74.79    5.70
   3  -3   0   67.99    5.60
  -3   3   0   70.59    5.70
  -3   3   0   77.29    5.70
   3  -3   1  123.79   10.20
   3  -3   1  142.69   10.40
  -3   3  -1  139.09   10.40
  -3   3  -1  135.39   10.30
   3  -3   2 1402.36  101.29
   3  -3   2 1355.66  100.69
  -3   3  -2 1295.27   99.99
  -3   3  -2 1314.57  100.29
   3  -3   3 2044.20  149.88
   3  -3   3 1921.01  148.59
  -3   3  -3 1915.81  148.49
  -3   3  -3 2103.19  150.58
   3  -3   4   34.90    3.00
   3  -3   4   23.70    2.80
  -3   3  -4   33.90    2.70
  -3   3  -4   25.10    3.00
   3  -3   5 1680.13  129.69
   3  -3   5 1796.12  130.99
  -3   3  -5 1641.24  129.19
  -3   3  -5 1849.91  131.59
   3  -3   6  140.49   10.90
   3  -3   7 1769.52  137.49
  -3   3  -7 1802.52  137.89
  -3   3  -7 1972.00  139.79
   3  -3   8    2.40    4.20
   3  -3   8    3.80    3.70
  -3   3  -8    5.80    4.70
  -3   3  -8    4.40    3.00
   3  -3   9 2134.39  164.18
   3  -3   9 2134.89  164.18
  -3   3  -9 2403.16  167.28
  -3   3  -9 2140.79  164.28
   4  -3  -5  139.59   10.90
   4  -3  -5  155.78   11.10
  -4   3   5  136.79   10.90
  -4   3   5  145.79   11.00
   4  -3  -4  548.85   43.30
   4  -3  -4  584.74   43.70
  -4   3   4  554.84   43.40
  -4   3   4  641.54   44.40
   4  -3  -3  253.57   19.10
   4  -3  -3  252.57   19.00
  -4   3   3  250.97   19.00
  -4   3   3  248.78   19.00
   4  -3  -2  537.35   40.30
   4  -3  -2  544.35   40.40
  -4   3   2  537.95   40.30
  -4   3   2  527.35   40.20
   4  -3  -1 1450.25  104.89
   4  -3  -1 1297.07  103.19
  -4   3   1 1405.46  104.39
  -4   3   1 1411.36  104.49
   4  -3   0  583.84   43.50
   4  -3   0  554.34   43.20
  -4   3   0  593.04   43.60
  -4   3   0  583.04   43.50
   4  -3   1 1661.03  130.39
   4  -3   1 1908.61  133.29
  -4   3  -1 1743.03  131.39
  -4   3  -1 1719.33  131.09
   4  -3   2  470.95   35.70
   4  -3   2  481.05   35.80
  -4   3  -2  446.66   35.40
  -4   3  -2  501.15   36.00
   4  -3   3 1289.47   91.59
   4  -3   3 1052.99   88.99
  -4   3  -3 1269.47   91.39
  -4   3  -3 1239.88   90.99
   4  -3   4   74.59    5.90
   4  -3   4   64.09    5.70
  -4   3  -4   81.49    5.80
  -4   3  -4   60.69    5.70
   4  -3   5  614.24   49.50
   4  -3   5  730.63   50.79
  -4   3  -5  682.63   50.29
  -4   3  -5  639.84   49.70
   4  -3   6   42.70    4.60
  -4   3  -6   49.80    5.30
  -4   3  -6   53.19    4.50
   4  -3   7  581.24   41.80
   4  -3   7  540.75   41.40
  -4   3  -7  564.04   41.70
  -4   3  -7  514.35   41.00
   4  -3   8   72.69    6.60
   4  -3   8   63.69    6.10
  -4   3  -8   51.49    5.70
  -4   3  -8   58.19    6.60
   5  -3  -6 1777.42  131.59
   5  -3  -6 1761.52  131.49
  -5   3   6 1707.53  130.99
  -5   3   6 1756.12  131.49
   5  -3  -5    6.20    2.10
   5  -3  -5    6.60    2.30
  -5   3   5    4.70    1.60
  -5   3   5    6.90    2.50
   5  -3  -4  222.48   17.50
   5  -3  -4  224.98   17.50
  -5   3   4  226.28   17.50
  -5   3   4  247.78   17.70
   5  -3  -3   38.40    4.00
  -5   3   3   46.30    3.80
  -5   3   3   49.90    4.20
   5  -3  -2 1367.26  101.29
   5  -3  -2 1364.56  101.29
  -5   3   2 1241.68   99.99
  -5   3   2 1431.96  102.09
   5  -3  -1  274.17   22.90
   5  -3  -1  338.97   23.60
  -5   3   1  308.27   23.30
  -5   3   1  310.97   23.30
   5  -3   0   94.39    7.30
   5  -3   0   85.89    7.20
  -5   3   0   96.59    7.20
  -5   3   0   86.19    7.20
   5  -3   1   14.40    2.30
   5  -3   1   12.30    2.00
  -5   3  -1    8.90    2.20
  -5   3  -1   11.40    2.00
   5  -3   2  469.55   34.80
   5  -3   2  450.65   34.60
  -5   3  -2  484.55   35.00
  -5   3  -2  437.86   34.40
   5  -3   3   18.30    2.80
   5  -3   3    8.20    2.50
  -5   3  -3   13.90    2.30
  -5   3  -3   11.60    2.30
   5  -3   4  151.68   11.80
   5  -3   4  154.48   11.80
  -5   3  -4  151.88   11.70
  -5   3  -4  145.19   11.80
   5  -3   5  124.99    9.60
   5  -3   5  111.29    9.40
  -5   3  -5  120.39    9.40
  -5   3  -5  118.59    9.60
   5  -3   6  201.48   15.40
   5  -3   6  180.18   15.10
  -5   3  -6  200.68   15.20
  -5   3  -6  205.98   15.60
   5  -3   7  516.35   35.20
   5  -3   7  396.26   33.90
  -5   3  -7  471.05   34.60
  -5   3  -7  443.16   34.50
   5  -3   8   23.90    4.80
   5  -3   8   25.20    5.20
  -5   3  -8   27.30    3.90
  -5   3  -8   25.50    5.50
   6  -3  -6   47.00    4.50
   6  -3  -6   46.70    4.70
  -6   3   6   53.49    4.60
   6  -3  -5  118.19    9.90
   6  -3  -5  126.79   10.10
  -6   3   5  129.49   10.10
  -6   3   5  126.49    9.80
   6  -3  -4 1859.31  142.39
   6  -3  -4 1825.72  141.99
  -6   3   4 2044.10  144.49
  -6   3   4 1908.91  142.99
   6  -3  -3   61.49    5.60
  -6   3   3   59.69    5.30
  -6   3   3   65.49    5.90
   6  -3  -2  125.89    9.90
   6  -3  -2  112.99    9.70
  -6   3   2  123.29    9.80
  -6   3   2  137.99   10.00
   6  -3  -1   62.79    5.70
  -6   3   1   70.59    5.70
   6  -3   0 3262.77  246.68
   6  -3   0 3339.07  247.58
  -6   3   0 3350.76  247.68
  -6   3   0 3256.77  246.58
  -6   3  -1  646.04   44.70
  -6   3  -1  527.15   43.30
   6  -3   2  430.36   32.10
   6  -3   2  440.26   32.20
  -6   3  -2  439.86   32.10
  -6   3  -2  384.76   31.50
  -6   3  -3  573.64   43.90
  -6   3  -3  597.44   44.20
   6  -3   4 1808.42  132.89
   6  -3   4 1731.43  132.09
  -6   3  -4 1943.21  134.59
  -6   3  -4 1603.44  130.69
   6  -3   5  636.54   53.59
  -6   3  -5  747.53   54.69
  -6   3  -5  796.32   55.39
   6  -3   6   80.29    7.30
   6  -3   6   81.59    7.50
  -6   3  -6   74.69    7.70
  -6   3  -6   97.69    7.10
   6  -3   7  499.35   42.30
  -6   3  -7  639.94   43.70
  -6   3  -7  573.94   43.10
   7  -3  -7   38.80    4.10
   7  -3  -7   43.90    4.80
  -7   3   7   31.90    4.70
   7  -3  -6   48.70    5.00
  -7   3   6   39.60    5.70
  -7   3   6   52.29    4.80
   7  -3  -5  133.29   10.80
   7  -3  -5  130.29   11.20
  -7   3   5  130.79   10.90
  -7   3   5  144.39   10.80
   7  -3  -4   45.00    5.00
   7  -3  -4   35.90    4.50
  -7   3   4   41.20    4.10
  -7   3   4   41.00    4.70
  -7   3   3   15.10    3.50
  -7   3   3   19.40    2.90
   7  -3  -2  797.02   56.99
   7  -3  -2  717.83   55.99
  -7   3   2  719.33   55.99
  -7   3   2  768.12   56.59
   7  -3  -1   18.50    3.20
   7  -3  -1   21.50    3.60
  -7   3   1   27.40    3.70
  -7   3   1   25.60    2.90
   7  -3   0   41.10    4.40
   7  -3   0   33.60    3.90
  -7   3   0   34.40    3.90
  -7   3   0   38.80    3.70
   7  -3   1    2.50    2.70
   7  -3   1   -1.60    2.90
  -7   3  -1    0.20    2.30
  -7   3  -1   -0.80    2.80
   7  -3   2 1553.64  114.39
   7  -3   2 1431.26  112.99
  -7   3  -2 1630.24  115.29
  -7   3  -2 1475.75  113.49
  -7   3  -3   91.29    7.30
  -7   3  -3   78.29    6.90
   7  -3   4   47.50    4.80
   7  -3   4   43.70    4.60
  -7   3  -4   46.20    4.20
  -7   3  -4   39.40    4.90
  -7   3  -5  125.19    9.70
  -7   3  -5  104.79    8.90
   7  -3   6  679.83   50.49
   7  -3   6  697.63   50.79
  -7   3  -6  686.53   50.49
  -7   3  -6  615.54   49.90
   8  -3  -6   39.20    4.80
   8  -3  -6   30.70    5.80
  -8   3   6   40.20    4.60
  -8   3   6   27.10    5.50
   8  -3  -5   63.19    7.30
   8  -3  -5   72.19    6.40
  -8   3   5   57.69    6.60
  -8   3   5   72.89    6.10
   8  -3  -4  205.88   14.70
   8  -3  -4  167.48   14.60
  -8   3   4  182.18   14.60
  -8   3   4  184.28   14.40
   8  -3  -3  421.36   32.50
   8  -3  -3  418.36   32.40
  -8   3   3  427.96   32.40
  -8   3   3  446.76   32.70
   8  -3  -2  185.88   15.40
   8  -3  -2  225.08   15.90
  -8   3   2  201.08   15.60
  -8   3   2  190.88   15.30
   8  -3  -1  142.59   11.10
  -8   3   1  131.49   11.10
  -8   3   1  138.99   10.80
   8  -3   0   98.79    8.10
  -8   3   0   87.69    7.50
  -8   3   0   94.39    8.00
   8  -3   1   60.69    5.80
  -8   3  -1   63.59    5.60
   8  -3   2  347.37   25.20
  -8   3  -2  309.07   24.80
  -8   3  -2  330.87   25.00
  -8   3  -3   32.90    3.90
  -8   3  -3   36.60    4.50
   8  -3   4   85.49    8.40
   8  -3   4  103.69    8.40
  -8   3  -4  104.29    8.90
  -8   3  -4  110.19    8.30
   8  -3   5   20.90    4.20
   8  -3   5   11.30    4.50
  -8   3  -5   19.40    4.90
  -8   3  -5   13.50    3.00
   9  -3  -5  773.82   57.19
   9  -3  -5  695.63   56.49
  -9   3   5  796.52   57.39
  -9   3   5  768.72   57.19
   9  -3  -4   16.10    4.60
   9  -3  -4   12.80    5.50
  -9   3   4   14.00    4.90
  -9   3   4   15.70    3.40
   9  -3  -3  514.35   39.50
   9  -3  -3  532.95   39.60
  -9   3   3  543.95   39.70
  -9   3   3  503.35   39.30
   9  -3  -2  343.97   22.90
   9  -3  -2  239.98   21.70
  -9   3   2  303.47   22.40
  -9   3   2  277.87   22.00
   9  -3  -1  180.28   12.70
   9  -3  -1  141.79   12.20
  -9   3   1  156.98   12.20
  -9   3   1  143.89   12.30
   9  -3   0   29.50    4.60
   9  -3   0   38.70    4.60
  -9   3   0   30.50    3.90
  -9   3   0   33.70    4.40
   9  -3   1   54.99    5.60
   9  -3   1   44.50    5.20
  -9   3  -1   50.89    5.40
   9  -3   2  405.26   27.20
   9  -3   2  293.17   26.10
  -9   3  -2  340.97   26.60
  -9   3  -2  368.36   26.80
   9  -3   3   -0.80    3.50
   9  -3   3    4.20    3.90
  -9   3  -3    3.50    2.60
  -9   3  -3   -0.40    4.00
  10  -3  -2   44.20    6.40
 -10   3   2   58.19    6.40
 -10   3   2   50.59    5.30
  10  -3  -1 1443.66  104.79
  10  -3  -1 1315.57  103.39
 -10   3   1 1412.76  104.39
  10  -3   0  388.26   34.70
  10  -3   0  544.25   36.40
 -10   3   0  464.35   35.30
 -10   3   0  489.35   35.80
 -10  -4   0 1504.95  105.19
  10   4   0 1231.58  102.09
  10   4   0 1426.96  104.29
 -10  -4   1  615.14   46.50
 -10  -4   1  621.24   46.60
 -10  -4   2  498.45   35.50
 -10  -4   2  446.16   35.00
  10   4  -2  413.46   34.60
  10   4  -2  500.65   35.70
  -9  -4  -3    4.20    3.80
  -9  -4  -3   10.20    3.50
   9   4   3   10.10    3.90
   9   4   3   12.90    4.20
  -9  -4  -2   51.49    5.20
  -9  -4  -2   44.10    5.30
   9   4   2   54.09    5.30
  -9  -4  -1  120.09    9.50
  -9  -4  -1  114.49    9.30
   9   4   1  124.09    9.90
   9   4   1  102.49    9.30
  -9  -4   0   11.00    3.90
  -9  -4   0   17.40    3.50
   9   4   0   19.80    3.50
   9   4   0   15.40    4.30
  -9  -4   1  299.97   22.70
  -9  -4   1  296.97   22.60
   9   4  -1  256.97   22.20
   9   4  -1  335.07   23.20
  -9  -4   2  266.57   22.20
  -9  -4   2  309.27   22.70
   9   4  -2  302.07   22.50
   9   4  -2  298.47   22.70
  -9  -4   3  268.97   21.20
  -9  -4   3  269.37   21.10
   9   4  -3  289.87   21.40
  -9  -4   4  119.19   10.90
  -9  -4   4  150.68   10.90
   9   4  -4  113.69   10.60
   9   4  -4  142.69   11.30
  -9  -4   5  287.47   22.40
  -9  -4   5  271.17   22.20
   9   4  -5  316.17   23.10
  -8  -4  -5   73.99    6.00
  -8  -4  -5   48.00    6.20
   8   4   5   60.69    5.90
   8   4   5   65.09    6.50
  -8  -4  -4   11.20    3.30
  -8  -4  -4   15.00    3.90
   8   4   4   15.30    4.10
   8   4   4    6.00    3.60
  -8  -4  -3  431.96   31.30
  -8  -4  -3  392.66   30.80
   8   4   3  448.16   31.60
   8   4   3  373.36   30.70
  -8  -4  -2  105.29    8.40
   8   4   2   92.99    8.30
  -8  -4  -1  420.86   33.60
  -8  -4  -1  467.25   34.20
   8   4   1  502.95   34.70
   8   4   1  412.46   33.50
  -8  -4   0   10.00    3.00
  -8  -4   0   10.40    3.20
   8   4   0    8.10    3.50
   8   4   0    9.10    3.80
  -8  -4   1  126.39   11.60
  -8  -4   1  157.08   11.80
   8   4  -1  142.69   11.70
   8   4  -1  175.08   12.50
  -8  -4   2  397.96   30.50
  -8  -4   2  437.56   31.00
   8   4  -2  381.66   30.30
   8   4  -2  397.76   30.60
  -8  -4   3  412.66   32.00
  -8  -4   3  440.06   32.30
   8   4  -3  377.96   31.70
   8   4  -3  467.65   32.80
  -8  -4   4   44.40    5.10
  -8  -4   4   42.60    4.70
   8   4  -4   51.89    5.30
   8   4  -4   32.70    5.00
  -8  -4   5   30.10    4.60
  -8  -4   5   27.40    4.70
   8   4  -5   26.80    4.40
   8   4  -5   31.90    4.90
  -8  -4   6  180.58   14.10
  -8  -4   6  160.38   13.80
   8   4  -6  203.38   14.50
   8   4  -6  150.78   13.50
  -7  -4  -6  260.07   19.50
  -7  -4  -6  220.98   18.90
   7   4   6  272.17   19.70
  -7  -4  -5  766.42   62.39
  -7  -4  -5  882.01   63.69
   7   4   5  874.61   63.69
   7   4   5  844.92   63.29
  -7  -4  -4   17.60    3.50
  -7  -4  -4   16.40    3.70
   7   4   4   24.10    4.20
   7   4   4   14.60    3.50
  -7  -4  -3  796.12   60.59
  -7  -4  -3  894.71   61.89
   7   4   3  684.43   59.39
   7   4   3  873.81   61.59
  -7  -4  -2   14.80    3.20
   7   4   2   12.70    3.40
  -7  -4  -1  149.59   11.30
  -7  -4  -1  137.59   11.10
   7   4   1  149.09   11.50
   7   4   1  133.39   11.10
  -7  -4   0   -0.40    2.70
  -7  -4   0    0.20    2.50
   7   4   0    4.30    2.60
   7   4   0    5.70    3.20
  -7  -4   1  182.18   13.20
  -7  -4   1  167.08   13.00
   7   4  -1  174.08   13.20
   7   4  -1  145.09   12.70
  -7  -4   2   90.89    7.50
  -7  -4   2  102.79    7.80
   7   4  -2   94.89    7.90
   7   4  -2   81.69    7.60
  -7  -4   3   25.80    3.40
  -7  -4   3   16.50    3.60
   7   4  -3   21.30    3.50
   7   4  -3   20.10    4.10
  -7  -4   4   98.09    8.10
  -7  -4   4   98.09    8.20
   7   4  -4  103.79    8.40
   7   4  -4   95.19    8.30
  -7  -4   5  100.59    8.50
  -7  -4   5  102.89    8.60
   7   4  -5  107.39    8.80
   7   4  -5   97.29    8.60
  -7  -4   6   46.70    5.00
  -7  -4   6   30.80    4.80
   7   4  -6   41.00    5.40
   7   4  -6   39.20    5.00
  -7  -4   7   15.00    5.40
  -7  -4   7   17.10    4.30
   7   4  -7   26.20    5.30
   7   4  -7   26.10    4.90
  -6  -4  -7  465.25   31.10
  -6  -4  -7  367.36   29.90
   6   4   7  394.96   30.30
   6   4   7  369.66   30.00
  -6  -4  -6  322.77   24.00
  -6  -4  -6  301.77   23.70
  -6  -4  -5 1477.35  116.59
  -6  -4  -5 1604.24  118.09
   6   4   5 1603.34  118.09
   6   4   5 1598.04  117.99
  -6  -4  -4  690.33   55.89
  -6  -4  -4  817.82   57.29
  -6  -4  -3 1987.10  158.48
  -6  -4  -3 2262.17  161.68
   6   4   3 2216.48  161.08
   6   4   3 2098.99  159.78
  -6  -4  -2  200.28   15.00
   6   4   2  186.68   14.80
  -6  -4  -1 3030.80  244.28
  -6  -4  -1 3512.55  249.78
   6   4   1 3420.26  248.68
   6   4   1 3270.37  246.88
  -6  -4   0  249.28   19.00
  -6  -4   1 4121.59  325.97
  -6  -4   1 4333.17  328.37
   6   4  -1 4426.96  329.47
   6   4  -1 4728.53  333.07
  -6  -4   2    4.60    2.40
   6   4  -2    4.10    2.60
   6   4  -2    8.00    2.80
  -6  -4   3 2263.07  175.48
  -6  -4   3 2406.56  177.08
   6   4  -3 2296.27  175.88
   6   4  -3 2471.45  177.98
  -6  -4   4  153.38   11.90
  -6  -4   4  163.38   12.10
   6   4  -4  135.99   12.10
   6   4  -4  156.18   12.00
  -6  -4   5 1524.75  121.69
  -6  -4   5 1620.54  122.79
   6   4  -5 1520.75  121.69
   6   4  -5 1927.71  126.69
  -6  -4   6   85.49    7.30
   6   4  -6   80.69    7.40
   6   4  -6   80.69    7.10
  -6  -4   7  683.43   49.40
  -6  -4   7  653.53   49.10
   6   4  -7  592.74   48.40
   6   4  -7  679.63   49.40
  -5  -4  -8  485.05   37.10
  -5  -4  -8  550.64   37.70
   5   4   8  412.56   36.20
   5   4   8  519.75   37.50
  -5  -4  -7  126.99    9.10
  -5  -4  -7   95.19    8.90
   5   4   7  110.09    9.20
   5   4   7   98.59    9.10
  -5  -4  -6   44.20    4.50
  -5  -4  -6   39.70    4.90
   5   4   6   44.30    4.70
   5   4   6   56.39    5.40
  -5  -4  -5   25.80    3.60
  -5  -4  -4  301.47   25.30
  -5  -4  -4  384.06   26.30
   5   4   4  297.97   25.20
   5   4   4  383.66   26.40
  -5  -4  -3   95.59    7.90
  -5  -4  -3   90.89    7.80
   5   4   3   97.89    8.00
   5   4   3  106.29    8.00
  -5  -4  -2   13.20    2.50
  -5  -4  -2   11.00    2.40
   5   4   2   13.80    2.70
   5   4   2    9.10    2.30
  -5  -4  -1   66.89    5.80
  -5  -4  -1   68.99    5.90
   5   4   1   75.59    6.10
   5   4   1   69.99    5.80
  -5  -4   0  100.39    8.50
   5   4   0  116.29    8.70
  -5  -4   1 1401.76  109.49
  -5  -4   1 1478.55  110.39
   5   4  -1 1492.75  110.59
   5   4  -1 1518.75  110.89
  -5  -4   2  220.08   15.30
  -5  -4   2  187.18   15.00
   5   4  -2  166.68   14.70
   5   4  -2  219.18   15.40
  -5  -4   3 1420.16  103.39
  -5  -4   3 1321.87  102.19
   5   4  -3 1427.36  103.49
   5   4  -3 1323.17  102.19
  -5  -4   4   13.70    2.40
  -5  -4   4   15.60    2.70
   5   4  -4   13.00    2.50
   5   4  -4   12.40    2.10
  -5  -4   5 1031.50   75.59
  -5  -4   5  971.20   74.79
   5   4  -5 1015.40   75.39
   5   4  -5  991.80   74.99
  -5  -4   6   27.10    3.20
  -5  -4   6   23.40    3.10
   5   4  -6   28.00    3.20
   5   4  -6   22.30    3.60
  -5  -4   7 1897.51  143.39
  -5  -4   7 1998.30  144.59
   5   4  -7 1845.02  142.69
   5   4  -7 1919.21  143.59
  -4  -4  -8    6.20    4.20
  -4  -4  -8    5.70    3.30
   4   4   8    9.30    3.40
   4   4   8    4.50    4.20
  -4  -4  -7   20.60    3.40
  -4  -4  -7   13.70    3.50
   4   4   7   12.70    3.70
   4   4   7   20.50    3.40
  -4  -4  -6  892.81   66.89
  -4  -4  -6  895.11   66.99
   4   4   6  820.92   66.09
   4   4   6  960.80   67.79
  -4  -4  -5   27.20    3.70
  -4  -4  -5   33.60    3.90
   4   4   5   36.80    3.70
  -4  -4  -4  373.26   29.10
   4   4   4  403.06   29.50
  -4  -4  -3  274.27   19.30
  -4  -4  -3  223.48   18.60
   4   4   3  266.87   19.20
   4   4   3  236.68   18.90
  -4  -4  -2 1832.32  144.59
  -4  -4  -2 1874.51  145.09
   4   4   2 2177.68  148.69
   4   4   2 1926.51  145.69
  -4  -4  -1  577.04   43.00
  -4  -4  -1  529.75   42.50
   4   4   1  578.14   43.10
   4   4   1  603.24   43.30
  -4  -4   0  376.16   28.80
  -4  -4   0  373.36   28.70
   4   4   0  404.76   29.10
   4   4   0  377.26   28.80
  -4  -4   1 1022.60   76.49
   4   4  -1  997.20   76.19
   4   4  -1 1042.20   76.69
  -4  -4   2 1391.96  103.49
  -4  -4   2 1342.77  102.89
   4   4  -2 1350.26  102.99
   4   4  -2 1433.86  103.99
  -4  -4   3  280.57   20.10
  -4  -4   3  246.88   19.70
   4   4  -3  265.57   20.00
   4   4  -3  259.77   19.80
  -4  -4   4   23.90    2.20
   4   4  -4   16.90    2.60
   4   4  -4   20.70    2.10
  -4  -4   5  439.06   32.20
  -4  -4   5  420.66   32.00
   4   4  -5  426.06   32.10
   4   4  -5  416.16   31.90
  -4  -4   6   32.40    3.30
  -4  -4   6   36.00    3.50
   4   4  -6   36.60    3.60
   4   4  -6   41.10    3.40
  -4  -4   7    5.80    1.90
  -4  -4   7   11.60    1.60
   4   4  -7   10.20    1.80
   4   4  -7    8.40    2.40
  -3  -4  -9   12.10    3.50
  -3  -4  -9   13.00    4.10
   3   4   9   14.40    3.90
   3   4   9    9.00    3.80
  -3  -4  -8  785.52   57.39
   3   4   8  739.43   56.79
   3   4   8  752.22   56.99
  -3  -4  -7   43.30    4.10
  -3  -4  -7   36.30    4.30
  -3  -4  -6 2753.22  226.48
  -3  -4  -6 3489.65  235.08
   3   4   6 3038.20  229.68
   3   4   6 3044.20  229.68
  -3  -4  -5  164.08   13.90
  -3  -4  -5  220.98   14.70
   3   4   5  175.58   14.20
  -3  -4  -4  917.21   70.39
  -3  -4  -4  985.40   71.29
   3   4   4  846.72   69.69
   3   4   4 1033.50   71.89
  -3  -4  -3  534.05   38.20
  -3  -4  -3  452.85   37.20
   3   4   3  481.25   37.60
   3   4   3  548.95   38.40
  -3  -4  -2 3366.16  264.77
   3   4   2 3590.34  267.27
   3   4   2 3761.12  269.37
  -3  -4  -1   90.09    7.50
  -3  -4  -1  106.79    7.80
   3   4   1   97.39    7.70
   3   4   1  102.59    7.80
  -3  -4   0   85.39    6.90
  -3  -4   0   84.99    6.80
   3   4   0   97.69    7.00
   3   4   0   84.69    6.80
  -3  -4   1  265.27   21.40
  -3  -4   1  298.17   21.90
   3   4  -1  299.37   21.80
   3   4  -1  290.07   21.70
  -3  -4   2  424.76   31.70
  -3  -4   2  423.66   31.70
   3   4  -2  423.36   31.70
   3   4  -2  412.16   31.50
  -3  -4   3   35.40    2.80
  -3  -4   3   29.60    2.70
   3   4  -3   26.00    2.60
   3   4  -3   31.80    2.80
  -3  -4   4 1029.30   74.59
  -3  -4   4 1018.10   74.39
   3   4  -4  903.51   73.09
   3   4  -4 1009.60   74.39
  -3  -4   5  163.18   12.50
  -3  -4   5  160.98   12.40
   3   4  -5  165.88   12.40
   3   4  -5  162.88   12.50
  -3  -4   6   57.59    4.70
  -3  -4   6   61.69    4.90
   3   4  -6   51.19    4.90
   3   4  -6   63.99    4.80
  -2  -4  -8 1454.15  108.29
  -2  -4  -8 1439.96  108.09
   2   4   8 1466.95  108.59
   2   4   8 1402.16  107.79
  -2  -4  -7   10.60    2.30
  -2  -4  -7   16.10    2.60
   2   4   7   13.70    2.40
   2   4   7   10.70    2.20
  -2  -4  -6 1299.27  100.29
  -2  -4  -6 1487.65  102.49
   2   4   6 1305.27  100.29
   2   4   6 1293.47  100.19
  -2  -4  -5   12.70    2.10
  -2  -4  -5   17.80    2.00
   2   4   5    9.10    2.10
  -2  -4  -3  541.95   37.00
  -2  -4  -3  433.76   35.70
   2   4   3  548.65   37.10
   2   4   3  417.56   35.60
  -2  -4  -1 1262.67  100.69
  -2  -4  -1 1439.16  102.69
   2   4   1 1447.36  102.79
   2   4   1 1292.67  100.99
  -2  -4   1 1809.32  145.79
  -2  -4   1 2130.39  149.49
   2   4  -1 1999.50  147.89
   2   4  -1 1962.10  147.49
  -2  -4   2 3241.38  242.48
  -2  -4   3 3864.31  277.07
  -2  -4   3 3486.65  272.67
   2   4  -3 3675.23  274.87
  -2  -4   5 1405.66   92.89
   2   4  -5 1124.79   89.49
   2   4  -5 1107.29   89.29
  -2  -4   6  178.58   13.30
  -2  -4   6  179.18   13.20
   2   4  -6  156.18   13.00
   2   4  -6  183.18   13.40
  -1  -4  -7   52.69    4.20
  -1  -4  -7   51.69    4.10
  -1  -4  -6  157.78   11.80
  -1  -4  -6  168.98   11.90
   1   4   6  143.49   11.60
   1   4   6  148.99   11.70
  -1  -4  -5    2.90    1.20
  -1  -4  -5    2.10    1.40
   1   4   5    3.10    1.40
   1   4   5    2.70    1.00
  -1  -4  -4 2820.72  213.38
   1   4   4 2929.81  214.68
   1   4   4 2818.72  213.38
  -1  -4  -3    9.00    1.30
  -1  -4  -3    7.60    1.30
   1   4   3    6.90    1.40
   1   4   3   10.90    1.20
  -1  -4  -2  161.68   12.20
  -1  -4  -2  159.48   12.20
   1   4   2  164.88   12.20
   1   4   2  159.08   12.20
  -1  -4  -1   -0.40    0.80
  -1  -4  -1   -0.50    0.70
   1   4   1   -2.00    0.90
   1   4   1   -1.20    0.70
  -1  -4   0   16.20    1.70
  -1  -4   0   15.80    1.60
   1   4   0   16.10    1.60
   1   4   0   17.90    1.70
  -1  -4   1  174.18   13.20
  -1  -4   1  166.68   13.10
   1   4  -1  169.38   13.10
   1   4  -1  181.78   13.30
  -1  -4   3  480.05   35.10
  -1  -4   3  452.85   34.80
   1   4  -3  439.46   34.60
   1   4  -3  488.25   35.20
  -1  -4   4 1724.33  134.29
  -1  -4   4 1872.71  136.09
   1   4  -4 1821.72  135.39
   1   4  -4 1810.62  135.29
  -1  -4   5  821.82   61.59
  -1  -4   5  772.32   60.99
   1   4  -5  798.92   61.29
   1   4  -5  898.71   62.49
  -1  -4   6 3847.91  285.77
  -1  -4   6 3841.32  285.67
   1   4  -6 3879.71  286.07
   1   4  -6 3662.13  283.57
   1   4  -7  856.01   63.29
   1   4  -7  821.62   62.89
   0  -4  -4  828.12   63.39
   0  -4  -4  909.01   64.39
   0   4   4  822.22   63.39
   0   4   4  833.92   63.49
   0  -4  -3   49.90    3.60
   0  -4  -3   44.70    3.60
   0   4   3   48.40    3.60
   0   4   3   42.10    3.50
   0  -4  -1   13.40    1.20
   0  -4  -1   13.00    1.20
   0   4   1   16.30    1.30
   0   4   1   14.10    1.20
   0  -4   0  259.17   20.20
   0  -4   0  279.57   20.40
   0   4   0  278.77   20.50
   0   4   0  268.87   20.30
   0  -4   1   14.40    1.30
   0  -4   1   13.70    1.30
   0   4  -1   15.10    1.20
   0   4  -1   14.30    1.30
   0  -4   3   41.40    3.70
   0  -4   3   49.10    3.90
   0   4  -3   51.99    3.90
   0   4  -3   53.39    3.90
   0  -4   4  889.91   66.19
   0  -4   4  881.31   65.99
   0   4  -4  828.82   65.49
   0   4  -4  928.31   66.59
   0  -4   5   37.60    3.50
   0  -4   5   44.50    3.40
   0   4  -5   44.50    3.40
   0   4  -5   42.10    3.50
   0  -4   6 1633.24  117.09
   0  -4   6 1569.94  116.29
   0   4  -6 1468.65  115.19
   0   4  -6 1529.45  115.79
   0  -4   7   14.60    2.50
   0  -4   7   19.20    2.20
   0   4  -7   22.60    2.70
   0   4  -7   22.30    2.30
   0   4  -8   20.90    2.60
   1  -4  -3  426.86   34.50
   1  -4  -3  479.55   35.10
  -1   4   3  468.05   35.10
  -1   4   3  486.55   35.30
   1  -4  -1  178.38   13.20
   1  -4  -1  171.38   13.10
  -1   4   1  189.28   13.30
  -1   4   1  151.38   12.90
   1  -4   0   22.80    2.00
   1  -4   0   20.30    2.00
  -1   4   0   22.00    2.00
   1  -4   1   -1.80    0.70
   1  -4   1   -0.20    0.70
  -1   4  -1    0.00    0.70
  -1   4  -1   -2.20    0.70
   1  -4   2  142.29   11.50
   1  -4   2  155.38   11.70
  -1   4  -2  151.58   11.70
  -1   4  -2  170.68   11.90
   1  -4   3    9.60    1.20
   1  -4   3    8.90    1.30
  -1   4  -3    7.90    1.20
  -1   4  -3    6.50    1.20
   1  -4   4 2699.33  207.68
   1  -4   4 2781.92  208.48
  -1   4  -4 3125.49  212.68
  -1   4  -4 2567.94  206.18
   1  -4   5    4.00    1.70
   1  -4   5    2.70    1.20
  -1   4  -5    1.10    1.70
  -1   4  -5    0.80    1.20
   1  -4   6  183.38   13.50
   1  -4   6  175.58   13.30
  -1   4  -6  178.68   13.40
  -1   4  -6  163.18   13.30
   1  -4   7   47.90    4.40
   1  -4   7   44.30    4.70
  -1   4  -7   53.79    4.70
  -1   4  -7   61.49    4.50
   1  -4   8 1184.58   93.29
   1  -4   8 1326.77   94.79
  -1   4  -8 1206.18   93.49
  -1   4  -8 1296.77   94.39
  -1   4  -9   12.00    2.50
  -1   4  -9   14.30    3.50
   2  -4  -1 1878.81  144.89
   2  -4  -1 2022.20  146.49
  -2   4   1 2123.39  147.69
  -2   4   1 1773.42  143.69
   2  -4   1 1256.67   91.39
   2  -4   1 1119.29   89.79
  -2   4  -1 1397.66   93.09
  -2   4  -1 1099.59   89.59
   2  -4   3  496.95   33.70
   2  -4   3  375.06   32.20
  -2   4  -3  497.35   33.60
  -2   4  -3  393.16   32.50
  -2   4  -4 7863.11  588.24
   2  -4   5   16.00    2.10
  -2   4  -5   12.30    1.70
  -2   4  -5    8.20    2.10
   2  -4   6 1400.56  103.29
   2  -4   6 1330.47  102.39
  -2   4  -6 1365.16  102.89
  -2   4  -6 1399.46  103.19
   2  -4   7    7.80    2.60
   2  -4   7    8.40    3.10
  -2   4  -7   14.40    2.40
  -2   4  -7    9.50    2.90
   2  -4   8 1393.16  113.99
   2  -4   8 1664.53  116.99
  -2   4  -8 1525.35  115.39
  -2   4  -8 1589.94  116.09
   2  -4   9   23.50    3.80
   2  -4   9   14.90    5.20
  -2   4  -9   20.40    3.30
   3  -4  -4 1082.89   78.89
   3  -4  -4  965.50   77.49
  -3   4   4 1101.69   79.09
  -3   4   4 1039.40   78.39
   3  -4  -3   25.70    2.60
   3  -4  -3   31.70    2.60
  -3   4   3   33.80    2.50
  -3   4   3   31.00    2.70
   3  -4  -2  433.86   31.70
   3  -4  -2  432.76   31.70
  -3   4   2  404.36   31.40
  -3   4   2  411.96   31.50
   3  -4  -1  265.17   20.50
   3  -4  -1  284.07   20.70
  -3   4   1  258.27   20.40
  -3   4   1  284.57   20.70
   3  -4   0   89.39    7.10
   3  -4   0   80.59    7.00
  -3   4   0   94.89    7.20
  -3   4   0  106.29    7.40
   3  -4   1   96.19    7.70
   3  -4   1  103.29    7.70
  -3   4  -1  100.69    7.80
  -3   4  -1   98.89    7.70
   3  -4   2 3697.63  264.17
   3  -4   2 3476.45  261.67
  -3   4  -2 3334.27  260.07
   3  -4   3  530.75   37.70
   3  -4   3  432.86   36.50
  -3   4  -3  545.55   37.80
  -3   4  -3  476.85   37.00
   3  -4   4  963.60   73.29
   3  -4   4 1016.10   73.89
  -3   4  -4 1022.00   73.99
  -3   4  -4  923.01   72.89
  -3   4  -5  166.18   13.80
  -3   4  -5  199.28   14.10
   3  -4   6 3088.89  237.88
   3  -4   6 3247.48  239.78
  -3   4  -6 3505.85  242.78
  -3   4  -6 2954.70  236.48
  -3   4  -7   28.00    4.80
  -3   4  -7   39.40    3.90
   3  -4   8  816.92   64.99
   3  -4   8  917.81   65.99
  -3   4  -8  912.31   65.89
  -3   4  -8  844.02   65.29
   3  -4   9   36.10    5.90
   3  -4   9   25.60    4.40
  -3   4  -9   22.00    5.80
  -3   4  -9   14.60    4.30
   4  -4  -5  403.46   30.90
  -4   4   5  399.96   30.80
  -4   4   5  433.96   31.30
   4  -4  -4   18.80    2.40
   4  -4  -4   19.90    2.20
  -4   4   4   20.40    2.00
  -4   4   4   23.20    2.40
   4  -4  -3  250.97   19.10
   4  -4  -3  260.97   19.30
  -4   4   3  258.37   19.20
  -4   4   3  244.48   19.10
   4  -4  -2 1380.06  100.49
   4  -4  -2 1315.67   99.69
  -4   4   2 1386.96  100.59
  -4   4   2 1257.27   99.09
   4  -4  -1  968.60   70.89
   4  -4  -1  955.40   70.69
  -4   4   1  919.31   70.29
  -4   4   1  923.21   70.39
   4  -4   0  393.96   30.10
   4  -4   0  419.86   30.40
  -4   4   0  394.96   30.10
  -4   4   0  394.66   30.10
   4  -4   1  478.45   38.30
   4  -4   1  532.25   38.90
  -4   4  -1  541.95   39.00
  -4   4  -1  508.95   38.70
   4  -4   2 1960.80  154.28
   4  -4   2 2233.38  157.38
  -4   4  -2 1993.80  154.68
  -4   4  -2 2135.39  156.28
   4  -4   3  210.18   16.40
   4  -4   3  212.78   16.40
  -4   4  -3  236.88   16.70
  -4   4  -3  206.98   16.40
   4  -4   4  402.76   32.70
  -4   4  -4  505.15   33.90
  -4   4  -4  413.16   32.80
   4  -4   5   26.30    3.10
   4  -4   5   30.40    3.50
  -4   4  -5   27.50    2.80
  -4   4  -5   27.90    3.20
   4  -4   6 1050.99   72.79
   4  -4   6  881.81   70.89
  -4   4  -6  880.91   70.99
  -4   4  -6 1017.40   72.39
   4  -4   7   22.80    3.70
   4  -4   7   20.00    3.90
  -4   4  -7   15.60    4.80
  -4   4  -7   16.30    2.90
   4  -4   8    8.30    5.10
   4  -4   8   10.30    4.00
  -4   4  -8    9.00    4.80
  -4   4  -8   12.70    3.50
   5  -4  -6   20.30    2.50
   5  -4  -6   23.80    2.50
  -5   4   6   22.10    2.20
  -5   4   6   20.90    2.40
   5  -4  -5 1097.49   81.29
   5  -4  -5 1049.09   80.79
  -5   4   5 1088.99   81.29
  -5   4   5 1093.49   81.29
   5  -4  -4   13.40    2.70
  -5   4   4   13.70    1.90
  -5   4   4   16.70    2.70
   5  -4  -3 1440.86  110.99
   5  -4  -3 1479.85  111.39
  -5   4   3 1417.36  110.69
  -5   4   3 1621.74  113.09
   5  -4  -2  236.28   15.80
   5  -4  -2  175.18   15.10
  -5   4   2  189.68   15.20
  -5   4   2  210.18   15.50
   5  -4  -1 1473.35  110.39
   5  -4  -1 1448.76  110.09
  -5   4   1 1405.76  109.69
  -5   4   1 1573.24  111.59
   5  -4   0   92.69    8.30
   5  -4   0  119.39    8.60
  -5   4   0  100.89    8.30
  -5   4   0  116.69    8.60
   5  -4   1   64.79    5.60
   5  -4   1   64.79    5.70
  -5   4  -1   66.69    5.70
  -5   4  -1   75.09    5.70
   5  -4   2    7.80    2.30
   5  -4   2   11.10    2.30
  -5   4  -2   12.70    2.50
  -5   4  -2   11.30    2.20
   5  -4   3   93.69    8.00
   5  -4   3  106.19    8.20
  -5   4  -3  106.19    8.10
  -5   4  -3   97.79    8.00
   5  -4   4  311.57   26.20
   5  -4   4  404.86   27.20
  -5   4  -4  357.36   26.60
  -5   4  -4  336.27   26.40
   5  -4   5   17.30    2.90
   5  -4   5   17.60    3.10
  -5   4  -5   14.50    2.60
  -5   4  -5   13.70    3.50
   5  -4   6   62.89    5.50
   5  -4   6   60.19    5.80
  -5   4  -6   54.19    6.10
  -5   4  -6   55.49    5.10
   5  -4   7  117.69    9.30
  -5   4  -7   93.79    9.20
  -5   4  -7  104.29    8.50
   5  -4   8  488.95   37.50
   5  -4   8  453.95   37.00
  -5   4  -8  494.65   37.60
  -5   4  -8  546.05   38.00
   6  -4  -6   75.39    6.00
   6  -4  -6   67.99    6.20
  -6   4   6   67.49    6.20
  -6   4   6   69.59    5.80
   6  -4  -5 1497.05  115.39
   6  -4  -5 1660.33  117.29
  -6   4   5 1407.06  114.39
  -6   4   5 1635.14  116.99
   6  -4  -4  144.69   12.40
   6  -4  -4  172.88   12.90
  -6   4   4  160.48   12.70
  -6   4   4  169.98   12.50
   6  -4  -3 1952.50  158.78
   6  -4  -3 2224.98  161.78
  -6   4   3 2183.38  161.28
  -6   4   3 2240.88  161.88
   6  -4  -2    7.40    2.70
   6  -4  -2    9.20    2.70
  -6   4   2    7.20    2.60
  -6   4   2    4.60    2.10
   6  -4  -1 4203.58  304.47
   6  -4  -1 3892.41  300.87
  -6   4   1 4106.79  303.37
  -6   4   1 3976.80  301.87
  -6   4   0  272.27   20.70
   6  -4   1 3069.59  229.58
   6  -4   1 3094.79  229.88
  -6   4  -1 3250.97  231.68
  -6   4  -1 2861.51  227.28
   6  -4   2  301.57   21.10
  -6   4  -2  261.07   20.60
  -6   4  -2  255.17   20.50
   6  -4   3 1976.00  152.68
   6  -4   3 2057.29  153.58
  -6   4  -3 1953.70  152.48
  -6   4  -3 2221.38  155.58
   6  -4   4  671.73   55.09
  -6   4  -4  827.42   56.99
  -6   4  -4  738.43   55.79
   6  -4   5 1508.95  115.29
   6  -4   5 1598.84  116.29
  -6   4  -5 1424.66  114.39
  -6   4  -5 1646.54  116.79
   6  -4   6  266.07   22.50
  -6   4  -6  314.47   22.80
  -6   4  -6  313.17   23.20
   6  -4   7  346.67   29.60
   6  -4   7  422.86   30.70
  -6   4  -7  437.36   30.50
  -6   4  -7  386.16   30.20
   7  -4  -7   13.50    3.20
   7  -4  -7   16.90    4.00
  -7   4   7    7.60    3.60
  -7   4   7   17.80    3.00
   7  -4  -6   31.20    5.80
   7  -4  -6   38.00    4.50
  -7   4   6   29.20    5.10
   7  -4  -5   83.29    8.30
   7  -4  -5   94.99    8.00
  -7   4   5   90.09    8.30
  -7   4   5   97.29    7.60
   7  -4  -4  110.49    9.20
   7  -4  -4  101.09    8.60
  -7   4   4  108.69    8.50
  -7   4   4  103.49    8.90
   7  -4  -3   18.40    3.70
   7  -4  -3   14.10    3.70
  -7   4   3   19.60    2.80
  -7   4   3   19.00    3.60
   7  -4  -2   76.09    7.30
   7  -4  -2   85.89    7.40
  -7   4   2   93.29    7.20
  -7   4   2   91.79    7.40
   7  -4  -1  189.48   13.60
   7  -4  -1  157.38   13.20
  -7   4   1  164.08   13.10
  -7   4   1  176.38   13.40
   7  -4   0    1.30    3.00
   7  -4   0    5.60    2.60
  -7   4   0   -0.20    2.70
  -7   4   0    0.70    2.30
   7  -4   1  161.48   11.60
   7  -4   1  145.99   11.50
  -7   4  -1  141.69   11.50
  -7   4  -1  132.19   11.20
   7  -4   2   17.00    3.30
  -7   4  -2   22.20    2.80
   7  -4   3  833.52   60.09
   7  -4   3  742.43   58.99
  -7   4  -3  862.41   60.39
  -7   4  -3  739.33   58.99
   7  -4   4   11.10    3.40
  -7   4  -4   17.90    2.80
  -7   4  -4   17.70    3.90
   7  -4   5  952.60   67.09
   7  -4   5  873.51   66.29
  -7   4  -5  904.11   66.49
  -7   4  -5  805.52   65.49
   7  -4   6  332.37   22.60
  -7   4  -6  262.77   21.90
  -7   4  -6  272.37   21.70
   8  -4  -6  181.28   13.40
   8  -4  -6  147.69   13.30
  -8   4   6  161.68   13.50
  -8   4   6  170.68   13.10
   8  -4  -5   29.00    4.50
   8  -4  -5   22.60    4.90
  -8   4   5   30.70    5.10
  -8   4   5   20.50    3.50
  -8   4   4   55.79    5.10
  -8   4   4   54.19    5.90
   8  -4  -3  343.87   30.50
   8  -4  -3  471.65   31.90
  -8   4   3  415.06   31.20
  -8   4   3  423.76   31.40
   8  -4  -2  413.26   31.20
   8  -4  -2  407.76   31.10
  -8   4   2  419.66   31.10
  -8   4   2  401.86   31.00
   8  -4  -1  110.79    9.50
  -8   4   1  126.59    9.70
  -8   4   1  117.19    9.40
   8  -4   0    6.80    3.30
   8  -4   0   16.60    3.40
  -8   4   0   10.40    3.30
  -8   4   0    9.40    2.60
   8  -4   1  456.65   32.30
   8  -4   1  375.76   31.40
  -8   4  -1  420.66   31.90
  -8   4  -1  434.76   32.00
   8  -4   2   81.79    7.70
  -8   4  -2  103.79    8.00
   8  -4   3  400.66   28.20
   8  -4   3  334.67   27.60
  -8   4  -3  368.06   27.90
  -8   4  -3  363.86   27.70
   8  -4   4   19.70    3.70
  -8   4  -4   14.10    3.00
  -8   4  -4   19.50    4.40
   8  -4   5   46.00    5.50
   8  -4   5   37.30    5.50
  -8   4  -5   54.69    4.70
  -8   4  -5   45.50    5.90
   9  -4  -5  325.77   22.90
  -9   4   5  274.17   22.50
  -9   4   5  282.87   22.30
   9  -4  -4  148.99   11.60
   9  -4  -4  139.29   12.20
  -9   4   4  137.19   11.70
  -9   4   4  138.89   11.10
   9  -4  -3  225.28   19.50
   9  -4  -3  291.67   20.10
  -9   4   3  262.97   19.60
  -9   4   3  243.68   19.60
   9  -4  -2  289.57   22.10
   9  -4  -2  289.77   22.20
  -9   4   2  297.97   22.10
  -9   4   2  275.57   22.00
   9  -4  -1  338.87   24.20
  -9   4   1  293.57   23.70
  -9   4   1  308.47   23.70
   9  -4   0   20.50    4.10
   9  -4   0   25.50    3.70
  -9   4   0   21.60    4.20
  -9   4   0   20.20    3.10
   9  -4   1  107.09    9.50
   9  -4   1  125.99    9.60
  -9   4  -1  111.99    9.70
  -9   4  -1  121.59    9.30
   9  -4   2   45.90    5.00
   9  -4   2   34.80    4.60
  -9   4  -2   36.80    5.40
  -9   4  -2   49.10    4.20
   9  -4   3    7.60    4.10
   9  -4   3    9.30    3.50
  -9   4  -3    8.90    3.10
  -9   4  -3    5.60    4.30
  10  -4  -2  527.95   37.30
  10  -4  -2  466.55   36.70
 -10   4   2  430.56   36.30
 -10   4   2  520.45   37.10
  10  -4  -1  700.93   49.20
 -10   4   1  605.04   48.10
 -10   4   1  628.74   48.40
  10  -4   0 1355.96  101.19
  10  -4   0 1340.17  101.09
 -10   4   0 1228.98   99.79
 -10   4   0 1476.45  102.59
 -10  -5   0 1704.93  134.09
  10   5   0 1908.91  136.49
 -10  -5   1  186.68   13.70
 -10  -5   1  146.79   13.40
  10   5  -1  183.38   14.00
  10   5  -1  170.68   13.50
  -9  -5  -3    8.80    3.60
  -9  -5  -3    5.20    4.30
   9   5   3    7.80    4.00
   9   5   3   -3.20    4.50
  -9  -5  -2   46.30    4.80
  -9  -5  -2   38.10    5.10
   9   5   2   43.00    4.90
   9   5   2   46.00    5.50
  -9  -5  -1   63.39    6.60
  -9  -5  -1   90.39    6.80
   9   5   1   70.09    7.10
   9   5   1   75.79    6.60
  -9  -5   0   48.20    4.90
  -9  -5   0   42.70    4.80
   9   5   0   32.40    4.60
   9   5   0   48.00    5.30
  -9  -5   1  127.69    9.70
  -9  -5   1  110.09    9.60
   9   5  -1  119.79   10.00
   9   5  -1  120.29    9.80
  -9  -5   2  450.35   32.60
  -9  -5   2  409.26   32.10
   9   5  -2  369.36   31.70
   9   5  -2  484.85   33.20
  -9  -5   3  103.49    7.90
  -9  -5   3   74.79    7.60
   9   5  -3   84.59    7.60
   9   5  -3   87.49    8.10
  -9  -5   4  116.29   10.00
  -9  -5   4  125.19   10.00
   9   5  -4  103.09    9.20
  -9  -5   5  117.89   10.80
  -9  -5   5  132.89   10.70
   9   5  -5  130.99   11.40
   9   5  -5  121.19   10.50
  -8  -5  -5    5.00    3.00
  -8  -5  -5    8.60    4.20
   8   5   5    3.30    4.40
   8   5   5    4.10    3.80
  -8  -5  -4  528.75   39.10
  -8  -5  -4  527.45   39.20
   8   5   4  498.95   38.80
   8   5   4  512.85   39.10
  -8  -5  -3    6.80    3.20
  -8  -5  -3    2.30    3.50
   8   5   3    6.40    4.20
   8   5   3    6.70    3.40
  -8  -5  -2 3756.32  280.47
  -8  -5  -2 3686.03  279.57
   8   5   2 3326.07  275.77
   8   5   2 4262.37  286.57
  -8  -5  -1    8.70    3.10
  -8  -5  -1   16.70    3.00
   8   5   1    1.50    4.00
   8   5   1    8.80    3.30
  -8  -5   0  927.61   66.09
  -8  -5   0  740.83   63.99
   8   5   0  994.70   67.09
   8   5   0  839.82   65.09
  -8  -5   1   52.79    4.70
  -8  -5   1   47.80    4.70
   8   5  -1   41.00    5.20
   8   5  -1   43.90    4.90
  -8  -5   2 2378.36  186.38
  -8  -5   2 2556.94  188.28
   8   5  -2 2624.94  189.18
   8   5  -2 2476.85  187.38
  -8  -5   3   21.90    3.80
  -8  -5   3   21.20    3.60
   8   5  -3   18.50    3.90
   8   5  -3   23.30    4.50
  -8  -5   4  347.97   26.80
  -8  -5   4  368.26   27.00
   8   5  -4  310.87   26.40
   8   5  -4  386.76   27.40
  -8  -5   5   44.80    6.10
  -8  -5   5   48.80    5.50
   8   5  -5   46.80    5.80
   8   5  -5   42.60    5.30
  -8  -5   6  310.97   25.00
  -8  -5   6  332.07   25.30
   8   5  -6  375.46   25.90
   8   5  -6  301.57   24.80
  -7  -5  -6 1419.96  107.79
  -7  -5  -6 1599.24  109.89
   7   5   6 1465.95  108.39
   7   5   6 1293.67  106.39
  -7  -5  -5   33.40    4.10
   7   5   5   28.60    3.90
  -7  -5  -4  341.77   25.70
  -7  -5  -4  345.97   25.80
   7   5   4  340.97   25.80
   7   5   4  322.37   25.40
  -7  -5  -3    4.70    3.00
  -7  -5  -3    4.70    3.10
   7   5   3    4.60    3.40
   7   5   3    5.60    3.00
  -7  -5  -2 1709.63  123.19
  -7  -5  -2 1524.15  121.09
   7   5   2 1573.04  121.59
   7   5   2 1728.93  123.49
  -7  -5  -1   10.50    3.10
  -7  -5  -1   15.20    2.90
   7   5   1   10.00    3.40
   7   5   1   19.10    3.10
  -7  -5   0  128.59   10.30
  -7  -5   0  131.89   10.30
   7   5   0  125.89   10.20
   7   5   0  134.89   10.60
  -7  -5   1    5.30    2.70
  -7  -5   1    9.40    2.90
   7   5  -1   11.30    2.90
   7   5  -1    1.20    3.30
  -7  -5   2  256.37   18.40
  -7  -5   2  221.18   18.00
   7   5  -2  221.88   18.00
   7   5  -2  249.78   18.60
  -7  -5   3   40.70    4.20
  -7  -5   3   41.40    4.00
   7   5  -3   34.50    4.60
   7   5  -3   31.50    4.00
  -7  -5   4 1328.07  102.39
  -7  -5   4 1375.86  102.99
   7   5  -4 1455.25  103.99
   7   5  -4 1338.57  102.59
  -7  -5   5   62.09    5.90
  -7  -5   5   64.99    5.80
   7   5  -5   53.59    5.70
   7   5  -5   63.09    6.20
  -7  -5   6  221.58   19.50
  -7  -5   6  271.07   20.30
   7   5  -6  283.37   20.40
   7   5  -6  265.27   20.00
  -7  -5   7   51.39    5.80
  -7  -5   7   66.99    6.80
   7   5  -7   52.09    6.70
  -6  -5  -7   67.19    5.80
  -6  -5  -7   46.80    6.00
   6   5   7   45.60    6.00
   6   5   7   59.39    6.40
  -6  -5  -6  547.95   45.70
  -6  -5  -6  642.24   46.70
   6   5   6  632.94   46.70
   6   5   6  644.64   46.70
  -6  -5  -5  169.68   13.90
  -6  -5  -5  193.88   14.30
   6   5   5  206.48   14.50
   6   5   5  153.18   13.60
  -6  -5  -4 3939.11  317.47
  -6  -5  -4 4345.37  321.97
   6   5   4 4386.16  322.37
   6   5   4 4525.65  324.17
  -6  -5  -3  104.59    8.70
  -6  -5  -3  114.49    8.90
   6   5   3   91.59    8.50
   6   5   3  131.59    9.40
  -6  -5  -2 2675.63  214.38
  -6  -5  -2 2969.50  217.68
   6   5   2 2993.50  217.98
   6   5   2 2957.00  217.48
  -6  -5  -1    8.10    2.70
  -6  -5  -1    3.60    2.50
   6   5   1    3.80    3.10
   6   5   1    9.40    2.40
  -6  -5   0 9048.19  703.73
  -6  -5   0 9616.14  710.33
   6   5   0 9999.00  714.83
   6   5   0 9251.27  706.13
  -6  -5   1    8.80    2.60
  -6  -5   1    6.30    2.50
   6   5  -1   10.50    3.10
   6   5  -1    9.60    2.50
  -6  -5   2 2590.74  198.18
  -6  -5   2 2646.74  198.88
   6   5  -2 2653.63  198.98
   6   5  -2 2742.93  199.98
  -6  -5   3   -0.50    2.60
  -6  -5   3    1.10    2.70
   6   5  -3    3.30    2.90
   6   5  -3    1.60    2.40
  -6  -5   4 3942.61  304.37
  -6  -5   4 4144.89  306.57
   6   5  -4 3991.60  304.77
   6   5  -4 4276.67  308.17
  -6  -5   5   72.19    5.90
  -6  -5   5   62.59    5.80
   6   5  -5   64.99    6.00
   6   5  -5   56.59    5.50
  -6  -5   6  687.93   53.29
  -6  -5   6  692.03   53.29
   6   5  -6  666.63   52.99
   6   5  -6  806.72   54.79
  -6  -5   7   66.59    6.00
  -6  -5   7   61.69    5.90
   6   5  -7   59.09    5.90
   6   5  -7   54.69    5.70
  -5  -5  -8  313.87   28.30
  -5  -5  -8  444.26   29.60
   5   5   8  338.47   28.60
   5   5   8  433.46   29.50
  -5  -5  -7   18.60    4.20
  -5  -5  -7   29.60    4.00
   5   5   7   22.70    3.80
   5   5   7   28.20    4.80
  -5  -5  -6  140.19   12.90
  -5  -5  -6  192.78   13.30
   5   5   6  155.58   13.20
   5   5   6  179.28   13.20
  -5  -5  -5   45.30    4.40
  -5  -5  -5   41.70    4.70
   5   5   5   36.50    4.30
   5   5   5   51.19    4.90
  -5  -5  -4  881.11   70.79
  -5  -5  -4 1024.60   72.49
   5   5   4  988.40   71.99
   5   5   4  926.81   71.29
  -5  -5  -3  256.37   20.30
  -5  -5  -3  282.27   20.50
   5   5   3  239.28   20.00
   5   5   3  295.97   20.80
  -5  -5  -2   18.80    2.50
   5   5   2   21.60    2.80
   5   5   2   17.50    3.00
  -5  -5  -1   89.89    6.80
   5   5   1   77.39    6.70
  -5  -5   0  614.84   45.00
  -5  -5   0  595.74   44.70
   5   5   0  593.74   44.80
   5   5   0  577.24   44.60
  -5  -5   1   31.90    3.30
  -5  -5   1   37.30    3.40
   5   5  -1   30.30    3.10
   5   5  -1   33.00    3.50
  -5  -5   2 3409.86  247.08
  -5  -5   2 3133.89  243.88
   5   5  -2 3279.27  245.58
   5   5  -2 3307.97  245.88
  -5  -5   3    9.40    2.20
   5   5  -3   13.80    1.90
   5   5  -3   10.60    2.60
  -5  -5   4  444.96   31.60
  -5  -5   4  384.76   30.90
   5   5  -4  400.86   31.00
   5   5  -4  424.76   31.30
  -5  -5   5    2.10    2.40
  -5  -5   5    5.50    2.50
   5   5  -5    2.50    2.40
   5   5  -5   -2.00    2.90
  -5  -5   6 4635.34  329.47
  -5  -5   6 4241.78  324.77
   5   5  -6 4298.77  325.37
   5   5  -6 4258.67  324.97
  -5  -5   7   37.80    4.20
  -5  -5   7   35.50    3.60
   5   5  -7   31.00    4.30
   5   5  -7   34.40    3.90
  -4  -5  -8   -2.10    3.20
  -4  -5  -8   -2.00    4.40
   4   5   8   -0.50    4.40
   4   5   8    5.10    3.70
  -4  -5  -7  207.78   15.50
  -4  -5  -7  201.38   15.40
   4   5   7  214.58   15.60
   4   5   7  167.28   14.90
  -4  -5  -6  600.34   40.50
  -4  -5  -6  511.65   39.40
   4   5   6  557.44   39.90
   4   5   6  438.06   38.60
  -4  -5  -5  187.78   15.50
  -4  -5  -5  215.28   15.80
  -4  -5  -4  517.75   41.90
  -4  -5  -4  569.94   42.50
   4   5   4  630.74   43.20
   4   5   4  541.15   42.20
  -4  -5  -3   90.19    6.90
  -4  -5  -3   85.69    6.90
   4   5   3   86.59    7.10
   4   5   3   85.09    6.90
  -4  -5  -2 4620.24  321.47
  -4  -5  -2 3771.92  311.77
   4   5   2 4386.26  318.57
   4   5   2 4196.58  316.37
  -4  -5  -1  152.38   11.30
  -4  -5  -1  146.89   11.40
   4   5   1  138.99   11.20
   4   5   1  151.68   11.40
  -4  -5   0 2114.79  149.29
  -4  -5   0 1744.03  145.09
   4   5   0 1904.61  146.79
   4   5   0 2139.49  149.49
  -4  -5   1   84.69    6.60
  -4  -5   1   82.79    6.70
   4   5  -1   79.79    6.50
   4   5  -1   87.29    6.70
  -4  -5   2 5587.84  447.96
  -4  -5   2 6195.28  454.75
   4   5  -2 6004.50  452.55
   4   5  -2 6466.85  457.95
  -4  -5   3   16.30    2.20
  -4  -5   3   14.10    2.10
   4   5  -3   12.60    1.60
   4   5  -3   11.90    2.20
  -4  -5   4  602.84   45.20
  -4  -5   4  587.24   45.10
   4   5  -4  599.44   45.10
   4   5  -4  620.34   45.50
  -4  -5   5    8.20    2.40
   4   5  -5   14.40    2.60
   4   5  -5   11.10    2.10
  -4  -5   6 2561.14  196.58
  -4  -5   6 2681.33  197.98
   4   5  -6 2785.12  199.18
   4   5  -6 2523.45  196.08
  -4  -5   7    2.30    2.30
  -4  -5   7    1.80    1.90
   4   5  -7    4.70    2.10
   4   5  -7    1.00    2.60
  -3  -5  -9  237.98   16.70
  -3  -5  -9  188.28   16.40
  -3  -5  -8   21.70    3.10
  -3  -5  -8   17.80    4.20
   3   5   8   22.60    3.90
  -3  -5  -7  433.26   29.00
  -3  -5  -7  360.76   28.10
   3   5   7  324.17   27.70
   3   5   7  382.66   28.40
  -3  -5  -6  209.98   15.50
   3   5   6  191.58   15.50
  -3  -5  -5  806.52   60.59
  -3  -5  -5  805.72   60.49
  -3  -5  -4  282.37   22.20
  -3  -5  -4  332.07   22.90
   3   5   4  321.67   22.70
   3   5   4  255.37   22.00
  -3  -5  -3  769.22   58.09
  -3  -5  -3  824.92   58.79
   3   5   3  728.53   57.59
   3   5   3  774.02   58.19
  -3  -5  -2 1501.25  105.79
  -3  -5  -2 1295.17  103.39
   3   5   2 1378.76  104.29
   3   5   2 1409.06  104.69
  -3  -5  -1  118.59    8.50
  -3  -5  -1  101.69    8.10
   3   5   1   97.99    8.20
   3   5   1  105.79    8.20
  -3  -5   0   18.10    2.00
  -3  -5   0   14.10    1.70
   3   5   0   17.70    1.80
   3   5   0   17.60    2.10
  -3  -5   1  759.52   58.39
  -3  -5   1  756.62   58.29
   3   5  -1  803.62   58.89
   3   5  -1  807.72   58.89
  -3  -5   2  117.99    8.50
  -3  -5   2  104.99    8.30
   3   5  -2  103.89    8.30
   3   5  -2  107.19    8.40
  -3  -5   3  144.99   10.70
  -3  -5   3  140.09   10.60
   3   5  -3  127.49   10.40
   3   5  -3  139.79   10.60
  -3  -5   4 2825.72  209.98
  -3  -5   4 2887.31  210.78
   3   5  -4 2774.92  209.38
   3   5  -4 2722.93  208.78
  -3  -5   5   57.79    4.70
  -3  -5   5   53.69    4.50
   3   5  -5   54.29    4.70
   3   5  -5   56.39    4.50
  -3  -5   6  613.54   47.10
  -3  -5   6  641.84   47.40
   3   5  -6  640.04   47.30
   3   5  -6  619.04   47.10
  -3  -5   7   44.70    3.80
  -3  -5   7   42.40    3.60
   3   5  -7   39.50    3.70
   3   5  -7   43.00    4.00
   2   5   8   10.90    2.40
  -2  -5  -7  200.38   13.60
  -2  -5  -7  144.19   12.90
   2   5   7  176.48   13.30
   2   5   7  172.58   13.20
  -2  -5  -6   12.30    2.20
   2   5   6    9.80    1.90
  -2  -5  -5  546.65   44.60
  -2  -5  -5  574.24   44.80
   2   5   5  690.63   46.30
  -2  -5  -4  332.77   25.00
   2   5   4  329.87   25.00
  -2  -5  -3 2249.47  166.78
  -2  -5  -3 2314.47  167.58
   2   5   3 2229.48  166.58
   2   5   3 2109.19  165.18
  -2  -5  -2  934.61   63.89
  -2  -5  -2  725.53   61.49
   2   5   2  903.71   63.49
   2   5   2  787.22   62.19
  -2  -5  -1 1255.07   94.99
  -2  -5  -1 1224.68   94.69
   2   5   1 1302.77   95.59
   2   5   1 1300.87   95.49
  -2  -5   1 2345.27  168.98
  -2  -5   1 2048.90  165.68
   2   5  -1 2273.87  168.08
   2   5  -1 2304.77  168.48
  -2  -5   2 1943.51  146.69
  -2  -5   2 1956.50  146.89
   2   5  -2 2004.70  147.39
   2   5  -2 1947.51  146.69
  -2  -5   3 1340.97  101.29
  -2  -5   3 1292.17  100.79
   2   5  -3 1469.05  102.79
   2   5  -3 1325.57  101.09
   2   5  -4 6181.48  462.55
  -2  -5   5  131.89   10.00
  -2  -5   5  135.49   10.00
   2   5  -5  128.89   10.00
   2   5  -5  127.89   10.00
  -2  -5   6  600.04   43.30
  -2  -5   6  566.54   42.90
   2   5  -6  537.35   42.60
   2   5  -6  585.64   43.10
  -2  -5   7  205.38   14.90
  -2  -5   7  202.58   14.90
   2   5  -7  184.18   14.70
   2   5  -7  185.78   14.70
  -1  -5  -7   83.89    6.20
  -1  -5  -7   74.79    6.10
  -1  -5  -6   53.99    4.30
  -1  -5  -6   56.39    4.40
   1   5   6   45.30    4.10
   1   5   6   61.99    4.50
   1   5   5  165.58   12.60
  -1  -5  -4   13.80    1.70
   1   5   4   19.40    1.90
   1   5   4   14.30    1.60
  -1  -5  -3 1258.67   87.99
  -1  -5  -3 1136.49   86.59
   1   5   3 1121.39   86.39
   1   5   3 1095.89   86.09
  -1  -5  -2    2.50    1.00
  -1  -5  -2    0.80    0.90
   1   5   2    0.00    1.10
  -1  -5  -1  492.25   36.90
  -1  -5  -1  487.85   36.80
   1   5   1  501.65   37.00
   1   5   1  487.15   36.80
  -1  -5   0    5.60    1.20
  -1  -5   0    4.00    1.20
   1   5   0    2.30    1.20
   1   5   0    2.10    1.00
  -1  -5   1 1557.34  116.59
  -1  -5   2  578.64   41.80
  -1  -5   2  508.05   41.00
   1   5  -2  532.05   41.20
   1   5  -2  582.04   41.80
  -1  -5   3 1477.15  107.59
  -1  -5   3 1362.56  106.29
   1   5  -3 1388.16  106.59
   1   5  -3 1485.05  107.69
  -1  -5   4  748.43   56.19
  -1  -5   4  720.73   55.89
   1   5  -4  799.32   56.79
   1   5  -4  732.03   55.99
  -1  -5   5  278.67   20.60
  -1  -5   5  278.57   20.50
   1   5  -5  277.77   20.50
   1   5  -5  253.47   20.30
  -1  -5   6 2121.89  170.68
  -1  -5   6 2227.18  171.78
   1   5  -6 2515.15  175.18
   1   5  -6 2374.56  173.48
  -1  -5   7  313.87   23.40
  -1  -5   7  316.97   23.50
   1   5  -7  292.07   23.20
   1   5  -7  316.17   23.50
   0  -5  -5  127.69    9.90
   0  -5  -5  125.59    9.90
   0   5   5  125.49   10.00
   0   5   5  146.69   10.30
   0  -5  -4  169.18   13.20
   0  -5  -4  186.18   13.40
   0   5   4  162.38   13.10
   0   5   4  189.58   13.50
   0  -5  -3  919.21   65.89
   0  -5  -3  871.31   65.29
   0   5   3  889.41   65.59
   0   5   3  812.32   64.69
   0  -5  -2  349.27   28.50
   0  -5  -2  394.66   29.00
   0   5   2  427.66   29.40
   0   5   2  336.67   28.40
   0  -5  -1   27.60    2.40
   0   5   1   28.50    2.40
   0  -5   0    0.40    0.60
   0  -5   0    2.00    0.60
   0   5   0    1.90    0.60
   0   5   0    1.40    0.50
   0   5  -1   96.79    7.50
   0  -5   2  375.06   28.70
   0  -5   2  348.07   28.40
   0   5  -2  343.47   28.30
   0   5  -2  440.56   29.50
   0  -5   3  855.11   68.99
   0  -5   3  973.60   70.29
   0   5  -3  971.90   70.29
   0  -5   4  177.38   14.10
   0  -5   4  185.78   14.20
   0   5  -4  194.58   14.30
   0   5  -4  194.68   14.30
   0  -5   5  133.89   10.30
   0  -5   5  134.19   10.40
   0   5  -5  132.79   10.30
   0   5  -5  142.79   10.40
   0  -5   6  681.43   55.29
   0  -5   6  771.82   56.39
   0   5  -6  775.12   56.39
   0   5  -6  765.02   56.29
   0  -5   7  298.47   22.70
   0  -5   7  326.07   23.10
   0   5  -7  279.67   22.60
   0   5  -7  301.97   22.70
   0  -5   8   13.30    2.40
   0  -5   8   13.50    2.90
   0   5  -8   19.50    2.50
   0   5  -8   16.40    3.10
   1  -5  -3 1367.96  105.39
  -1   5   3 1487.65  106.79
  -1   5   3 1386.66  105.69
   1  -5  -2  528.65   41.50
   1  -5  -2  555.14   41.80
  -1   5   2  592.24   42.20
  -1   5   2  539.65   41.60
   1  -5  -1 1348.47   98.89
  -1   5   1 1284.47   98.09
   1  -5   0    2.60    1.10
   1  -5   0    2.20    1.10
  -1   5   0    3.70    1.10
  -1   5   0    5.60    1.10
   1  -5   1  455.85   34.80
   1  -5   1  446.86   34.70
  -1   5  -1  441.16   34.60
  -1   5  -1  522.65   35.60
   1  -5   2    0.20    1.00
   1  -5   2    1.30    1.00
  -1   5  -2    0.50    0.90
  -1   5  -2   -0.20    1.00
   1  -5   3 1229.28   90.29
   1  -5   3 1155.08   89.39
  -1   5  -3 1100.49   88.79
  -1   5  -3 1297.57   91.09
   1  -5   4   15.40    2.10
  -1   5  -4   20.10    1.90
  -1   5  -4   23.10    2.20
   1  -5   5  166.58   12.90
   1  -5   5  173.78   12.90
  -1   5  -5  163.78   12.90
  -1   5  -5  174.48   12.90
   1  -5   6   58.79    5.10
   1  -5   6   50.39    4.80
  -1   5  -6   65.69    5.20
  -1   5  -6   61.89    4.90
   1  -5   7   95.19    8.00
   1  -5   7  110.39    8.40
  -1   5  -7  111.29    8.20
  -1   5  -7   93.39    8.20
   1  -5   8  361.96   29.60
  -1   5  -8  435.96   30.50
  -1   5  -8  399.56   30.20
   1  -5   9  165.08   12.10
   1  -5   9  151.58   12.20
  -1   5  -9  144.09   11.80
  -1   5  -9  153.88   12.30
   2  -5  -3 1496.35  108.69
   2  -5  -3 1397.96  107.49
  -2   5   3 1548.35  109.29
  -2   5   3 1334.47  106.79
   2  -5  -2 2163.38  156.18
   2  -5  -2 2176.58  156.38
  -2   5   2 1887.71  153.08
   2  -5  -1 2217.28  162.28
  -2   5   1 2102.09  160.98
   2  -5   1 1277.97   91.09
   2  -5   1 1187.68   90.09
  -2   5  -1 1067.09   88.69
  -2   5  -1 1294.37   91.29
   2  -5   2  620.94   53.09
   2  -5   2  832.82   55.59
  -2   5  -2  667.73   53.59
  -2   5  -2  776.62   54.89
   2  -5   3 2134.19  166.58
   2  -5   3 2257.97  167.98
  -2   5  -3 2199.18  167.38
  -2   5  -3 2383.96  169.48
   2  -5   4  419.06   30.80
  -2   5  -4  394.96   30.50
   2  -5   5  531.35   40.40
   2  -5   5  517.75   40.30
  -2   5  -5  533.65   40.50
  -2   5  -5  575.94   40.90
   2  -5   6   13.30    2.60
  -2   5  -6   17.20    2.90
  -2   5  -6   20.80    2.50
   2  -5   7  183.18   14.40
   2  -5   7  199.48   14.40
  -2   5  -7  170.38   14.20
  -2   5  -7  188.48   14.30
   2  -5   8    7.20    4.40
   2  -5   8   18.30    3.40
   2  -5   9  255.87   19.90
   2  -5   9  246.98   19.20
  -2   5  -9  244.48   19.60
  -2   5  -9  258.87   19.30
   3  -5  -4 3059.09  216.78
   3  -5  -4 2804.82  213.78
  -3   5   4 2732.83  212.98
   3  -5  -3  139.39   10.60
   3  -5  -3  138.39   10.60
  -3   5   3  135.79   10.50
  -3   5   3  144.59   10.70
   3  -5  -2  108.39    8.10
   3  -5  -2  105.89    8.10
  -3   5   2  104.19    8.10
  -3   5   2  105.19    8.10
   3  -5  -1  798.52   56.79
   3  -5  -1  768.92   56.49
  -3   5   1  758.82   56.39
  -3   5   1  679.13   55.49
   3  -5   0   15.00    1.70
  -3   5   0   16.60    1.90
  -3   5   0   15.70    1.60
   3  -5   1  103.39    8.00
   3  -5   1  104.19    8.00
  -3   5  -1   99.49    8.00
  -3   5  -1  105.99    8.10
   3  -5   2 1406.66   98.69
   3  -5   2 1195.28   96.19
  -3   5  -2 1184.38   96.09
  -3   5  -2 1428.16   98.89
   3  -5   3  699.03   55.29
   3  -5   3  776.32   56.09
  -3   5  -3  749.23   55.79
  -3   5  -3  742.93   55.79
   3  -5   4  233.08   20.40
   3  -5   4  319.77   21.50
  -3   5  -4  264.97   20.80
  -3   5  -4  293.77   21.10
   3  -5   5  904.51   64.39
   3  -5   5  826.42   63.29
  -3   5  -5  814.42   63.19
  -3   5  -6  229.38   17.50
   3  -5   7  378.16   27.70
   3  -5   7  351.46   27.50
  -3   5  -7  355.26   27.60
  -3   5  -7  368.76   27.50
   3  -5   8   25.30    4.80
   3  -5   8   22.00    4.00
  -3   5  -8   17.80    3.30
  -3   5  -8    9.40    5.20
   3  -5   9  312.47   25.60
   3  -5   9  344.47   26.40
  -3   5  -9  333.07   26.30
  -3   5  -9  367.66   26.20
   4  -5  -5   10.60    2.20
   4  -5  -5   12.40    1.70
  -4   5   5   11.20    1.90
  -4   5   5   11.80    1.50
   4  -5  -4  716.73   52.59
   4  -5  -4  680.23   52.19
   4  -5  -3   20.00    2.10
   4  -5  -3   15.80    2.00
  -4   5   3   14.60    2.20
  -4   5   3   17.00    1.80
   4  -5  -2 6448.35  469.85
  -4   5   2 6055.29  465.45
   4  -5  -1   90.89    7.40
   4  -5  -1  105.99    7.60
  -4   5   1   96.49    7.50
  -4   5   1   90.39    7.30
   4  -5   0 1932.21  147.29
   4  -5   0 2038.60  148.59
  -4   5   0 2007.60  148.19
  -4   5   0 1919.51  147.19
   4  -5   1  154.58   12.30
   4  -5   1  167.98   12.50
  -4   5  -1  156.78   12.30
  -4   5  -1  168.48   12.40
   4  -5   2 3975.90  290.97
   4  -5   2 3950.80  290.67
  -4   5  -2 3695.53  287.77
   4  -5   3  110.99    8.40
   4  -5   3  101.29    8.20
  -4   5  -3  100.99    8.30
   4  -5   4  503.75   40.40
   4  -5   4  579.94   41.40
  -4   5  -4  556.84   41.00
  -4   5  -4  535.55   40.80
   4  -5   5  196.88   15.60
   4  -5   5  228.28   16.00
  -4   5  -5  198.08   15.70
  -4   5  -5  197.78   15.60
   4  -5   6  610.64   42.10
   4  -5   6  499.15   40.70
  -4   5  -6  515.95   41.00
  -4   5  -6  569.84   41.50
   4  -5   7  210.08   16.70
   4  -5   7  217.98   16.90
  -4   5  -7  225.68   16.70
  -4   5  -7  214.58   17.10
   4  -5   8    2.70    5.00
   4  -5   8    1.80    3.90
  -4   5  -8    2.70    3.30
  -4   5  -8    0.10    4.90
   5  -5  -6 4387.86  329.37
   5  -5  -6 4253.67  327.87
  -5   5   6 4349.06  329.47
  -5   5   6 4581.54  332.67
   5  -5  -5    2.40    2.70
   5  -5  -5    1.80    2.00
  -5   5   5    1.30    2.60
   5  -5  -4  461.75   33.20
   5  -5  -4  443.66   33.10
  -5   5   4  427.06   32.90
  -5   5   4  416.36   32.70
   5  -5  -3   16.40    2.10
  -5   5   3   14.90    2.50
  -5   5   3   12.90    1.90
   5  -5  -2 3184.38  239.88
   5  -5  -2 3343.77  241.68
  -5   5   2 3155.48  239.58
  -5   5   2 3153.28  239.48
   5  -5  -1   38.20    3.30
   5  -5  -1   29.40    3.20
  -5   5   1   30.60    3.30
  -5   5   1   37.50    3.10
   5  -5   0  621.94   47.70
  -5   5   0  653.13   48.00
   5  -5   1   89.29    7.30
  -5   5  -1   92.69    7.40
   5  -5   2   15.90    2.50
   5  -5   2   16.30    2.50
  -5   5  -2   16.80    2.70
  -5   5  -2   20.20    2.30
   5  -5   3  233.78   20.40
   5  -5   3  319.27   21.40
  -5   5  -3  269.37   20.80
  -5   5  -3  280.17   21.00
   5  -5   4  999.50   72.49
   5  -5   4  984.70   72.39
  -5   5  -4  822.02   70.59
  -5   5  -4 1046.80   73.09
   5  -5   5   58.39    5.40
   5  -5   5   61.59    5.40
  -5   5  -5   59.89    5.10
  -5   5  -5   55.99    5.20
   5  -5   6  193.48   13.80
   5  -5   6  158.58   13.30
  -5   5  -6  177.98   13.40
  -5   5  -6  164.18   13.70
   5  -5   7   40.10    5.20
   5  -5   7   31.70    4.70
  -5   5  -7   37.00    5.70
  -5   5  -7   38.10    3.90
   5  -5   8  504.45   34.20
   5  -5   8  484.55   33.70
  -5   5  -8  409.26   32.70
  -5   5  -8  360.26   32.50
   6  -5  -6  605.44   45.60
   6  -5  -6  537.05   44.80
  -6   5   6  657.33   46.20
  -6   5   6  629.34   45.90
   6  -5  -5   67.39    5.60
   6  -5  -5   59.49    5.90
  -6   5   5   59.39    5.20
  -6   5   5   62.59    5.90
   6  -5  -4 4061.29  327.67
   6  -5  -4 4599.44  333.57
  -6   5   4 4470.15  332.17
  -6   5   4 4613.24  333.77
   6  -5  -3    3.20    2.60
   6  -5  -3    5.70    2.90
  -6   5   3    0.80    2.00
  -6   5   3    2.10    3.20
   6  -5  -2 2572.44  184.78
   6  -5  -2 2308.37  181.78
  -6   5   2 2501.75  183.98
  -6   5   2 2421.16  183.08
   6  -5  -1    8.20    2.40
   6  -5  -1    6.60    2.40
  -6   5   1    7.70    2.50
  -6   5   1    3.40    2.00
   6  -5   0 9726.73  708.23
  -6   5   0 9120.09  701.23
   6  -5   1    5.90    2.50
   6  -5   1    3.70    2.40
  -6   5  -1    5.50    2.10
  -6   5  -1    1.90    2.60
   6  -5   2 2820.42  214.08
   6  -5   2 2831.22  214.28
  -6   5  -2 3132.69  217.78
  -6   5  -2 2700.13  212.78
  -6   5  -3  105.09    8.60
  -6   5  -3  112.89    8.90
   6  -5   4 4320.17  329.17
   6  -5   4 4484.25  331.07
  -6   5  -4 4032.90  326.07
  -6   5  -4 4848.11  335.47
  -6   5  -5  169.48   13.50
  -6   5  -5  173.38   13.30
   6  -5   6  632.94   46.20
   6  -5   6  635.44   46.10
  -6   5  -6  605.14   45.70
  -6   5  -6  561.24   45.50
   6  -5   7   40.30    6.20
  -6   5  -7   43.30    6.40
  -6   5  -7   51.09    4.70
   7  -5  -7   29.90    4.00
   7  -5  -7   39.90    4.60
   7  -5  -6  243.38   20.50
   7  -5  -6  292.07   20.50
  -7   5   6  268.07   20.20
  -7   5   6  255.07   20.50
   7  -5  -5   66.89    6.00
   7  -5  -5   56.09    6.60
  -7   5   5   66.49    5.70
  -7   5   5   60.39    6.30
   7  -5  -4 1320.07  105.99
   7  -5  -4 1515.85  108.09
  -7   5   4 1445.26  107.29
  -7   5   4 1440.06  107.19
   7  -5  -3   34.00    4.50
   7  -5  -3   33.00    4.00
  -7   5   3   32.30    3.50
  -7   5   3   36.00    4.30
   7  -5  -2  258.97   17.80
   7  -5  -2  203.18   17.20
  -7   5   2  221.18   17.20
  -7   5   2  225.08   17.50
   7  -5   0  121.29   10.50
   7  -5   0  144.99   10.80
  -7   5   0  128.69   10.60
  -7   5   0  143.89   10.60
   7  -5   1   14.30    3.10
   7  -5   1    9.60    2.50
  -7   5  -1   14.10    2.30
  -7   5  -1   10.60    2.70
   7  -5   2 1581.44  122.39
   7  -5   2 1711.83  123.79
  -7   5  -2 1716.63  123.89
  -7   5  -2 1562.64  122.19
   7  -5   3    4.70    2.90
   7  -5   3    1.70    3.00
  -7   5  -3    0.90    2.00
  -7   5  -3    3.40    3.10
   7  -5   4  346.47   25.90
   7  -5   4  326.37   25.80
  -7   5  -4  364.76   26.00
  -7   5  -4  322.27   25.70
  -7   5  -5   41.20    3.90
  -7   5  -5   33.40    5.00
   7  -5   6 1469.95  109.99
   7  -5   6 1474.95  110.09
  -7   5  -6 1419.76  109.49
  -7   5  -6 1504.35  110.29
   8  -5  -6  287.97   24.60
  -8   5   6  334.07   25.10
  -8   5   6  346.47   24.90
   8  -5  -5   46.70    5.40
   8  -5  -5   62.79    7.20
  -8   5   5   50.49    5.00
  -8   5   5   47.70    6.20
   8  -5  -4  313.77   27.00
   8  -5  -4  418.96   28.00
  -8   5   4  346.27   27.20
  -8   5   4  361.16   27.20
   8  -5  -3   31.40    4.00
  -8   5   3   26.10    4.80
  -8   5   3   34.60    3.70
   8  -5  -2 2691.73  186.88
   8  -5  -2 2186.28  181.08
  -8   5   2 2608.84  185.78
  -8   5   2 2370.96  183.08
   8  -5  -1   54.29    5.00
   8  -5  -1   57.99    5.60
  -8   5   1   54.09    4.90
  -8   5   1   48.30    5.40
   8  -5   0 1052.59   69.49
   8  -5   0  793.22   66.49
  -8   5   0  907.51   67.79
  -8   5   0  867.11   67.19
   8  -5   1    8.90    3.30
   8  -5   1   10.80    3.40
  -8   5  -1    2.90    3.40
  -8   5  -1    9.10    2.70
   8  -5   2 4379.06  295.27
   8  -5   2 3472.55  284.77
  -8   5  -2 3620.74  286.37
  -8   5  -2 4031.50  291.07
   8  -5   3   13.30    3.50
   8  -5   3   -1.20    3.00
  -8   5  -3   -0.30    3.50
  -8   5  -3    5.40    2.30
   8  -5   4  500.95   40.40
   8  -5   4  613.74   41.70
  -8   5  -4  507.45   40.50
  -8   5  -4  548.55   40.80
   8  -5   5    4.80    4.00
   8  -5   5    3.30    4.50
  -8   5  -5    1.80    2.90
  -8   5  -5    9.20    4.90
   9  -5  -5  127.59   10.70
   9  -5  -5  115.59   11.00
  -9   5   5  123.89   11.50
  -9   5   5  140.79   10.50
   9  -5  -4  139.29   11.20
  -9   5   4  124.19   11.20
  -9   5   4  137.59   10.80
   9  -5  -3   81.89    7.50
   9  -5  -3   80.59    7.80
  -9   5   3   85.19    7.00
  -9   5   3   84.69    7.90
   9  -5  -2  370.56   33.00
   9  -5  -2  508.05   34.40
  -9   5   2  456.65   34.00
  -9   5   2  451.85   33.60
   9  -5  -1  110.99    9.40
   9  -5  -1  128.99    9.90
  -9   5   1  102.49    9.60
  -9   5   1  124.29    9.40
   9  -5   0   37.30    4.90
   9  -5   0   53.89    4.60
  -9   5   0   41.50    5.40
  -9   5   0   44.00    4.40
   9  -5   1   71.59    6.60
   9  -5   1   64.29    6.20
  -9   5  -1   66.69    6.60
  -9   5  -1   76.29    6.00
   9  -5   2   44.00    4.70
   9  -5   2   36.90    5.00
  -9   5  -2   41.30    5.30
  -9   5  -2   47.80    4.40
   9  -5   3    5.40    3.80
   9  -5   3   12.80    4.10
  -9   5  -3   10.90    3.00
  -9   5  -3    8.30    4.30
  10  -5  -1  140.89   11.40
 -10   5   1  131.69   11.60
 -10   5   1  149.29   11.30
  10  -5   0 1301.67  105.69
 -10   5   0 1561.14  108.49
  10   6  -1   33.80    5.00
  -9  -6  -3  179.38   14.60
  -9  -6  -3  185.38   14.70
   9   6   3  202.58   15.20
  -9  -6  -2   31.10    4.20
  -9  -6  -2   28.10    4.10
   9   6   2   28.10    3.80
   9   6   2   19.50    4.50
  -9  -6  -1  175.78   14.90
  -9  -6  -1  194.98   15.10
   9   6   1  214.18   15.60
  -9  -6   0   47.90    5.00
  -9  -6   0   54.79    5.00
   9   6   0   41.80    5.00
   9   6   0   47.00    5.60
  -9  -6   1   68.79    6.00
  -9  -6   1   66.99    6.20
   9   6  -1   57.79    6.10
   9   6  -1   72.99    6.60
  -9  -6   2  248.68   20.20
  -9  -6   2  281.37   20.50
   9   6  -2  269.87   20.40
   9   6  -2  263.07   20.60
  -9  -6   3    4.50    3.50
  -9  -6   3    8.90    3.80
   9   6  -3    8.30    4.30
   9   6  -3    5.50    3.90
  -9  -6   4   58.69    7.10
  -9  -6   4   78.89    6.60
   9   6  -4   59.99    6.40
   9   6  -4   64.69    6.90
  -8  -6  -5 1155.38   83.19
  -8  -6  -5 1055.59   81.99
   8   6   5 1193.78   83.69
   8   6   5 1004.90   81.49
  -8  -6  -4    3.00    3.40
  -8  -6  -4    5.10    3.80
   8   6   4   -0.80    4.30
  -8  -6  -3 1391.26   99.79
  -8  -6  -3 1211.78   97.79
   8   6   3 1451.75  100.59
   8   6   3 1238.18   97.99
  -8  -6  -2  125.39    9.40
   8   6   2   97.69    9.20
  -8  -6  -1 1789.72  135.29
  -8  -6  -1 1830.62  135.79
   8   6   1 1962.20  137.49
   8   6   1 1665.23  133.89
  -8  -6   0   62.19    5.90
   8   6   0   74.49    6.10
   8   6   0   61.79    6.80
  -8  -6   1 1331.67   97.79
  -8  -6   1 1277.57   97.09
   8   6  -1 1398.46   98.59
   8   6  -1 1194.38   96.19
  -8  -6   2  657.23   47.40
  -8  -6   2  601.94   46.70
   8   6  -2  602.64   46.70
   8   6  -2  636.64   47.30
  -8  -6   3  834.82   57.79
  -8  -6   3  746.43   56.69
   8   6  -3  808.82   57.59
   8   6  -3  644.14   55.69
  -8  -6   4   88.79    7.20
  -8  -6   4   75.19    7.40
   8   6  -4   83.69    7.50
   8   6  -4   75.99    7.20
  -8  -6   5  398.96   29.30
  -8  -6   5  391.96   29.20
   8   6  -5  323.67   28.50
   8   6  -5  423.06   29.80
  -8  -6   6  275.77   21.40
   8   6  -6  256.67   20.90
   8   6  -6  293.57   21.70
  -7  -6  -6  110.09   10.40
  -7  -6  -6  134.89   10.80
   7   6   6  154.48   11.30
  -7  -6  -5  107.19    9.30
  -7  -6  -5  130.69    9.60
   7   6   5  100.49    9.40
   7   6   5  121.49   10.00
  -7  -6  -4   33.70    4.00
  -7  -6  -4   25.20    4.10
   7   6   4   24.30    3.80
  -7  -6  -3   84.79    7.60
  -7  -6  -3   90.59    7.70
   7   6   3   92.89    7.50
   7   6   3   95.09    7.90
  -7  -6  -2   14.20    3.20
  -7  -6  -2    7.10    2.90
   7   6   2    4.70    3.50
  -7  -6  -1  379.16   33.10
  -7  -6  -1  462.15   34.10
   7   6   1  504.05   34.70
   7   6   1  456.65   34.00
  -7  -6   0   -0.20    2.70
  -7  -6   0    1.40    2.70
   7   6   0    5.80    3.70
   7   6   0    5.30    2.60
  -7  -6   1  782.62   59.89
  -7  -6   1  802.52   60.19
   7   6  -1  740.43   59.49
   7   6  -1  882.71   61.19
  -7  -6   2    0.20    2.80
  -7  -6   2    1.10    2.80
   7   6  -2    2.90    2.70
   7   6  -2   -0.50    3.40
  -7  -6   3  599.04   46.50
  -7  -6   3  649.24   47.10
   7   6  -3  665.43   47.40
   7   6  -3  575.54   46.20
  -7  -6   4  209.58   17.00
  -7  -6   4  243.28   17.40
   7   6  -4  217.18   17.20
   7   6  -4  219.38   17.10
  -7  -6   5  831.02   63.89
  -7  -6   5  863.11   64.29
   7   6  -5  815.32   63.69
   7   6  -5  909.11   64.89
  -7  -6   6   54.59    5.70
   7   6  -6   55.39    5.80
   7   6  -6   52.09    6.10
  -7  -6   7  564.44   40.90
  -7  -6   7  554.14   40.60
   7   6  -7  547.55   40.60
   7   6  -7  474.55   39.70
  -6  -6  -7   19.20    4.20
  -6  -6  -7   13.40    4.30
   6   6   7   16.10    5.10
   6   6   7   18.00    4.20
  -6  -6  -6  237.08   17.60
  -6  -6  -6  216.38   17.30
   6   6   6  187.98   17.00
   6   6   6  268.77   18.10
  -6  -6  -5   22.80    3.60
  -6  -6  -5   32.80    4.10
   6   6   5   32.10    4.40
   6   6   5   23.70    3.30
  -6  -6  -4  928.51   64.19
  -6  -6  -4  787.32   62.59
   6   6   4  696.23   61.49
   6   6   4  973.40   64.89
  -6  -6  -3  134.79   10.70
  -6  -6  -3  135.69   10.80
   6   6   3  137.39   10.80
   6   6   3  135.69   10.90
  -6  -6  -2  310.27   21.70
  -6  -6  -2  255.67   21.10
   6   6   2  326.77   22.10
   6   6   2  238.18   20.90
  -6  -6  -1  202.58   15.10
  -6  -6  -1  189.48   14.80
   6   6   1  184.58   14.70
   6   6   1  194.28   15.00
  -6  -6   0   75.19    6.40
   6   6   0   74.29    6.30
  -6  -6   1   13.40    2.70
  -6  -6   1   11.30    3.00
   6   6  -1   13.30    2.70
   6   6  -1   14.20    3.30
  -6  -6   2    4.90    2.80
   6   6  -2    4.20    2.10
   6   6  -2    5.00    3.00
  -6  -6   3   22.20    3.50
  -6  -6   3   29.20    3.50
   6   6  -3   25.00    3.20
   6   6  -3   25.60    3.70
  -6  -6   4   63.99    5.50
  -6  -6   4   51.89    5.40
   6   6  -4   49.50    5.60
   6   6  -4   64.79    5.40
  -6  -6   5   18.20    3.30
  -6  -6   5   16.20    3.10
   6   6  -5   15.00    3.50
   6   6  -5   12.00    3.10
  -6  -6   6   29.40    4.20
  -6  -6   6   27.90    3.80
   6   6  -6   29.00    4.30
   6   6  -6   38.50    4.70
  -6  -6   7   26.00    4.10
  -6  -6   7   34.80    4.70
   6   6  -7   32.10    5.10
  -6  -6   8  121.59    9.80
  -6  -6   8  112.49    9.60
   6   6  -8  116.19   10.00
  -5  -6  -7  292.57   21.20
  -5  -6  -7  248.08   20.60
   5   6   7  299.17   21.20
   5   6   7  251.47   20.90
  -5  -6  -6  240.08   18.30
  -5  -6  -6  239.38   18.30
   5   6   6  254.47   18.60
   5   6   6  214.58   17.90
  -5  -6  -5  555.04   43.30
  -5  -6  -5  575.54   43.50
   5   6   5  617.64   43.90
   5   6   5  560.34   43.40
  -5  -6  -4  495.55   41.50
  -5  -6  -4  613.64   42.80
   5   6   4  619.64   42.90
   5   6   4  520.15   41.70
  -5  -6  -3  564.34   41.20
  -5  -6  -3  513.95   40.60
   5   6   3  530.35   40.90
   5   6   3  568.74   41.20
  -5  -6  -2   19.40    2.90
  -5  -6  -2   18.20    2.80
   5   6   2   17.90    2.80
   5   6   2   16.80    3.10
  -5  -6  -1  440.06   32.30
  -5  -6  -1  390.36   31.70
   5   6   1  442.66   32.30
   5   6   1  429.76   32.20
  -5  -6   0   71.29    5.50
  -5  -6   0   60.79    5.50
   5   6   0   74.59    5.80
   5   6   0   54.09    5.40
  -5  -6   1  455.35   36.50
  -5  -6   1  475.45   36.70
   5   6  -1  501.65   37.10
   5   6  -1  528.25   37.30
  -5  -6   2  121.59    9.60
   5   6  -2  123.19    9.70
  -5  -6   3   21.90    3.20
  -5  -6   3   22.90    3.00
   5   6  -3   24.70    2.80
   5   6  -3   26.60    3.00
  -5  -6   4    1.60    2.30
  -5  -6   4    2.60    2.30
   5   6  -4   -1.20    2.60
   5   6  -4    3.30    2.00
  -5  -6   5   15.20    2.90
  -5  -6   5   13.70    2.80
   5   6  -5   13.00    2.70
   5   6  -5   14.20    3.30
  -5  -6   6   10.70    2.60
  -5  -6   6   10.90    3.50
   5   6  -6   15.10    3.50
   5   6  -6   12.80    2.80
  -5  -6   7   22.60    3.70
  -5  -6   7   21.30    3.20
   5   6  -7   18.30    3.80
   5   6  -7   25.40    3.40
   5   6  -8   24.10    3.90
   5   6  -8   35.70    3.60
  -4  -6  -8   90.29    8.90
  -4  -6  -8  121.19    8.90
   4   6   8   99.69    8.80
   4   6   8  113.29    9.40
  -4  -6  -7  174.58   14.90
  -4  -6  -7  215.08   15.30
   4   6   7  171.58   15.00
   4   6   7  212.48   15.10
  -4  -6  -6 1399.76  109.69
  -4  -6  -6 1444.96  110.29
   4   6   6 1662.93  112.89
   4   6   6 1406.86  109.79
  -4  -6  -5  651.23   46.80
  -4  -6  -5  618.34   46.30
   4   6   5  534.25   45.50
   4   6   5  658.33   46.70
  -4  -6  -4  940.91   79.19
  -4  -6  -4 1087.49   80.79
   4   6   4 1106.99   80.99
   4   6   4 1176.98   81.89
  -4  -6  -3 1631.84  125.89
  -4  -6  -3 1776.72  127.59
   4   6   3 1770.12  127.49
   4   6   3 1584.14  125.39
  -4  -6  -2 3630.94  275.87
  -4  -6  -2 3641.54  275.97
   4   6   2 3634.64  275.97
   4   6   2 3888.21  278.97
  -4  -6  -1 1655.93  118.39
  -4  -6  -1 1422.76  115.69
   4   6   1 1620.64  117.99
   4   6   1 1574.84  117.49
  -4  -6   0  779.92   57.69
  -4  -6   0  756.92   57.29
   4   6   0  801.72   57.89
   4   6   0  726.93   56.99
  -4  -6   1 3292.67  259.87
  -4  -6   1 3845.22  266.37
   4   6  -1 3495.55  262.17
   4   6  -1 3407.16  261.17
  -4  -6   2 1010.50   75.59
  -4  -6   2  991.30   75.39
   4   6  -2 1048.10   76.09
   4   6  -2  983.10   75.19
  -4  -6   3 1441.36  104.59
  -4  -6   3 1317.47  103.09
   4   6  -3 1405.06  104.09
   4   6  -3 1386.46  103.89
  -4  -6   4   35.10    3.70
  -4  -6   4   42.00    3.70
   4   6  -4   43.60    3.60
   4   6  -4   44.80    3.80
  -4  -6   5 1392.96  102.09
  -4  -6   5 1318.87  101.29
   4   6  -5 1366.36  101.79
   4   6  -5 1353.36  101.79
  -4  -6   6  138.69   10.90
  -4  -6   6  140.09   11.20
   4   6  -6  136.49   10.90
   4   6  -6  157.18   11.40
  -4  -6   7 1061.69   76.49
  -4  -6   7 1012.60   75.89
   4   6  -7 1005.00   75.69
   4   6  -7  964.70   75.29
  -3  -6  -8  503.65   36.30
  -3  -6  -8  464.25   36.00
   3   6   8  453.55   35.70
   3   6   8  489.35   36.20
  -3  -6  -7    6.80    3.20
  -3  -6  -7    5.20    3.10
   3   6   7   -0.20    3.40
   3   6   7    1.60    2.50
  -3  -6  -6 2250.47  162.88
  -3  -6  -6 1969.10  159.68
   3   6   6 2059.79  160.68
   3   6   6 2382.46  164.48
   3   6   5   14.30    2.50
   3   6   5   19.10    3.00
  -3  -6  -4  772.62   57.09
  -3  -6  -4  737.93   56.69
   3   6   4  791.12   57.39
   3   6   4  736.53   56.69
  -3  -6  -3   88.19    7.10
  -3  -6  -3  102.69    7.40
   3   6   3   88.39    7.20
   3   6   3   86.39    7.20
  -3  -6  -2 1697.33  127.79
  -3  -6  -2 1815.92  129.19
   3   6   2 1702.83  127.89
   3   6   2 1622.04  126.99
  -3  -6  -1  143.39   10.00
  -3  -6  -1  113.79    9.50
   3   6   1  115.29    9.70
   3   6   1  133.29    9.80
  -3  -6   0  374.06   28.10
  -3  -6   0  364.66   28.00
   3   6   0  382.86   28.20
   3   6   0  370.76   28.00
  -3  -6   1 1241.98   89.59
  -3  -6   1 1113.49   88.09
   3   6  -1 1205.58   89.09
   3   6  -1 1191.08   88.99
  -3  -6   2   29.70    2.80
  -3  -6   2   34.60    2.90
   3   6  -2   29.70    2.90
   3   6  -2   28.60    2.60
  -3  -6   3 1265.07   93.09
  -3  -6   3 1181.68   92.19
   3   6  -3 1263.47   93.09
   3   6  -3 1246.98   92.89
  -3  -6   4  983.10   70.69
  -3  -6   4  913.81   69.89
   3   6  -4  899.11   69.69
   3   6  -4  947.91   70.19
  -3  -6   5 1225.48   92.19
  -3  -6   5 1201.98   91.89
   3   6  -5 1169.08   91.49
   3   6  -5 1333.17   93.49
  -3  -6   6   49.80    4.00
  -3  -6   6   45.50    4.10
   3   6  -6   42.30    4.10
   3   6  -6   43.50    3.90
  -3  -6   7 1450.25  107.29
  -3  -6   7 1483.95  107.79
   3   6  -7 1365.36  106.39
   3   6  -7 1411.66  106.89
  -2  -6  -8 1057.29   82.99
  -2  -6  -8 1173.68   84.39
  -2  -6  -7    3.70    2.10
  -2  -6  -7    0.50    2.20
   2   6   7    2.90    1.80
   2   6   7    3.40    2.70
  -2  -6  -6  908.71   62.09
  -2  -6  -6  771.82   60.39
   2   6   6  773.62   60.39
   2   6   6  795.02   60.59
   2   6   5    5.10    2.20
   2   6   5    0.80    1.50
  -2  -6  -4 6335.87  473.25
   2   6   4 6585.44  476.25
   2   6   4 6060.69  470.25
  -2  -6  -3    3.70    1.40
  -2  -6  -3    1.20    1.30
   2   6   3    4.50    1.20
   2   6   3    6.20    1.70
  -2  -6  -2 4102.29  312.77
   2   6   2 4284.97  314.77
  -2  -6  -1   63.69    5.10
  -2  -6  -1   64.09    5.00
   2   6   1   63.99    5.10
   2   6   1   63.29    5.00
  -2  -6   1  101.09    8.10
  -2  -6   1  104.89    8.10
   2   6  -1  100.79    8.00
   2   6  -1  118.59    8.30
  -2  -6   2 1297.57  101.99
  -2  -6   2 1373.06  102.79
   2   6  -2 1396.36  103.09
   2   6  -2 1429.96  103.49
  -2  -6   3    6.20    1.30
  -2  -6   3    8.00    1.20
   2   6  -3    6.30    1.40
   2   6  -3    5.20    1.10
  -2  -6   4 2793.42  216.28
  -2  -6   4 2889.61  217.38
   2   6  -4 2856.41  216.98
   2   6  -4 3097.09  219.88
  -2  -6   5   12.40    1.80
  -2  -6   5    9.70    1.70
   2   6  -5   11.90    1.60
   2   6  -5   10.20    1.80
  -2  -6   6  238.28   16.70
  -2  -6   6  214.48   16.40
   2   6  -6  190.28   16.10
   2   6  -6  225.48   16.60
  -2  -6   7   33.10    3.40
  -2  -6   7   40.30    3.60
   2   6  -7   39.50    3.80
   2   6  -7   34.50    3.50
  -1  -6  -7  196.18   14.60
  -1  -6  -7  186.28   14.50
  -1  -6  -6  659.83   46.50
  -1  -6  -6  592.84   45.60
   1   6   6  614.84   45.90
   1   6   6  577.14   45.40
  -1  -6  -5   20.20    2.00
  -1  -6  -5   16.70    2.20
   1   6   5   21.10    2.20
  -1  -6  -4 2453.55  185.48
  -1  -6  -4 2577.44  186.98
   1   6   4 2661.23  187.98
   1   6   4 2253.97  183.28
  -1  -6  -3    4.90    1.40
   1   6   3    5.60    1.20
  -1  -6  -2  669.33   49.60
  -1  -6  -2  660.93   49.50
   1   6   2  692.03   49.90
   1   6   2  617.44   49.00
  -1  -6  -1   37.50    3.80
  -1  -6  -1   44.20    3.90
   1   6   1   38.30    3.80
   1   6   1   40.50    3.90
  -1  -6   0  322.47   24.20
  -1  -6   0  306.67   24.00
   1   6   0  310.57   24.00
   1   6   0  336.67   24.40
  -1  -6   1   73.69    6.10
  -1  -6   1   72.59    6.10
   1   6  -1   70.09    6.00
   1   6  -1   80.79    6.20
  -1  -6   3  118.59    9.50
  -1  -6   3  124.69    9.50
   1   6  -3  117.49    9.40
   1   6  -3  134.99    9.60
  -1  -6   4  351.86   25.10
  -1  -6   4  307.07   24.60
   1   6  -4  341.57   25.00
   1   6  -4  323.17   24.80
  -1  -6   5   31.70    2.70
  -1  -6   5   30.70    2.70
   1   6  -5   29.50    2.70
   1   6  -5   31.50    2.70
  -1  -6   6 2379.66  170.58
  -1  -6   6 2290.17  169.48
   1   6  -6 2122.89  167.58
   1   6  -6 2246.48  168.98
  -1  -6   7   18.90    2.80
  -1  -6   7   22.60    2.50
   1   6  -7   24.50    3.10
   1   6  -7   23.80    2.80
   1   6  -8  386.56   28.30
   1   6  -8  357.56   27.90
   0  -6  -5  249.48   19.10
   0  -6  -5  264.27   19.30
   0   6   5  250.87   19.20
   0   6   5  253.27   19.20
   0  -6  -4  737.73   58.69
   0  -6  -4  861.51   60.19
   0   6   4  768.52   58.99
   0   6   4  801.22   59.39
   0  -6  -3  380.46   27.70
   0  -6  -3  348.17   27.30
   0   6   3  411.26   28.10
   0   6   3  330.97   27.10
   0  -6  -1   52.79    3.80
   0  -6  -1   44.50    3.70
   0   6   1   50.69    3.80
   0   6   1   43.70    3.70
   0  -6   1   49.20    3.80
   0  -6   1   46.10    3.70
   0   6  -1   52.59    3.80
   0   6  -1   43.90    3.70
   0  -6   3  336.07   26.30
   0  -6   3  363.86   26.60
   0   6  -3  310.87   26.00
   0   6  -3  404.26   27.10
   0  -6   4  802.92   59.29
   0  -6   4  797.02   59.29
   0   6  -4  833.22   59.69
   0   6  -4  728.13   58.49
   0  -6   5  255.57   19.70
   0  -6   5  240.28   19.60
   0   6  -5  297.77   20.30
   0   6  -5  261.77   19.80
   0  -6   6 3435.06  259.27
   0  -6   6 3597.24  261.17
   0   6  -6 3332.47  258.17
   0   6  -6 3516.85  260.27
   0  -6   7  425.96   33.10
   0  -6   7  428.76   33.20
   0   6  -7  456.15   33.50
   0   6  -7  458.15   33.50
   0  -6   8    8.30    2.40
   0  -6   8    2.30    3.00
   0   6  -8    4.90    2.30
   0   6  -8    5.70    3.10
   1  -6  -4  328.27   23.90
   1  -6  -4  324.47   23.80
  -1   6   4  302.07   23.60
  -1   6   4  304.77   23.60
   1  -6  -3  119.29    9.70
   1  -6  -3  118.69    9.70
  -1   6   3  137.29    9.90
  -1   6   3  137.59    9.90
   1  -6  -1   76.29    6.40
   1  -6  -1   78.79    6.40
  -1   6   1   83.39    6.50
  -1   6   1   80.89    6.50
   1  -6   0  326.57   25.00
   1  -6   0  322.97   24.90
  -1   6   0  365.06   25.40
  -1   6   0  308.17   24.70
   1  -6   1   42.40    3.90
   1  -6   1   40.50    3.90
  -1   6  -1   43.90    3.90
  -1   6  -1   35.40    3.80
   1  -6   2  619.14   48.10
   1  -6   2  628.04   48.30
  -1   6  -2  640.14   48.40
  -1   6  -2  697.03   49.00
   1  -6   3    3.60    1.20
   1  -6   3    5.10    1.30
   1  -6   4 2569.44  190.38
   1  -6   4 2573.64  190.38
  -1   6  -4 2627.94  190.98
  -1   6  -4 2385.46  188.28
   1  -6   5   13.70    1.90
   1  -6   5   15.20    2.20
  -1   6  -5   22.20    2.30
   1  -6   6  627.44   46.10
   1  -6   6  596.34   45.60
  -1   6  -6  559.74   45.30
  -1   6  -6  659.73   46.40
   1  -6   7  193.48   16.00
   1  -6   7  192.98   16.10
  -1   6  -7  224.28   16.50
  -1   6  -7  244.28   16.60
   1  -6   8 1831.12  131.29
   1  -6   8 1694.93  129.79
  -1   6  -8 1710.63  129.89
  -1   6  -8 1715.03  129.89
   1  -6   9  196.18   14.90
  -1   6  -9  186.68   15.10
  -1   6  -9  191.88   14.80
  -2   6   4 3003.80  225.48
   2  -6  -3    7.10    0.90
   2  -6  -3    4.80    1.00
  -2   6   3    7.30    1.20
  -2   6   3    7.30    0.90
   2  -6  -2 1419.56  106.89
   2  -6  -2 1394.96  106.59
  -2   6   2 1532.05  108.19
  -2   6   2 1374.66  106.39
   2  -6  -1  108.99    7.70
   2  -6  -1   94.69    7.50
  -2   6   1   89.89    7.50
  -2   6   1  104.39    7.60
   2  -6   1   54.69    4.70
   2  -6   1   64.39    4.80
  -2   6  -1   66.59    4.80
  -2   6  -1   57.29    4.70
   2  -6   2 3426.26  272.37
  -2   6  -2 3942.31  278.27
   2  -6   3    3.70    1.40
  -2   6  -3    5.30    1.50
   2  -6   4 5573.04  438.06
  -2   6  -4 6253.57  445.86
   2  -6   5    1.70    2.00
   2  -6   5   -1.20    1.80
  -2   6  -5    5.20    1.50
  -2   6  -5    2.20    2.10
   2  -6   6  734.13   57.09
   2  -6   6  754.72   57.29
  -2   6  -6  748.33   57.29
  -2   6  -6  821.62   58.09
   2  -6   7    3.70    2.70
  -2   6  -7   -0.30    3.50
  -2   6  -7    3.10    2.50
   2  -6   8 1362.76  100.19
   2  -6   8 1340.87   99.99
  -2   6  -8 1291.27   99.49
   2  -6   9   -7.70    6.80
   2  -6   9    3.60    3.70
  -2   6  -9    6.00    5.40
   3  -6  -5 1231.18   98.29
   3  -6  -5 1397.16  100.39
   3  -6  -4 1008.20   74.49
   3  -6  -4 1025.70   74.79
  -3   6   4  991.60   74.39
  -3   6   4  945.11   73.89
   3  -6  -3 1539.15  103.39
   3  -6  -3 1329.97  100.89
  -3   6   3 1369.86  101.29
  -3   6   3 1178.18   99.19
   3  -6  -2   26.20    2.60
   3  -6  -2   30.00    2.50
  -3   6   2   29.60    2.70
  -3   6   2   30.00    2.40
   3  -6  -1 1150.68   84.29
   3  -6  -1 1136.29   84.19
  -3   6   1 1101.99   83.79
  -3   6   1 1096.29   83.69
   3  -6   0  394.86   28.60
   3  -6   0  363.66   28.30
  -3   6   0  383.16   28.50
  -3   6   0  371.56   28.40
   3  -6   1  123.59    8.90
   3  -6   1  101.39    8.50
  -3   6  -1  108.99    8.70
  -3   6  -1  116.69    8.70
   3  -6   2 1843.42  132.49
   3  -6   2 1754.62  131.49
  -3   6  -2 1769.92  131.59
  -3   6  -2 1656.73  130.29
   3  -6   3   75.59    6.20
   3  -6   3   78.19    6.40
  -3   6  -3   75.89    6.30
  -3   6  -3   85.99    6.30
   3  -6   4  775.32   55.69
   3  -6   4  671.13   54.59
  -3   6  -4  718.73   55.09
  -3   6  -4  783.02   55.79
   3  -6   5   16.90    2.50
   3  -6   5   12.00    2.70
  -3   6  -5   10.10    2.80
  -3   6  -5   13.90    2.00
   3  -6   6 1875.41  149.19
   3  -6   6 2066.29  151.28
  -3   6  -6 1939.61  149.99
  -3   6  -6 2177.88  152.68
   3  -6   7    2.20    2.90
   3  -6   7    3.00    3.20
  -3   6  -7    3.10    3.80
  -3   6  -7    1.50    2.60
   3  -6   8  550.44   42.00
   3  -6   8  536.95   42.00
  -3   6  -8  523.95   42.00
  -3   6  -8  629.24   43.00
   4  -6  -5 1510.25  112.19
   4  -6  -5 1422.46  111.19
  -4   6   5 1549.05  112.69
  -4   6   5 1496.75  112.09
   4  -6  -4   38.90    3.60
   4  -6  -4   36.10    3.30
  -4   6   4   38.00    3.60
  -4   6   4   43.50    3.30
   4  -6  -3 1490.95  108.49
   4  -6  -3 1471.05  108.29
  -4   6   3 1531.05  108.99
  -4   6   3 1279.97  106.19
   4  -6  -2 1054.29   76.89
   4  -6  -2  938.71   75.59
  -4   6   2  983.70   76.09
  -4   6   2 1111.99   77.59
   4  -6  -1 3532.25  262.17
   4  -6  -1 3537.55  262.27
  -4   6   1 3300.37  259.67
  -4   6   1 3634.64  263.37
   4  -6   0  799.82   55.89
   4  -6   0  682.53   54.49
  -4   6   0  734.73   55.09
  -4   6   0  723.63   54.99
   4  -6   1 1418.36  106.69
   4  -6   1 1506.05  107.79
  -4   6  -1 1431.96  106.89
  -4   6  -1 1351.06  105.99
   4  -6   2 3771.82  270.27
   4  -6   2 3583.04  268.17
  -4   6  -2 3402.36  266.07
   4  -6   3 1782.22  125.69
   4  -6   3 1564.84  123.09
  -4   6  -3 1777.92  125.59
  -4   6  -3 1520.55  122.69
   4  -6   4 1068.19   83.19
   4  -6   4 1251.37   85.29
  -4   6  -4 1116.99   83.69
  -4   6  -4 1040.40   82.89
   4  -6   5  600.14   48.00
   4  -6   5  698.53   49.30
  -4   6  -5  582.14   47.90
  -4   6  -5  712.93   49.40
   4  -6   6 1351.16  107.69
   4  -6   6 1387.16  108.09
  -4   6  -6 1616.04  110.69
  -4   6  -6 1464.55  109.09
   4  -6   7  234.88   18.10
   4  -6   7  244.18   18.10
  -4   6  -7  224.58   17.90
   4  -6   8   92.69    9.00
   4  -6   8  100.39    9.60
  -4   6  -8  127.79    9.10
  -4   6  -8  111.79    9.80
   5  -6  -6   11.90    2.10
   5  -6  -6   12.90    2.40
  -5   6   6   12.60    2.20
  -5   6   6   10.00    1.60
   5  -6  -5   11.20    2.90
   5  -6  -5   12.40    2.40
  -5   6   5   17.30    2.20
  -5   6   5   11.20    2.80
   5  -6  -4    2.00    2.60
   5  -6  -4    1.40    2.30
  -5   6   4    6.50    2.60
  -5   6   4    1.80    1.70
   5  -6  -3   20.60    2.50
   5  -6  -3   22.90    2.80
  -5   6   3   24.10    2.30
  -5   6   3   16.70    2.80
   5  -6  -2  111.29    9.10
  -5   6   2  122.59    9.30
  -5   6   2  118.29    9.10
   5  -6  -1  421.56   33.60
   5  -6  -1  478.25   34.20
  -5   6   1  474.45   34.10
  -5   6   1  428.06   33.70
   5  -6   0   85.99    6.20
   5  -6   0   69.89    6.10
  -5   6   0   75.29    6.20
  -5   6   0   67.49    5.90
   5  -6   1  415.96   31.30
   5  -6   1  435.96   31.60
  -5   6  -1  384.56   31.00
  -5   6  -1  425.26   31.40
   5  -6   2   19.30    2.40
   5  -6   2   17.40    2.50
  -5   6  -2   20.70    2.80
  -5   6  -2   17.50    2.20
   5  -6   3  574.64   41.30
   5  -6   3  529.35   40.80
  -5   6  -3  566.04   41.10
  -5   6  -3  505.55   40.50
   5  -6   4  682.03   45.60
   5  -6   4  530.95   43.90
  -5   6  -4  575.44   44.40
  -5   6  -4  586.04   44.40
   5  -6   5  646.34   45.20
   5  -6   5  572.54   44.20
  -5   6  -5  627.64   44.90
  -5   6  -5  521.65   43.70
   5  -6   6  221.08   17.30
   5  -6   6  202.38   17.20
  -5   6  -6  248.28   17.50
  -5   6  -6  233.08   17.60
   5  -6   7  354.16   24.00
   5  -6   7  320.77   23.70
  -5   6  -7  294.77   23.10
  -5   6  -7  260.57   23.10
   6  -6  -6   27.00    4.20
   6  -6  -6   28.90    3.50
  -6   6   6   32.30    4.10
  -6   6   6   29.30    3.30
   6  -6  -5    9.30    3.50
   6  -6  -5   14.00    3.00
  -6   6   5    8.50    2.50
  -6   6   5   11.50    3.50
   6  -6  -4   49.10    4.90
  -6   6   4   58.19    4.70
  -6   6   4   49.70    5.30
   6  -6  -3   25.70    3.80
  -6   6   3   29.50    3.90
   6  -6  -2    1.60    2.40
   6  -6  -2    3.10    2.30
  -6   6   2    1.50    2.60
  -6   6   2    2.10    1.90
   6  -6  -1    8.90    2.50
   6  -6  -1   11.00    2.50
  -6   6   1   11.60    1.90
  -6   6   1   11.00    2.60
  -6   6   0   89.79    7.20
   6  -6   1  204.98   15.70
   6  -6   1  203.08   15.60
  -6   6  -1  212.28   15.60
  -6   6  -1  191.98   15.50
   6  -6   2  216.88   18.60
  -6   6  -2  253.27   18.90
  -6   6  -2  275.77   19.30
   6  -6   3  152.68   11.70
   6  -6   3  149.19   11.80
  -6   6  -3  152.48   11.60
  -6   6  -3  145.69   11.70
  -6   6  -4  885.11   65.39
  -6   6  -4  850.61   64.89
   6  -6   5   34.20    4.10
   6  -6   5   31.30    3.90
  -6   6  -5   33.70    3.70
  -6   6  -5   33.20    4.30
  -6   6  -6  210.78   17.50
  -6   6  -6  244.08   17.60
   6  -6   7   23.90    4.70
   6  -6   7   21.10    5.00
  -6   6  -7   24.20    3.30
  -6   6  -7   15.50    4.90
   7  -6  -7  340.37   27.50
   7  -6  -7  391.56   28.00
   7  -6  -6   51.69    5.30
  -7   6   6   45.60    5.00
  -7   6   6   59.89    6.30
   7  -6  -5  981.50   69.29
   7  -6  -5  830.92   67.79
  -7   6   5  917.41   68.59
  -7   6   5  924.11   68.59
   7  -6  -4  210.28   17.10
   7  -6  -4  219.78   17.40
  -7   6   4  233.88   17.30
  -7   6   4  232.88   17.60
   7  -6  -3  591.64   46.60
   7  -6  -3  641.84   47.00
  -7   6   3  621.24   46.90
  -7   6   3  633.94   46.90
   7  -6  -2    8.40    3.30
   7  -6  -2    0.00    2.60
  -7   6   2    3.00    2.10
  -7   6   2   -4.10    3.30
   7  -6  -1  797.42   58.19
   7  -6  -1  763.82   57.79
  -7   6   1  758.62   57.69
  -7   6   1  759.92   57.79
   7  -6   0    4.40    3.10
   7  -6   0   -0.10    2.60
  -7   6   0    4.90    2.90
  -7   6   0    2.30    1.80
   7  -6   1  515.95   35.90
   7  -6   1  437.66   35.00
  -7   6  -1  484.45   35.40
  -7   6  -1  435.76   35.00
   7  -6   2    7.40    3.00
   7  -6   2    3.00    2.70
  -7   6  -2    4.10    3.20
  -7   6  -2    8.50    2.30
   7  -6   3   82.09    7.00
   7  -6   3   76.59    6.90
  -7   6  -3   78.89    7.00
  -7   6  -3   83.29    6.70
   7  -6   4   41.20    4.20
  -7   6  -4   31.70    3.60
  -7   6  -4   29.00    4.60
   7  -6   5   96.29    9.00
   7  -6   5  113.69    8.90
  -7   6  -5  113.59    8.70
  -7   6  -5  109.69    9.20
  -7   6  -6  105.19    9.30
   8  -6  -6  311.27   22.10
   8  -6  -6  263.07   22.10
  -8   6   6  278.57   21.60
  -8   6   6  280.47   22.00
   8  -6  -5  438.16   29.90
   8  -6  -5  338.37   29.00
  -8   6   5  393.56   29.50
  -8   6   5  376.36   29.10
   8  -6  -4   80.99    7.30
   8  -6  -4   82.59    8.00
  -8   6   4   82.39    7.00
  -8   6   4   85.89    7.60
   8  -6  -3  898.11   62.09
   8  -6  -3  746.33   60.49
  -8   6   3  826.62   61.19
  -8   6   3  787.52   60.79
   8  -6  -2  563.44   44.10
   8  -6  -2  620.24   44.90
  -8   6   2  610.44   44.60
  -8   6   2  566.04   44.20
   8  -6  -1 1492.45  102.59
   8  -6  -1 1180.88   98.99
  -8   6   1 1301.67  100.29
  -8   6   1 1419.06  101.59
   8  -6   0   61.49    6.00
   8  -6   0   77.19    6.40
  -8   6   0   68.19    6.30
   8  -6   1 2016.00  139.09
   8  -6   1 1627.74  134.79
  -8   6  -1 1951.10  138.29
  -8   6  -1 1735.63  135.89
  -8   6  -2  144.79   10.30
  -8   6  -2  110.29   10.20
   8  -6   3 1373.06  106.49
   8  -6   3 1480.45  107.59
  -8   6  -3 1506.35  107.89
  -8   6  -3 1356.06  106.29
   8  -6   4    7.20    3.40
   8  -6   4    8.10    3.90
  -8   6  -4    4.10    4.00
  -8   6  -4    5.00    2.60
   8  -6   5 1111.39   93.29
   8  -6   5 1262.67   94.89
  -8   6  -5 1439.36   96.99
   9  -6  -4   56.09    5.90
   9  -6  -4   66.69    7.30
  -9   6   4   52.59    6.90
  -9   6   4   69.29    5.90
   9  -6  -3    8.20    4.40
   9  -6  -3    6.80    3.80
  -9   6   3    3.60    2.90
  -9   6   3    4.60    4.80
   9  -6  -2  256.47   19.40
   9  -6  -2  256.87   19.10
  -9   6   2  239.38   18.80
  -9   6   2  237.88   19.10
   9  -6  -1   47.60    6.00
   9  -6  -1   71.49    5.90
  -9   6   1   64.39    6.40
  -9   6   1   62.99    5.30
   9  -6   0   45.90    4.80
   9  -6   0   44.60    5.20
  -9   6   0   47.80    5.50
  -9   6   0   50.49    4.50
   9  -6   1  228.58   15.60
   9  -6   1  173.58   15.10
  -9   6  -1  197.48   15.50
  -9   6  -1  185.38   14.90
   9  -6   2   21.20    3.90
   9  -6   2   22.10    4.20
  -9   6  -2   20.20    4.50
   9  -6   3  178.68   15.40
   9  -6   3  220.68   15.60
  -9   6  -3  176.18   15.30
  -9   6  -3  212.08   15.30
  -9  -7  -3   60.49    5.60
  -9  -7  -3   44.10    5.30
   9   7   3   58.39    5.50
   9   7   3   42.00    6.20
  -9  -7  -2   49.50    5.40
  -9  -7  -2   52.69    5.40
   9   7   2   43.90    5.00
   9   7   2   60.69    5.90
  -9  -7  -1   53.09    5.00
  -9  -7  -1   34.80    4.90
   9   7   1   50.29    5.10
   9   7   1   43.60    5.50
  -9  -7   0   83.39    7.20
  -9  -7   0   84.09    7.20
   9   7   0   77.39    7.00
   9   7   0   91.99    7.60
  -9  -7   1   27.70    3.80
  -9  -7   1   23.30    3.80
   9   7  -1   26.10    4.60
   9   7  -1   25.70    3.50
  -9  -7   2  101.59    8.30
  -9  -7   2  104.19    8.70
   9   7  -2  111.89    9.00
   9   7  -2   83.49    7.90
  -9  -7   3   24.00    4.10
  -9  -7   3   25.60    4.60
   9   7  -3   25.60    4.30
   9   7  -3   23.10    5.00
  -9  -7   4    1.80    4.90
  -9  -7   4    4.80    3.90
   9   7  -4    7.00    3.80
   9   7  -4    4.00    4.60
  -8  -7  -5   24.50    4.30
   8   7   5   20.20    4.30
  -8  -7  -4   89.29    8.20
  -8  -7  -4  111.19    8.20
   8   7   4   91.59    8.60
   8   7   4   96.49    8.40
  -8  -7  -3  115.69    8.80
  -8  -7  -3   88.79    8.30
  -8  -7  -2 1838.32  127.89
  -8  -7  -2 1600.94  125.09
   8   7   2 1467.55  123.69
   8   7   2 1847.22  128.09
  -8  -7  -1  255.27   21.50
   8   7   1  259.07   21.80
   8   7   1  354.86   22.80
  -8  -7   0   45.40    5.00
  -8  -7   0   45.60    5.00
   8   7   0   58.49    5.80
   8   7   0   60.19    5.30
  -8  -7   1  660.73   44.90
  -8  -7   1  523.15   43.20
   8   7  -1  541.15   43.60
   8   7  -1  613.74   44.20
  -8  -7   2  890.41   69.09
  -8  -7   2  909.51   69.29
   8   7  -2  853.91   68.59
   8   7  -2 1055.69   71.19
  -8  -7   3  620.54   45.90
  -8  -7   3  592.84   45.50
   8   7  -3  608.44   45.70
   8   7  -3  603.44   45.80
  -8  -7   4    7.00    4.00
  -8  -7   4    6.40    3.70
   8   7  -4   12.00    4.50
   8   7  -4    8.80    3.70
  -8  -7   5  597.04   43.20
  -8  -7   5  530.65   42.50
   8   7  -5  627.34   43.70
   8   7  -5  524.25   42.40
  -8  -7   6  113.99    9.80
   8   7  -6   98.59    8.90
  -7  -7  -6  238.08   20.60
  -7  -7  -6  313.87   21.50
   7   7   6  271.77   21.00
   7   7   6  275.07   21.20
  -7  -7  -5    6.40    3.70
  -7  -7  -5    1.70    3.10
   7   7   5    5.60    3.20
   7   7   5    2.20    4.40
  -7  -7  -4   47.00    4.50
  -7  -7  -4   38.40    4.80
   7   7   4   54.59    5.20
   7   7   4   39.80    4.60
  -7  -7  -3    2.80    3.10
  -7  -7  -3    2.70    3.00
   7   7   3    4.40    3.10
   7   7   3   -3.40    3.60
  -7  -7  -2  271.87   19.50
  -7  -7  -2  249.68   19.10
   7   7   2  254.87   19.40
   7   7   2  227.88   18.90
  -7  -7  -1    6.00    2.70
  -7  -7  -1    5.60    3.00
   7   7   1    3.40    3.70
   7   7   1    4.90    2.80
  -7  -7   0  225.48   17.70
  -7  -7   0  229.88   17.60
   7   7   0  245.28   18.00
   7   7   0  223.18   17.50
  -7  -7   1  118.59    9.80
  -7  -7   1  142.29   10.20
   7   7  -1  117.99   10.10
   7   7  -1  119.79    9.80
  -7  -7   2   94.89    7.10
  -7  -7   2   75.19    7.00
   7   7  -2   73.79    6.70
   7   7  -2   83.49    7.20
  -7  -7   3  133.79   11.70
  -7  -7   3  165.78   12.20
   7   7  -3  161.88   11.90
   7   7  -3  143.59   12.00
  -7  -7   4  742.03   54.89
  -7  -7   4  715.53   54.59
   7   7  -4  734.63   54.89
   7   7  -4  718.33   54.59
  -7  -7   5  462.25   32.90
  -7  -7   5  368.46   31.80
   7   7  -5  464.35   33.00
   7   7  -5  424.06   32.40
  -7  -7   6   13.30    4.00
  -7  -7   6   23.10    4.30
   7   7  -6   19.30    4.70
   7   7  -6   22.60    4.60
  -7  -7   7  537.75   43.70
  -7  -7   7  621.04   44.80
   7   7  -7  599.04   44.60
   7   7  -7  592.94   44.40
  -6  -7  -7  117.59    8.70
  -6  -7  -7   86.69    8.40
   6   7   7  113.59    9.30
   6   7   7   79.39    8.10
  -6  -7  -6   35.20    4.10
  -6  -7  -6   25.10    4.50
   6   7   6   24.00    4.70
   6   7   6   28.60    4.20
  -6  -7  -5  154.78   13.40
  -6  -7  -5  180.88   13.70
   6   7   5  189.88   14.10
  -6  -7  -4 1446.96  100.59
  -6  -7  -4 1260.67   98.29
   6   7   4 1350.16   99.39
   6   7   4 1234.78   98.09
  -6  -7  -3  277.47   23.60
  -6  -7  -3  328.27   24.10
   6   7   3  345.27   24.50
  -6  -7  -2   18.00    3.10
   6   7   2   15.50    2.80
   6   7   2   11.10    3.00
  -6  -7  -1   28.70    3.40
   6   7   1   21.50    3.10
  -6  -7   0 2471.05  179.48
  -6  -7   0 2203.18  176.38
   6   7   0 2457.35  179.38
   6   7   0 2408.46  178.68
  -6  -7   1   23.80    3.20
   6   7  -1   21.00    2.80
   6   7  -1   26.80    3.80
  -6  -7   2    8.10    2.80
   6   7  -2    4.60    2.30
   6   7  -2    8.80    2.60
  -6  -7   3   14.40    3.20
  -6  -7   3    5.90    2.80
   6   7  -3   14.60    3.20
   6   7  -3   10.40    2.60
  -6  -7   4  682.83   49.30
  -6  -7   4  653.13   49.00
   6   7  -4  636.34   48.90
   6   7  -4  631.84   48.70
  -6  -7   5   19.50    3.40
  -6  -7   5   15.50    3.40
   6   7  -5   12.60    3.10
   6   7  -5   13.70    3.70
  -6  -7   6    2.40    4.00
  -6  -7   6    0.20    3.00
   6   7  -6   15.00    3.90
   6   7  -6    5.40    3.60
  -6  -7   7    5.50    3.00
   6   7  -7   -1.70    3.40
   6   7  -7    1.40    4.50
  -6  -7   8  159.78   12.90
  -6  -7   8  163.08   13.10
   6   7  -8  158.08   13.10
  -5  -7  -7 1016.10   82.39
  -5  -7  -7 1137.19   83.79
   5   7   7 1190.78   84.49
  -5  -7  -6    2.50    3.30
   5   7   6    1.00    3.00
   5   7   6   -0.20    4.20
  -5  -7  -5 1265.27   99.89
  -5  -7  -5 1346.57  100.79
   5   7   5 1482.55  102.49
   5   7   5 1288.87  100.09
  -5  -7  -4  300.97   21.20
  -5  -7  -4  257.07   20.60
   5   7   4  266.57   20.80
   5   7   4  270.87   20.80
  -5  -7  -3  249.68   20.20
  -5  -7  -3  301.57   20.70
   5   7   3  237.98   20.00
   5   7   3  282.27   20.60
  -5  -7  -2    7.90    2.40
  -5  -7  -2   11.70    2.60
   5   7   2    4.60    2.40
   5   7   2    6.50    2.90
  -5  -7  -1  124.59   10.00
  -5  -7  -1  139.29   10.10
   5   7   1  112.79    9.80
   5   7   1  132.39   10.10
  -5  -7   0  499.25   40.20
  -5  -7   0  546.15   40.80
   5   7   0  585.34   41.20
   5   7   0  535.25   40.70
  -5  -7   1   96.79    7.40
  -5  -7   1   90.69    7.10
   5   7  -1   78.59    6.90
  -5  -7   2  743.73   59.79
  -5  -7   2  880.21   61.39
   5   7  -2  830.92   60.79
   5   7  -2  773.82   60.19
  -5  -7   3   17.70    2.80
  -5  -7   3   14.20    2.60
   5   7  -3   17.90    2.80
   5   7  -3   14.90    2.40
  -5  -7   4  100.99    7.80
  -5  -7   4   84.19    7.50
   5   7  -4   98.09    7.40
   5   7  -4   83.09    7.50
  -5  -7   5    6.70    2.60
  -5  -7   5    5.30    3.20
   5   7  -5    1.00    3.10
  -5  -7   6 1202.18   87.09
  -5  -7   6 1060.29   85.39
   5   7  -6 1153.78   86.39
   5   7  -6 1197.48   86.99
  -5  -7   7    6.90    3.80
   5   7  -7    5.00    4.00
   5   7  -7    2.80    2.80
  -5  -7   8   32.00    4.10
   5   7  -8   23.80    3.60
   5   7  -8   21.30    4.50
  -4  -7  -8    2.70    4.80
  -4  -7  -8    3.50    3.20
   4   7   8    0.40    3.40
   4   7   8   -9.20    4.90
  -4  -7  -7 1285.27   91.99
  -4  -7  -7 1160.08   90.59
   4   7   7 1130.99   90.19
   4   7   7 1292.87   92.19
  -4  -7  -6  299.37   25.80
  -4  -7  -6  407.56   27.10
   4   7   6  365.06   26.40
   4   7   6  319.57   26.10
  -4  -7  -5 3193.58  236.48
  -4  -7  -5 3081.29  235.28
   4   7   5 3440.36  239.58
   4   7   5 2915.61  233.38
  -4  -7  -4   33.10    3.50
  -4  -7  -3 6002.40  410.26
  -4  -7  -3 5017.60  398.86
   4   7   3 5176.78  400.66
  -4  -7  -2 1677.23  139.59
  -4  -7  -2 2108.39  144.59
   4   7   2 1963.30  142.79
   4   7   2 1860.11  141.69
  -4  -7  -1 2115.89  172.18
  -4  -7  -1 2326.87  174.58
   4   7   1 2422.86  175.68
   4   7   1 2475.05  176.28
  -4  -7   0    7.10    1.80
  -4  -7   0    6.10    1.60
   4   7   0    5.50    1.70
   4   7   0    3.90    2.00
  -4  -7   1 2651.83  202.28
  -4  -7   1 2763.32  203.48
   4   7  -1 2803.62  203.98
   4   7  -1 2624.34  201.88
  -4  -7   2 1298.37  101.99
  -4  -7   2 1426.86  103.49
   4   7  -2 1379.56  102.89
   4   7  -2 1390.76  103.09
  -4  -7   3  717.63   55.19
  -4  -7   3  732.23   55.29
   4   7  -3  721.93   55.19
   4   7  -3  784.12   55.99
  -4  -7   4   28.20    2.90
  -4  -7   4   25.90    2.80
   4   7  -4   26.10    2.90
   4   7  -4   25.10    2.80
  -4  -7   5  156.28   12.10
  -4  -7   5  155.48   12.20
   4   7  -5  163.48   12.30
   4   7  -5  153.28   12.10
  -4  -7   6  827.72   63.89
  -4  -7   6  836.92   63.89
   4   7  -6  880.21   64.39
   4   7  -6  870.91   64.29
  -4  -7   7   32.80    3.40
  -4  -7   7   29.20    4.00
   4   7  -7   34.00    4.40
   4   7  -7   30.00    3.60
   4   7  -8    1.40    2.80
   4   7  -8    1.90    2.80
  -3  -7  -8    7.90    2.90
  -3  -7  -8    7.30    3.80
   3   7   8    3.60    3.10
   3   7   8   13.30    3.80
  -3  -7  -7  235.68   18.50
  -3  -7  -7  255.67   18.70
   3   7   7  229.08   18.20
   3   7   7  245.08   18.80
  -3  -7  -6   66.49    5.80
  -3  -7  -6   59.89    5.60
   3   7   6   76.19    5.50
   3   7   6   51.39    5.80
  -3  -7  -5  284.27   21.30
  -3  -7  -5  277.47   21.30
   3   7   5  297.27   21.60
   3   7   5  262.67   21.00
  -3  -7  -4    5.10    2.00
  -3  -7  -4    3.50    1.70
   3   7   4    5.30    2.40
   3   7   4    2.20    1.50
  -3  -7  -3   96.99    7.60
  -3  -7  -3  101.99    7.80
   3   7   3   93.89    7.60
   3   7   3   99.69    7.80
  -3  -7  -2  161.38   13.00
  -3  -7  -2  183.18   13.30
   3   7   2  172.68   13.20
   3   7   2  170.28   13.10
  -3  -7  -1  259.47   19.50
  -3  -7  -1  259.47   19.50
   3   7   1  247.78   19.30
   3   7   1  261.67   19.50
  -3  -7   0  343.77   23.90
  -3  -7   0  297.67   23.30
   3   7   0  297.67   23.30
   3   7   0  310.37   23.50
  -3  -7   1  828.12   60.59
  -3  -7   1  770.72   59.89
   3   7  -1  817.12   60.49
   3   7  -1  800.92   60.19
  -3  -7   2  367.86   29.00
  -3  -7   2  365.56   29.00
   3   7  -2  425.66   29.70
   3   7  -2  395.96   29.20
  -3  -7   3 1283.57   92.69
  -3  -7   3 1267.07   92.49
   3   7  -3 1106.89   90.69
   3   7  -3 1261.97   92.39
  -3  -7   4 1804.22  135.09
  -3  -7   4 1776.52  134.69
   3   7  -4 1835.22  135.39
   3   7  -4 1797.32  134.99
  -3  -7   5  635.14   47.10
  -3  -7   5  578.04   46.40
   3   7  -5  643.44   47.20
   3   7  -5  644.24   47.10
  -3  -7   6    8.80    2.00
  -3  -7   6    6.60    2.40
   3   7  -6    4.50    2.70
   3   7  -6    7.00    1.80
  -3  -7   7  290.57   21.10
  -3  -7   7  269.77   20.70
   3   7  -7  263.17   20.70
   3   7  -8  744.93   58.69
   3   7  -8  828.92   59.69
  -2  -7  -8   17.40    2.30
  -2  -7  -8   16.10    2.60
   2   7   8   10.90    2.30
  -2  -7  -7  194.68   15.50
  -2  -7  -7  240.68   16.10
   2   7   7  180.48   15.30
   2   7   7  207.38   15.70
  -2  -7  -6    2.50    2.10
  -2  -7  -6    4.00    2.10
   2   7   6    1.20    1.90
   2   7   6    1.40    2.50
  -2  -7  -5  916.11   65.19
  -2  -7  -5  835.32   64.19
   2   7   5  817.32   63.99
   2   7   5  874.61   64.69
  -2  -7  -4  105.99    9.10
   2   7   4  114.39    9.20
   2   7   4  141.39    9.40
  -2  -7  -3 1209.78   89.59
  -2  -7  -3 1169.88   89.19
   2   7   3 1171.18   89.09
   2   7   3 1213.18   89.69
  -2  -7  -2    1.20    1.40
  -2  -7  -2    1.40    1.20
   2   7   2    1.60    1.40
  -2  -7  -1 2655.23  200.18
  -2  -7  -1 2671.13  200.38
   2   7   1 2851.61  202.58
   2   7   1 2527.75  198.78
  -2  -7   0  200.48   14.50
  -2  -7   0  179.18   14.20
   2   7   0  192.68   14.40
   2   7   0  182.18   14.30
  -2  -7   1  447.16   32.60
  -2  -7   1  406.06   32.10
   2   7  -1  417.16   32.20
   2   7  -1  444.96   32.50
  -2  -7   2   26.90    2.50
  -2  -7   2   30.90    2.60
   2   7  -2   29.30    2.60
   2   7  -2   27.70    2.40
  -2  -7   3  824.02   61.59
  -2  -7   3  783.22   61.09
   2   7  -3  878.81   62.19
   2   7  -3  800.02   61.29
  -2  -7   4  566.34   43.40
  -2  -7   4  580.94   43.60
   2   7  -4  621.94   44.10
   2   7  -4  555.34   43.30
  -2  -7   5  162.28   12.30
  -2  -7   5  154.28   12.20
   2   7  -5  156.18   12.20
   2   7  -5  172.88   12.50
  -2  -7   6    5.60    1.70
  -2  -7   6    5.50    2.00
   2   7  -6    7.40    2.10
  -2  -7   7   63.19    5.80
  -2  -7   7   71.49    5.70
   2   7  -7   73.69    5.90
   2   7  -7   67.69    5.80
   2   7  -8  514.85   39.30
   2   7  -8  529.65   39.40
  -1  -7  -7 2763.32  215.78
  -1  -7  -7 3013.60  219.08
  -1  -7  -6   12.80    1.90
  -1  -7  -6    9.90    1.60
   1   7   6    8.50    1.40
   1   7   6   10.60    2.10
  -1  -7  -5 2452.15  188.18
  -1  -7  -5 2701.33  191.08
   1   7   5 2337.37  186.88
   1   7   5 2616.04  190.08
  -1  -7  -4    5.30    1.20
  -1  -7  -4    2.80    1.50
   1   7   4    5.30    0.90
   1   7   4    3.00    1.60
  -1  -7  -3 5012.90  375.06
  -1  -7  -2    0.90    0.90
  -1  -7  -2    3.00    1.10
   1   7   2    1.70    1.10
   1   7   2    1.60    0.80
  -1  -7  -1 1428.36  104.49
  -1  -7  -1 1347.17  103.59
   1   7   1 1325.37  103.29
   1   7   1 1462.85  104.89
  -1  -7   0   96.59    7.80
  -1  -7   0  100.49    7.80
   1   7   0   97.59    7.80
   1   7   0   97.99    7.80
  -1  -7   1  225.68   16.40
  -1  -7   1  204.58   16.10
   1   7  -1  199.98   16.10
   1   7  -1  233.58   16.50
  -1  -7   2  370.36   29.00
  -1  -7   2  378.96   29.00
   1   7  -2  409.66   29.40
   1   7  -2  391.06   29.20
  -1  -7   3   26.60    2.40
  -1  -7   3   26.20    2.40
   1   7  -3   29.30    2.40
   1   7  -3   30.70    2.40
  -1  -7   4   66.19    5.20
  -1  -7   4   68.29    5.30
   1   7  -4   69.79    5.30
   1   7  -4   62.69    5.20
  -1  -7   5  310.27   25.30
  -1  -7   5  359.56   25.80
   1   7  -5  352.16   25.70
  -1  -7   6  504.15   37.40
  -1  -7   6  471.85   37.00
   1   7  -6  492.45   37.30
   1   7  -6  519.95   37.60
  -1  -7   7  161.78   12.00
  -1  -7   7  168.88   12.10
   1   7  -7  152.18   11.90
   1   7  -7  138.79   11.80
  -1  -7   8    9.70    2.90
  -1  -7   8   15.60    2.80
   1   7  -8   11.60    3.30
   1   7  -8   16.40    2.80
   0   7   5 4341.27  325.87
   0  -7  -4   45.30    3.40
   0  -7  -4   42.30    3.50
   0   7   4   40.80    3.40
   0   7   4   43.90    3.50
   0  -7  -2    3.30    0.90
   0  -7  -2    2.50    0.80
   0   7   2    1.20    0.80
   0   7   2    2.50    1.10
   0  -7   0   -3.70    0.80
   0  -7   0   -5.90    0.70
   0   7   0   -4.20    0.70
   0   7   0   -5.50    0.70
   0  -7   2    1.60    0.90
   0  -7   2   -0.50    1.00
   0   7  -2    0.70    0.80
   0  -7   4   42.20    3.80
   0  -7   4   44.20    3.80
   0   7  -4   48.90    3.80
   0   7  -4   48.80    3.80
   0  -7   5 4254.57  318.47
   0   7  -5 3990.80  315.57
   0   7  -5 4539.15  321.87
   0  -7   6  362.86   28.90
   0  -7   6  362.36   29.00
   0   7  -6  431.96   29.80
   0   7  -6  400.16   29.50
   0  -7   7 1734.73  125.99
   0  -7   7 1737.23  126.09
   0   7  -7 1576.94  124.19
   0   7  -7 1641.84  124.89
   0  -7   8    3.70    2.50
   0  -7   8    2.40    3.40
   0   7  -8    0.70    2.60
   0   7  -8   -0.10    3.30
   0   7  -9  598.54   44.30
   0   7  -9  572.74   44.10
   1  -7  -4   59.89    4.80
   1  -7  -4   60.09    4.80
  -1   7   4   65.19    4.90
  -1   7   4   68.09    4.90
   1  -7  -3   25.80    2.40
   1  -7  -3   36.00    2.60
  -1   7   3   28.00    2.50
  -1   7   3   33.80    2.50
   1  -7  -2  383.46   29.90
   1  -7  -2  397.06   30.00
  -1   7   2  426.96   30.40
  -1   7   2  394.26   30.00
   1  -7  -1  199.08   15.90
   1  -7  -1  211.78   16.00
  -1   7   1  231.58   16.20
  -1   7   1  209.48   16.00
   1  -7   0  103.69    8.30
   1  -7   0   98.09    8.30
  -1   7   0  116.19    8.50
  -1   7   0  105.29    8.30
   1  -7   1 1343.57  104.89
   1  -7   1 1343.47  104.89
  -1   7  -1 1452.35  106.09
  -1   7  -1 1511.35  106.79
   1  -7   2    1.20    1.10
   1  -7   2    1.40    1.00
  -1   7  -2    0.60    0.80
  -1   7  -2    0.80    1.00
   1  -7   4    3.80    1.30
   1  -7   4    4.20    1.40
  -1   7  -4    5.20    1.20
   1  -7   5 2745.23  196.48
   1  -7   5 2611.64  194.88
  -1   7  -5 2288.27  191.38
  -1   7  -5 2786.92  196.98
   1  -7   6    7.50    2.00
   1  -7   6    8.70    2.40
  -1   7  -6   10.20    2.50
   1  -7   7 3208.48  233.28
   1  -7   7 3292.57  234.38
  -1   7  -7 3144.29  232.58
  -1   7  -7 2773.02  228.48
   1  -7   8   57.89    6.00
  -1   7  -8   80.49    6.70
  -1   7  -8   78.19    6.10
   1  -7   9 1396.66  100.69
   1  -7   9 1418.06  101.19
  -1   7  -9 1290.67   99.39
  -1   7  -9 1226.28   98.79
   2  -7  -4  612.14   44.50
   2  -7  -4  579.64   44.10
  -2   7   4  606.24   44.50
  -2   7   4  563.24   44.00
   2  -7  -3  825.42   63.89
   2  -7  -3  898.31   64.79
  -2   7   3  820.02   63.89
  -2   7   3  891.81   64.69
   2  -7  -2   24.60    2.20
   2  -7  -2   22.60    2.20
  -2   7   2   27.30    2.20
  -2   7   2   29.80    2.30
   2  -7  -1  436.26   31.80
   2  -7  -1  410.96   31.50
  -2   7   1  451.65   32.00
  -2   7   1  378.26   31.10
   2  -7   0  180.78   13.70
   2  -7   0  192.48   13.80
  -2   7   0  160.68   13.50
  -2   7   0  186.78   13.80
   2  -7   1 2632.04  210.08
  -2   7  -1 2606.54  209.78
  -2   7  -1 3307.27  218.08
   2  -7   2    0.00    1.20
   2  -7   2    4.80    1.30
  -2   7  -2    2.60    1.00
  -2   7  -2    0.30    1.40
   2  -7   3 1191.68   90.89
   2  -7   3 1173.48   90.79
  -2   7  -3 1267.07   91.79
  -2   7  -3 1231.98   91.39
   2  -7   4  124.89    9.60
  -2   7  -4  120.89    9.40
   2  -7   5  809.32   62.69
   2  -7   5  859.91   63.29
  -2   7  -5  931.41   64.09
  -2   7  -5  770.22   62.29
   2  -7   6   -0.60    2.20
   2  -7   6   -0.50    2.60
  -2   7  -6    2.10    2.30
   2  -7   7  226.38   18.20
  -2   7  -7  226.48   18.30
  -2   7  -7  261.87   18.50
   2  -7   8   15.90    4.30
   2  -7   8   16.80    3.40
  -2   7  -8   19.10    4.40
   2  -7   9   10.20    5.50
   2  -7   9    7.70    4.10
  -2   7  -9   12.00    5.70
  -2   7  -9    6.80    3.40
   3  -7  -5  692.23   51.79
   3  -7  -5  726.63   52.29
  -3   7   5  655.83   51.69
  -3   7   5  677.73   51.89
   3  -7  -4 1820.22  138.59
   3  -7  -4 1774.72  138.09
  -3   7   4 1958.90  140.19
  -3   7   4 1874.61  139.29
   3  -7  -3 1265.17   95.89
   3  -7  -3 1369.56   97.19
  -3   7   3 1274.57   95.99
  -3   7   3 1227.38   95.49
   3  -7  -2  329.47   26.50
   3  -7  -2  362.96   26.90
  -3   7   2  362.96   26.90
  -3   7   2  374.26   27.10
   3  -7  -1  785.92   60.99
   3  -7  -1  841.22   61.59
  -3   7   1  778.12   60.89
  -3   7   1  873.21   61.99
   3  -7   0  293.37   22.70
   3  -7   0  315.77   23.00
  -3   7   0  323.47   23.10
  -3   7   0  282.37   22.70
   3  -7   1  232.08   18.70
   3  -7   1  269.47   19.10
  -3   7  -1  256.67   19.00
  -3   7  -1  243.68   18.90
   3  -7   2  156.88   11.90
   3  -7   2  144.79   11.70
  -3   7  -2  175.08   12.10
  -3   7  -2  145.89   11.80
   3  -7   3   97.09    7.20
   3  -7   3   80.19    7.10
  -3   7  -3   89.99    7.20
  -3   7  -3   95.59    7.10
   3  -7   4    4.20    2.30
   3  -7   4    2.00    1.50
  -3   7  -4    1.90    1.30
   3  -7   5  287.87   22.30
   3  -7   5  303.67   22.50
  -3   7  -5  309.97   22.60
  -3   7  -5  279.87   22.30
   3  -7   6   63.89    5.60
   3  -7   6   68.29    5.50
  -3   7  -6   50.59    5.70
  -3   7  -6   60.99    5.30
   3  -7   7  246.48   18.70
   3  -7   7  237.18   18.70
  -3   7  -7  259.97   18.80
  -3   7  -7  229.78   18.70
   3  -7   8    8.60    3.90
   3  -7   8   16.60    4.50
  -3   7  -8    9.90    4.20
  -3   7  -8   11.50    3.30
   4  -7  -5  181.68   13.30
   4  -7  -5  171.18   13.00
  -4   7   5  166.18   13.00
  -4   7   5  164.38   12.80
   4  -7  -4   23.70    2.40
   4  -7  -4   22.10    2.70
  -4   7   4   23.40    2.40
  -4   7   4   24.80    2.80
   4  -7  -3  745.03   56.79
   4  -7  -3  802.92   57.49
  -4   7   3  741.53   56.79
  -4   7   3  749.92   56.79
   4  -7  -2 1426.46  106.09
   4  -7  -2 1427.06  106.09
  -4   7   2 1333.37  105.09
  -4   7   2 1472.65  106.59
   4  -7  -1 2957.90  208.58
   4  -7  -1 2502.15  203.38
  -4   7   1 2774.72  206.48
  -4   7   1 2796.02  206.68
   4  -7   0    7.00    1.70
   4  -7   0    4.50    1.50
  -4   7   0    1.40    1.80
  -4   7   0    3.70    1.40
   4  -7   1 2447.76  174.88
   4  -7   1 2313.67  173.38
  -4   7  -1 2216.88  172.28
  -4   7  -1 2292.27  173.08
   4  -7   2 1734.23  134.39
  -4   7  -2 1879.91  136.09
   4  -7   3 5739.03  392.86
   4  -7   3 4737.23  381.36
  -4   7  -3 5041.60  384.66
   4  -7   4   36.00    3.60
   4  -7   4   31.80    3.40
  -4   7  -4   35.00    3.60
  -4   7  -4   34.90    3.20
   4  -7   5 3240.28  250.97
  -4   7  -5 3610.64  255.27
  -4   7  -5 3276.77  251.37
   4  -7   6  347.37   25.00
  -4   7  -6  290.07   24.50
  -4   7  -6  341.77   24.90
   4  -7   7 1221.28   94.19
   4  -7   7 1211.58   93.99
  -4   7  -7 1278.27   94.89
  -4   7  -7 1335.77   95.39
   4  -7   8    0.00    3.80
   4  -7   8    0.90    5.00
  -4   7  -8   -1.40    5.10
  -4   7  -8    3.90    3.30
   5  -7  -6 1159.78   83.39
   5  -7  -6 1087.49   82.49
  -5   7   6 1094.09   82.79
  -5   7   6 1065.19   82.39
   5  -7  -5    5.00    2.80
   5  -7  -5   10.70    2.50
  -5   7   5    1.40    2.90
  -5   7   5    1.00    1.70
   5  -7  -4  106.89    9.10
   5  -7  -4  123.09    9.10
  -5   7   4  122.09    9.20
  -5   7   4  106.09    8.80
   5  -7  -3   14.20    2.30
   5  -7  -3   17.00    2.20
  -5   7   3   12.20    2.70
  -5   7   3   12.20    1.80
   5  -7  -2  748.53   57.39
   5  -7  -2  811.92   58.09
  -5   7   2  722.93   57.09
  -5   7   2  786.52   57.79
   5  -7  -1   98.39    7.40
   5  -7  -1   91.29    7.50
  -5   7   1   88.19    7.20
  -5   7   1   91.69    7.50
   5  -7   0  470.35   35.30
  -5   7   0  464.85   35.20
   5  -7   1  146.69   11.00
  -5   7  -1  144.09   11.10
  -5   7  -1  132.39   10.70
   5  -7   2    4.90    2.30
   5  -7   2    4.50    2.20
  -5   7  -2    4.30    2.40
  -5   7  -2    7.10    1.70
   5  -7   3  267.07   22.20
   5  -7   3  338.17   23.00
  -5   7  -3  291.87   22.50
  -5   7  -3  290.37   22.30
   5  -7   4  272.77   20.40
   5  -7   4  251.57   20.30
  -5   7  -4  286.87   20.50
  -5   7  -4  260.77   20.40
   5  -7   5 1194.58  104.59
   5  -7   5 1678.13  110.09
  -5   7  -5 1379.96  106.49
  -5   7  -5 1492.85  107.79
   5  -7   6    2.40    3.00
   5  -7   6   -0.80    3.30
  -5   7  -6    3.00    2.40
  -5   7  -6   -2.60    3.90
   5  -7   7  987.20   79.79
   5  -7   7 1025.80   80.29
  -5   7  -7 1097.09   81.09
  -5   7  -7 1204.68   82.29
   6  -7  -6    3.60    3.90
   6  -7  -6    3.80    2.80
  -6   7   6    4.30    2.40
  -6   7   6    6.40    3.60
   6  -7  -5   12.30    3.60
  -6   7   5   15.50    2.70
  -6   7   5   11.40    3.80
   6  -7  -4  640.04   50.09
   6  -7  -4  722.73   50.89
  -6   7   4  645.14   49.99
   6  -7  -3    9.50    2.80
  -6   7   3   11.70    3.30
  -6   7   3   14.20    2.50
   6  -7  -2   18.00    2.80
   6  -7  -2   15.70    2.80
  -6   7   2   10.80    2.20
  -6   7   2   14.20    2.90
   6  -7  -1   20.80    3.00
  -6   7   1   25.10    3.40
  -6   7   1   23.40    2.50
   6  -7   0 2311.77  165.48
   6  -7   0 2124.79  163.38
  -6   7   0 2132.99  163.38
  -6   7   0 2199.78  164.18
   6  -7   1   31.90    3.70
  -6   7  -1   36.80    3.90
  -6   7  -1   36.70    3.30
   6  -7   2    4.80    2.70
  -6   7  -2    1.60    2.00
  -6   7  -2    6.90    2.80
  -6   7  -3  312.27   24.90
  -6   7  -3  355.16   25.60
   6  -7   4 1332.17   95.09
   6  -7   4 1233.38   93.99
  -6   7  -4 1104.19   92.59
  -6   7  -4 1368.36   95.49
  -6   7  -5  191.28   14.60
  -6   7  -5  189.28   14.80
   6  -7   6   13.70    4.40
   6  -7   6   25.80    3.50
  -6   7  -6   14.90    4.30
  -6   7  -6   25.70    3.20
   6  -7   7   84.69    8.40
   6  -7   7   85.39    8.10
  -6   7  -7  100.39    8.60
   7  -7  -7  375.66   30.00
   7  -7  -7  421.06   30.40
   7  -7  -6   11.70    3.90
  -7   7   6   19.30    3.30
  -7   7   6   11.90    5.20
   7  -7  -5  423.96   31.50
   7  -7  -5  396.36   30.90
  -7   7   5  416.96   31.10
  -7   7   5  405.46   31.10
   7  -7  -4  791.02   55.59
   7  -7  -4  689.23   54.69
  -7   7   4  692.73   54.59
  -7   7   4  754.72   55.19
   7  -7  -3  154.48   11.10
   7  -7  -3  120.79   10.40
  -7   7   3  133.29   10.40
  -7   7   3  126.89   10.60
   7  -7  -2   71.49    6.70
   7  -7  -2   87.69    6.80
  -7   7   2   80.49    6.40
  -7   7   2   72.89    6.80
   7  -7  -1  117.19    9.10
   7  -7  -1  105.59    8.80
  -7   7   1  113.49    9.00
  -7   7   1  104.39    8.60
   7  -7   0  240.88   17.00
   7  -7   0  206.18   16.70
  -7   7   0  206.08   16.50
  -7   7   0  222.58   16.90
   7  -7   1    1.70    2.80
   7  -7   1    6.10    2.90
  -7   7  -1    3.70    3.00
  -7   7  -1    3.60    2.00
   7  -7   2  213.28   17.00
   7  -7   2  228.18   17.20
  -7   7  -2  211.88   17.00
  -7   7  -2  234.48   17.10
   7  -7   3    0.80    2.90
   7  -7   3    0.20    3.20
  -7   7  -3    1.00    2.20
  -7   7  -3    3.90    3.20
   7  -7   4   62.59    5.70
   7  -7   4   60.29    5.80
  -7   7  -4   65.99    5.40
  -7   7  -4   55.39    6.00
   7  -7   5   -1.90    3.70
   7  -7   5    5.60    3.10
  -7   7  -5    4.80    3.60
  -7   7  -5    2.40    2.60
   7  -7   6  233.68   18.10
   7  -7   6  241.28   18.40
  -7   7  -6  246.48   18.10
  -7   7  -6  217.88   18.20
   8  -7  -6   80.39    8.90
   8  -7  -6   84.09    8.00
  -8   7   6   99.69    9.00
   8  -7  -5  553.84   44.80
   8  -7  -5  640.34   45.50
  -8   7   5  585.14   44.90
  -8   7   5  608.14   45.00
   8  -7  -4   10.60    4.60
   8  -7  -4    7.10    3.50
  -8   7   4    7.40    2.90
  -8   7   4    0.50    4.60
   8  -7  -3  568.84   44.10
   8  -7  -3  594.64   44.20
  -8   7   3  608.24   44.30
  -8   7   3  569.04   44.00
   8  -7  -2  793.82   64.59
   8  -7  -2  951.40   66.39
   8  -7  -1  593.34   42.30
   8  -7  -1  493.75   41.10
  -8   7   1  539.45   41.60
  -8   7   1  592.14   42.10
   8  -7   0   35.60    4.10
   8  -7   0   32.50    4.70
  -8   7   0   34.90    3.50
   8  -7   1  324.17   23.00
  -8   7  -1  245.58   22.10
  -8   7  -1  324.67   22.80
   8  -7   2 1464.15  121.19
   8  -7   2 1797.22  124.89
  -8   7  -2 1713.13  123.89
  -8   7  -2 1610.24  122.69
  -8   7  -3   71.09    7.60
  -8   7  -3   99.19    7.20
   8  -7   4   64.09    6.90
   8  -7   4   85.79    6.80
  -8   7  -4   81.49    6.40
  -8   7  -4   69.29    7.00
   9  -7  -4   -3.90    5.30
   9  -7  -4    1.80    3.50
  -9   7   4    7.60    3.30
  -9   7   4    9.00    5.50
   9  -7  -3   24.30    4.10
   9  -7  -3   25.60    5.20
  -9   7   3   30.80    3.80
  -9   7   3   25.40    5.40
   9  -7  -2  102.19    8.00
   9  -7  -2   77.29    8.10
  -9   7   2   98.59    7.60
  -9   7   2   85.09    8.40
   9  -7  -1   32.50    4.20
   9  -7  -1   27.00    4.60
  -9   7   1   29.90    4.90
  -9   7   1   27.30    3.30
   9  -7   0  101.59    7.80
   9  -7   0   80.69    7.70
  -9   7   0   79.59    7.80
  -9   7   0   92.19    7.20
   9  -7   1   49.40    5.20
   9  -7   1   32.80    4.70
  -9   7  -1   50.29    4.20
  -9   7  -1   38.40    5.10
   9  -7   2   62.99    5.70
  -9   7  -2   54.59    4.90
  -9   7  -2   55.19    5.90
   9  -7   3   65.69    6.00
  -9   7  -3   42.70    5.70
  -9   7  -3   55.59    5.10
  -9  -8  -3  498.35   37.60
   9   8   3  493.95   37.60
  -9  -8  -2   15.40    3.90
  -9  -8  -2   11.90    3.70
   9   8   2   12.00    3.50
  -9  -8  -1  174.58   13.00
  -9  -8  -1  172.28   13.00
   9   8   1  135.39   12.50
   9   8   1  176.88   13.50
  -9  -8   0   41.10    5.20
  -9  -8   0   50.39    5.00
   9   8   0   52.49    5.00
   9   8   0   55.69    6.00
  -9  -8   1   50.29    4.90
  -9  -8   1   45.10    5.30
   9   8  -1   56.89    5.60
   9   8  -1   38.40    4.80
  -9  -8   2    1.80    4.00
  -9  -8   2   -1.60    3.20
   9   8  -2    1.90    4.40
   9   8  -2    1.20    3.20
  -9  -8   3   61.89    5.80
  -9  -8   3   55.29    6.50
   9   8  -3   68.49    6.60
   9   8  -3   49.40    5.80
  -9  -8   4  200.08   14.90
  -9  -8   4  176.78   14.90
   9   8  -4  167.18   14.40
   9   8  -4  200.98   15.10
  -8  -8  -4    6.10    3.90
  -8  -8  -4    8.80    3.80
   8   8   4    9.60    4.50
   8   8   4   12.10    3.60
  -8  -8  -3 3729.43  264.57
  -8  -8  -3 3320.37  259.87
   8   8   3 3760.12  264.97
   8   8   3 3214.78  258.67
  -8  -8  -2   50.49    4.80
  -8  -8  -2   38.50    4.60
   8   8   2   40.90    5.20
  -8  -8  -1 3965.50  285.77
  -8  -8  -1 3600.64  281.57
   8   8   1 3507.55  280.57
   8   8   1 4118.19  287.67
  -8  -8   0   94.79    7.30
  -8  -8   0   79.19    7.00
   8   8   0   82.69    6.90
   8   8   0   73.39    7.60
  -8  -8   1 3155.88  235.18
  -8  -8   1 3378.06  237.88
   8   8  -1 2659.43  229.88
   8   8  -1 3413.06  238.38
  -8  -8   2   17.20    3.30
  -8  -8   2   20.70    3.60
   8   8  -2   17.30    3.30
   8   8  -2   18.90    3.80
  -8  -8   3 2226.68  164.68
  -8  -8   3 2139.79  163.68
   8   8  -3 2369.46  166.48
   8   8  -3 2048.30  162.68
  -8  -8   4   58.39    6.20
  -8  -8   4   61.69    6.00
   8   8  -4   60.09    6.50
   8   8  -4   54.29    5.50
  -8  -8   5  784.92   57.69
  -8  -8   5  752.02   57.29
   8   8  -5  706.03   56.69
   8   8  -5  812.32   58.09
  -8  -8   6    2.00    4.60
  -8  -8   6   -0.50    4.40
   8   8  -6   -2.20    4.30
   8   8  -6    2.20    5.20
  -7  -8  -6    1.60    4.10
  -7  -8  -6   -1.90    3.70
   7   8   6    0.20    5.20
   7   8   6    3.30    3.80
  -7  -8  -5   33.50    4.50
  -7  -8  -5   36.40    4.30
   7   8   5   32.70    5.20
   7   8   5   28.70    4.10
  -7  -8  -4   21.40    3.80
   7   8   4   18.70    3.30
  -7  -8  -3   21.10    3.50
  -7  -8  -3   16.20    3.30
   7   8   3   18.40    3.30
   7   8   3   16.40    4.20
  -7  -8  -2    0.60    2.70
  -7  -8  -2    4.90    3.00
   7   8   2    3.00    3.70
   7   8   2   -0.10    2.60
  -7  -8  -1  197.38   15.90
  -7  -8  -1  199.88   15.80
   7   8   1  214.58   16.30
   7   8   1  213.38   15.90
  -7  -8   0   14.50    3.00
  -7  -8   0   19.80    2.90
   7   8   0   17.10    3.10
   7   8   0   14.30    3.60
  -7  -8   1  834.52   59.99
  -7  -8   1  763.72   58.99
   7   8  -1  852.91   60.19
   7   8  -1  716.33   58.49
  -7  -8   2   39.90    4.70
  -7  -8   2   54.29    4.90
   7   8  -2   49.30    5.10
   7   8  -2   45.20    4.30
  -7  -8   3 1131.19   86.19
  -7  -8   3 1135.59   86.19
   7   8  -3 1247.68   87.59
   7   8  -3 1096.49   85.69
  -7  -8   4   43.50    5.00
  -7  -8   4   54.19    4.90
   7   8  -4   41.30    4.70
   7   8  -4   43.40    5.10
  -7  -8   5 1796.02  134.39
  -7  -8   5 1687.13  133.09
   7   8  -5 1807.72  134.49
   7   8  -5 1884.71  135.49
  -7  -8   6   43.70    5.00
  -7  -8   6   26.40    4.70
   7   8  -6   31.30    4.80
   7   8  -6   34.20    5.50
  -7  -8   7 1063.89   78.89
  -7  -8   7 1067.29   78.69
   7   8  -7 1131.49   79.69
   7   8  -7  929.21   77.29
  -6  -8  -7  122.99    9.90
  -6  -8  -7  100.09    9.50
   6   8   7  121.29    9.40
   6   8   7  110.69   10.40
  -6  -8  -6   93.79    8.00
  -6  -8  -6   85.29    8.10
   6   8   6  103.59    8.60
  -6  -8  -5  640.34   50.09
  -6  -8  -5  708.13   50.99
   6   8   5  684.33   50.79
   6   8   5  653.23   50.29
  -6  -8  -4   12.10    3.00
  -6  -8  -4    9.60    3.00
   6   8   4    7.50    2.60
   6   8   4    1.50    4.00
  -6  -8  -3  886.51   64.79
  -6  -8  -3  816.62   63.99
   6   8   3  863.71   64.59
   6   8   3  867.61   64.49
  -6  -8  -2  146.49   11.20
   6   8   2  132.49   10.80
  -6  -8  -1 2039.80  161.78
  -6  -8  -1 2106.59  162.68
   6   8   1 2350.96  165.48
   6   8   1 2242.18  164.08
  -6  -8   0   22.90    3.00
  -6  -8   0   22.30    3.60
   6   8   0   20.50    2.70
   6   8   0   22.30    3.70
  -6  -8   1 1483.85  107.39
  -6  -8   1 1308.17  105.29
   6   8  -1 1522.35  107.79
   6   8  -1 1380.96  106.09
  -6  -8   2    3.70    3.00
  -6  -8   2    5.00    2.80
   6   8  -2    8.20    3.10
   6   8  -2    6.40    2.20
  -6  -8   3  821.12   60.69
  -6  -8   3  804.82   60.69
   6   8  -3  801.22   60.59
   6   8  -3  800.02   60.49
  -6  -8   4    4.60    2.80
  -6  -8   4    2.80    3.10
   6   8  -4    6.00    3.70
   6   8  -4    1.30    2.60
  -6  -8   5  526.75   40.30
  -6  -8   5  530.35   40.30
   6   8  -5  525.45   40.20
   6   8  -5  557.74   40.70
  -6  -8   6   39.10    4.60
  -6  -8   6   33.00    4.00
   6   8  -6   34.30    4.50
   6   8  -6   40.00    4.90
  -6  -8   7   38.20    4.10
  -6  -8   7   28.00    4.90
   6   8  -7   33.30    5.40
  -5  -8  -7  809.12   55.89
  -5  -8  -7  649.14   54.09
   5   8   7  805.32   55.79
   5   8   7  670.83   54.49
  -5  -8  -6  104.59    9.10
  -5  -8  -6  121.09    9.40
   5   8   6  121.89    9.60
   5   8   6   99.59    8.70
  -5  -8  -5 1104.09   82.79
  -5  -8  -5 1046.80   82.09
   5   8   5 1097.29   82.69
   5   8   5 1165.38   83.39
  -5  -8  -4    4.40    2.70
  -5  -8  -4    6.00    2.30
   5   8   4    1.80    3.40
   5   8   4    7.40    2.30
  -5  -8  -3  994.40   71.89
  -5  -8  -3  849.91   70.09
   5   8   3 1063.39   72.59
   5   8   3  901.21   70.79
  -5  -8  -2    4.80    2.60
   5   8   2    7.80    2.20
   5   8   2    6.20    3.10
  -5  -8  -1 1081.29   80.39
  -5  -8  -1 1062.39   79.99
   5   8   1 1029.90   79.79
   5   8   1 1102.29   80.49
  -5  -8   0   87.69    7.60
  -5  -8   0  102.29    7.60
   5   8   0   82.99    7.30
   5   8   0  100.49    7.80
  -5  -8   1   63.49    5.70
  -5  -8   1   61.79    5.40
   5   8  -1   65.49    5.40
   5   8  -1   73.79    5.90
  -5  -8   2   13.20    2.60
  -5  -8   2   14.70    2.50
   5   8  -2    7.50    2.90
   5   8  -2    8.80    2.00
  -5  -8   3   44.00    4.20
  -5  -8   3   29.70    3.80
   5   8  -3   39.20    3.60
   5   8  -3   34.10    4.20
  -5  -8   4    3.80    2.70
   5   8  -4    2.00    2.10
   5   8  -4    7.10    3.40
  -5  -8   5  443.96   30.90
  -5  -8   5  374.96   29.80
   5   8  -5  381.36   29.90
  -5  -8   6    3.20    2.60
  -5  -8   6   -1.60    3.70
   5   8  -6    1.00    3.70
   5   8  -6   -1.80    3.00
  -5  -8   7  698.23   51.59
  -5  -8   7  658.73   50.99
   5   8  -7  678.23   51.19
   5   8  -7  691.33   51.49
  -5  -8   8   14.70    4.30
  -5  -8   8   14.20    3.80
   5   8  -8   14.90    4.10
   5   8  -8   16.50    3.80
  -4  -8  -8   59.89    5.70
  -4  -8  -8   37.10    6.00
   4   8   8   49.80    5.40
   4   8   8   52.99    6.40
  -4  -8  -7  291.97   24.80
   4   8   7  396.96   25.80
   4   8   7  305.67   25.10
  -4  -8  -6  456.75   34.30
  -4  -8  -6  485.85   34.70
   4   8   6  444.36   34.20
   4   8   6  426.66   33.80
  -4  -8  -5 1285.87   88.79
  -4  -8  -5 1063.49   86.19
   4   8   5 1022.80   85.79
   4   8   5 1305.17   88.89
  -4  -8  -4  487.05   34.80
  -4  -8  -4  418.86   34.10
   4   8   4  480.95   34.90
   4   8   4  446.26   34.30
  -4  -8  -3 4055.49  284.87
  -4  -8  -3 3546.05  278.97
   4   8   3 3674.73  280.47
   4   8   3 3780.02  281.57
  -4  -8  -2  203.48   15.40
   4   8   2  198.38   15.40
  -4  -8  -1 4128.59  341.87
  -4  -8  -1 4960.70  351.36
   4   8   1 4664.83  347.77
   4   8   1 4861.11  350.06
  -4  -8   0  549.54   40.30
  -4  -8   0  511.35   40.00
   4   8   0  503.35   39.80
   4   8   0  574.24   40.70
  -4  -8   1 6681.83  520.75
  -4  -8   1 7326.27  528.15
   4   8  -1 7031.70  524.65
  -4  -8   2    8.50    2.00
  -4  -8   2    7.50    2.10
   4   8  -2   12.40    2.40
   4   8  -2   11.30    1.70
  -4  -8   3 4894.01  379.66
  -4  -8   3 5360.46  385.06
   4   8  -3 5200.58  383.06
   4   8  -3 4980.30  380.56
  -4  -8   4   53.39    4.80
  -4  -8   4   55.79    4.80
   4   8  -4   62.89    4.90
   4   8  -4   49.00    4.60
  -4  -8   5 3069.89  233.48
  -4  -8   5 3071.29  233.48
   4   8  -5 3157.88  234.48
   4   8  -5 3212.58  235.08
  -4  -8   6    1.90    3.00
  -4  -8   6    4.50    2.10
   4   8  -6    1.70    2.10
   4   8  -6    3.20    3.20
  -4  -8   7 2141.29  153.88
  -4  -8   7 2020.90  152.38
   4   8  -7 2015.30  152.28
   4   8  -7 1969.00  151.68
  -4  -8   8    5.00    2.80
  -4  -8   8    1.50    3.60
   4   8  -8   -0.70    3.40
   4   8  -8    3.40    3.20
  -3  -8  -8  478.35   37.00
  -3  -8  -8  502.95   37.20
   3   8   8  517.05   37.50
   3   8   8  468.85   36.80
  -3  -8  -7   12.40    3.40
   3   8   7   14.20    2.70
   3   8   7    2.50    4.10
  -3  -8  -6  160.68   12.40
  -3  -8  -6  146.89   12.30
   3   8   6  150.88   12.00
   3   8   6  173.28   12.70
  -3  -8  -5   59.29    4.90
  -3  -8  -5   41.90    4.60
   3   8   5   43.60    4.80
   3   8   5   56.39    4.50
  -3  -8  -4  560.94   40.50
  -3  -8  -4  558.84   40.50
   3   8   4  544.25   40.30
   3   8   4  477.25   39.50
  -3  -8  -3    9.10    2.20
  -3  -8  -3    6.60    1.80
   3   8   3    9.10    1.70
   3   8   3    6.10    2.30
  -3  -8  -2    6.60    1.90
  -3  -8  -2    7.40    1.60
   3   8   2    8.00    1.90
   3   8   2    8.30    1.50
  -3  -8  -1  262.47   21.60
  -3  -8  -1  308.97   22.20
   3   8   1  288.27   21.80
   3   8   1  300.77   22.10
  -3  -8   0  538.25   40.20
  -3  -8   0  537.95   40.20
   3   8   0  502.25   39.70
   3   8   0  557.34   40.40
  -3  -8   1  312.57   23.00
  -3  -8   1  268.57   22.50
   3   8  -1  327.67   23.20
   3   8  -1  308.57   22.90
  -3  -8   2  521.55   41.80
  -3  -8   2  560.74   42.30
   3   8  -2  555.04   42.10
   3   8  -2  618.04   43.00
  -3  -8   3 2591.44  202.18
  -3  -8   3 2805.92  204.68
   3   8  -3 2943.11  206.28
   3   8  -3 2558.84  201.78
  -3  -8   4  412.56   30.60
  -3  -8   4  381.16   30.30
   3   8  -4  440.46   31.00
   3   8  -4  391.66   30.30
  -3  -8   5 2527.85  186.08
  -3  -8   5 2476.15  185.48
   3   8  -5 2478.55  185.58
   3   8  -5 2431.66  184.98
  -3  -8   6   34.90    3.70
  -3  -8   6   31.00    3.40
   3   8  -6   37.10    3.80
   3   8  -6   38.10    3.30
  -3  -8   7 2897.31  208.78
  -3  -8   7 2661.33  205.98
   3   8  -7 2744.43  206.88
  -3  -8   8   -2.20    3.30
  -3  -8   8   -0.30    2.80
   3   8  -8    0.60    3.10
   3   8  -8    1.50    2.90
  -2  -8  -8   88.79    8.00
  -2  -8  -8  118.59    8.30
  -2  -8  -7   11.70    2.80
  -2  -8  -7   14.10    2.40
   2   8   7    8.20    2.30
   2   8   7   16.70    3.10
  -2  -8  -6  947.01   69.79
  -2  -8  -6  929.31   69.59
   2   8   6  918.71   69.49
   2   8   6  914.01   69.39
  -2  -8  -5   29.40    3.40
  -2  -8  -5   41.80    3.60
   2   8   5   36.00    3.10
   2   8   5   26.40    3.50
  -2  -8  -4   96.29    8.40
  -2  -8  -4  123.19    8.80
   2   8   4  108.89    8.40
   2   8   4  115.29    8.70
  -2  -8  -3  117.99   10.50
  -2  -8  -3  153.78   11.00
   2   8   3  131.09   10.70
   2   8   3  149.19   10.80
  -2  -8  -2 2895.61  217.98
  -2  -8  -2 2891.31  217.98
   2   8   2 2876.71  217.78
   2   8   2 2990.80  219.08
  -2  -8  -1  411.26   33.00
  -2  -8  -1  498.65   34.10
   2   8   1  407.56   33.00
   2   8   1  447.06   33.40
  -2  -8   0 1739.13  130.39
  -2  -8   0 1660.73  129.49
   2   8   0 1666.23  129.49
   2   8   0 1903.61  132.29
  -2  -8   1  471.15   36.00
  -2  -8   1  455.45   35.90
   2   8  -1  519.55   36.60
   2   8  -1  469.85   36.00
  -2  -8   2 1325.87  101.59
  -2  -8   2 1303.17  101.29
   2   8  -2 1365.96  101.99
   2   8  -2 1456.05  103.09
  -2  -8   3  940.61   71.59
  -2  -8   3  943.51   71.59
   2   8  -3 1018.10   72.49
   2   8  -3  929.71   71.39
  -2  -8   4   17.40    2.00
   2   8  -4   18.60    1.90
   2   8  -4   20.60    2.20
  -2  -8   5  360.76   27.40
  -2  -8   5  358.56   27.30
   2   8  -5  399.66   27.80
   2   8  -5  338.07   27.10
  -2  -8   6  497.95   36.80
  -2  -8   6  493.45   36.80
   2   8  -6  472.25   36.50
   2   8  -6  489.15   36.80
  -2  -8   7  223.38   16.80
  -2  -8   7  196.18   16.50
   2   8  -7  224.18   16.80
   2   8  -7  236.98   17.00
  -2  -8   8   32.70    3.80
  -2  -8   8   33.30    3.90
   2   8  -8   28.80    3.70
   2   8  -8   22.10    3.90
  -1  -8  -7  279.37   22.50
  -1  -8  -7  309.97   22.80
   1   8   7  337.27   23.40
   1   8   7  278.87   22.50
  -1  -8  -6  262.57   17.60
  -1  -8  -6  207.08   16.80
   1   8   6  217.08   17.00
   1   8   6  216.98   16.90
   1   8   5   93.09    7.60
   1   8   5  108.09    8.00
  -1  -8  -4  473.85   33.60
  -1  -8  -4  431.06   33.10
   1   8   4  412.56   32.80
   1   8   4  452.65   33.30
  -1  -8  -3    6.90    1.30
  -1  -8  -3    9.90    1.60
   1   8   3    9.60    1.20
   1   8   3    5.30    1.50
  -1  -8  -2 1262.67   94.39
  -1  -8  -2 1249.77   94.29
   1   8   2 1306.57   94.99
   1   8   2 1215.48   93.89
  -1  -8  -1   88.79    6.50
  -1  -8  -1   78.69    6.40
   1   8   1   82.49    6.40
   1   8   1   80.79    6.50
  -1  -8   1   14.60    1.50
  -1  -8   1   17.20    1.60
   1   8  -1   17.30    1.60
   1   8  -1   13.80    1.60
  -1  -8   2  302.47   23.30
  -1  -8   2  309.87   23.40
   1   8  -2  322.27   23.50
   1   8  -2  299.17   23.30
  -1  -8   3   11.30    1.70
  -1  -8   3   15.00    1.50
   1   8  -3   12.50    1.50
   1   8  -3   12.30    1.60
  -1  -8   4  935.51   70.39
  -1  -8   4  891.51   69.89
   1   8  -4  968.20   70.79
   1   8  -4  964.60   70.69
  -1  -8   5  214.38   17.00
  -1  -8   5  233.18   17.10
   1   8  -5  208.98   16.80
   1   8  -5  247.18   17.30
  -1  -8   6   14.30    2.00
  -1  -8   6    9.40    2.20
   1   8  -6    8.70    2.20
   1   8  -6   12.70    2.00
  -1  -8   7  301.87   23.70
  -1  -8   7  300.97   23.80
   1   8  -7  328.17   24.00
   1   8  -7  331.17   24.00
  -1  -8   8  420.96   30.70
  -1  -8   8  370.36   30.20
   1   8  -8  399.96   30.50
   1   8  -8  422.36   30.70
   1   8  -9  332.87   24.80
   1   8  -9  313.47   24.40
   0  -8  -5 1128.99   83.29
   0  -8  -5 1077.79   82.79
   0   8   5 1037.80   82.29
   0   8   5 1191.38   84.09
   0  -8  -4  377.36   28.20
   0  -8  -4  365.96   28.00
   0   8   4  374.36   28.10
   0   8   4  379.46   28.20
   0  -8  -3  380.66   30.50
   0  -8  -3  417.96   30.90
   0   8   3  448.96   31.30
   0   8   3  378.06   30.40
   0  -8  -2  130.09    9.80
   0  -8  -2  120.29    9.60
   0   8   2  124.29    9.70
   0  -8  -1   45.20    4.20
   0  -8  -1   34.00    4.00
   0   8   1   41.30    4.10
   0   8   1   28.60    3.90
   0  -8   1   36.30    3.80
   0  -8   1   34.80    3.70
   0   8  -1   31.80    3.60
   0  -8   2  105.69    9.40
   0  -8   2  127.09    9.60
   0   8  -2  137.09    9.80
   0   8  -2  120.69    9.50
   0  -8   3  404.76   30.50
   0  -8   3  367.96   30.00
   0   8  -3  462.55   31.10
   0   8  -3  371.16   30.00
   0  -8   4  380.66   29.40
   0  -8   4  392.76   29.50
   0   8  -4  431.06   30.00
   0   8  -4  364.76   29.20
   0  -8   5 1069.39   82.29
   0  -8   5 1031.80   81.99
   0   8  -5 1104.29   82.69
   0   8  -5 1218.38   84.09
   0  -8   6  345.87   25.20
   0  -8   6  346.07   25.10
   0   8  -6  352.36   25.20
   0   8  -6  279.47   24.40
   0  -8   7  538.05   42.90
   0  -8   7  560.64   43.10
   0   8  -7  591.34   43.40
   0   8  -7  614.44   43.80
   0  -8   8   83.19    7.20
   0  -8   8   91.39    7.60
   0   8  -8   78.39    6.90
   0   8  -8   94.09    7.60
   0  -8   9  427.76   34.10
   0   8  -9  499.35   34.90
   0   8  -9  440.86   34.40
   1  -8  -5  229.48   18.00
   1  -8  -5  249.38   18.20
   1  -8  -4  919.91   68.09
   1  -8  -4  911.01   67.99
  -1   8   4  866.91   67.49
  -1   8   4  926.11   68.09
   1  -8  -3   14.10    1.40
   1  -8  -3   14.00    1.50
  -1   8   3   15.00    1.50
  -1   8   3   18.30    1.60
   1  -8  -2  302.87   23.90
   1  -8  -2  316.27   24.00
  -1   8   2  319.17   24.10
  -1   8   2  335.77   24.30
   1  -8  -1   11.50    1.40
   1  -8  -1   12.60    1.40
  -1   8   1   11.70    1.40
  -1   8   1   15.70    1.40
   1  -8   1   79.09    6.60
   1  -8   1   80.29    6.60
  -1   8  -1   96.99    6.80
  -1   8  -1   85.69    6.60
   1  -8   2 1224.78   95.89
   1  -8   2 1232.48   95.89
  -1   8  -2 1209.28   95.69
  -1   8  -2 1499.05   99.09
   1  -8   3    4.70    1.40
  -1   8  -3    4.00    1.10
  -1   8  -3    2.10    1.30
   1  -8   4  415.66   33.10
   1  -8   4  441.86   33.30
  -1   8  -4  438.36   33.30
  -1   8  -4  480.45   33.80
   1  -8   5   85.99    7.60
   1  -8   5   90.69    7.40
  -1   8  -5  113.79    7.80
   1  -8   6  243.08   18.20
   1  -8   6  254.47   18.30
  -1   8  -6  226.28   18.10
  -1   8  -6  230.88   18.00
   1  -8   7  297.27   23.60
  -1   8  -7  333.57   24.30
   1  -8   8    4.40    3.70
   1  -8   8    7.30    2.80
  -1   8  -8    5.60    3.90
   1  -8   9  481.25   34.80
  -1   8  -9  432.76   34.20
   2  -8  -4   17.90    2.00
  -2   8   4   25.40    2.00
  -2   8   4   20.50    2.10
   2  -8  -3  970.70   71.49
   2  -8  -3  924.51   70.89
  -2   8   3 1012.10   71.89
  -2   8   3  899.11   70.69
   2  -8  -2 1414.46  105.29
   2  -8  -2 1428.46  105.49
  -2   8   2 1274.27  103.79
  -2   8   2 1513.05  106.49
   2  -8  -1  431.26   35.20
   2  -8  -1  470.65   35.60
  -2   8   1  514.25   36.10
  -2   8   1  477.75   35.70
   2  -8   0 1703.63  131.19
   2  -8   0 1764.32  131.89
  -2   8   0 1812.82  132.49
   2  -8   1  428.66   32.10
   2  -8   1  463.25   32.40
  -2   8  -1  352.06   31.20
  -2   8  -1  447.66   32.30
   2  -8   2 2886.51  216.18
   2  -8   2 2886.81  216.28
  -2   8  -2 2887.81  216.18
   2  -8   3  141.99   10.80
  -2   8  -3  130.19   10.50
   2  -8   4   96.39    7.70
   2  -8   4   97.09    7.60
  -2   8  -4  102.49    7.60
  -2   8  -4   95.79    7.70
   2  -8   5   34.60    3.00
   2  -8   5   31.20    3.20
  -2   8  -5   20.00    3.30
  -2   8  -5   25.30    2.70
   2  -8   6  856.21   65.89
   2  -8   6  995.00   67.59
  -2   8  -6  803.12   65.39
   2  -8   7   12.00    3.10
   2  -8   7    8.10    3.30
  -2   8  -7   12.40    3.70
  -2   8  -7   16.50    2.80
   2  -8   8  132.99   10.00
   2  -8   8  108.09   10.10
  -2   8  -8  119.39   10.40
  -2   8  -8  131.79    9.90
   2  -8   9    4.50    3.70
   2  -8   9    1.90    5.60
  -2   8  -9   -1.10    5.40
  -2   8  -9    0.50    3.30
   3  -8  -5 2968.80  212.78
   3  -8  -5 2879.61  211.68
  -3   8   5 2649.63  209.28
  -3   8   5 2751.42  210.48
   3  -8  -4  424.16   31.80
   3  -8  -4  421.06   31.80
   3  -8  -3 2975.90  220.58
   3  -8  -3 2923.01  219.98
  -3   8   3 3118.19  222.28
  -3   8   3 2759.22  218.18
   3  -8  -2  546.85   42.20
   3  -8  -2  589.04   42.70
  -3   8   2  586.94   42.60
  -3   8   2  538.25   42.10
   3  -8  -1  286.77   21.80
   3  -8  -1  293.47   21.90
  -3   8   1  312.67   22.10
  -3   8   1  265.97   21.60
   3  -8   0  551.34   38.70
   3  -8   0  500.85   38.20
  -3   8   0  467.85   37.80
  -3   8   0  518.55   38.40
   3  -8   1  282.77   20.90
   3  -8   1  271.27   20.70
  -3   8  -1  254.77   20.60
  -3   8  -1  292.17   21.00
   3  -8   2    2.40    1.70
   3  -8   2    5.30    1.40
  -3   8  -2    5.00    1.80
   3  -8   3   12.70    1.70
   3  -8   3   10.90    2.00
  -3   8  -3    9.70    1.50
  -3   8  -3    5.90    2.20
   3  -8   4  576.44   42.60
   3  -8   4  554.94   42.30
  -3   8  -4  588.74   42.70
  -3   8  -4  537.05   42.20
  -3   8  -5   42.60    3.80
  -3   8  -5   38.50    4.20
   3  -8   6  178.28   13.60
   3  -8   6  163.88   13.30
  -3   8  -6  179.48   13.40
  -3   8  -6  174.88   13.70
   3  -8   7   15.20    3.70
   3  -8   7   14.10    3.20
  -3   8  -7    8.40    2.50
  -3   8  -7    7.20    4.10
   3  -8   8  587.44   45.60
   3  -8   8  629.74   46.20
  -3   8  -8  629.44   46.10
  -3   8  -8  590.54   45.80
   4  -8  -5 3413.16  255.17
   4  -8  -5 3509.75  256.27
  -4   8   5 3424.46  255.27
  -4   8   5 3274.57  253.57
   4  -8  -4   65.09    5.00
   4  -8  -4   52.59    5.00
  -4   8   4   54.49    4.70
  -4   8   4   65.49    5.20
   4  -8  -3 5956.80  420.56
   4  -8  -3 5484.55  415.06
  -4   8   3 4940.81  409.16
  -4   8   3 5898.41  419.86
   4  -8  -2    8.00    1.80
   4  -8  -2    8.20    1.50
  -4   8   2    8.90    1.90
  -4   8   2    9.70    1.50
   4  -8  -1 6730.93  502.15
   4  -8  -1 7076.59  506.15
  -4   8   1 6331.17  497.65
   4  -8   0  598.04   42.80
   4  -8   0  548.85   42.30
  -4   8   0  544.85   42.30
  -4   8   0  567.94   42.40
   4  -8   1 4338.17  328.57
   4  -8   1 4465.95  330.07
  -4   8  -1 4643.84  332.07
  -4   8  -1 4164.98  326.67
   4  -8   2  173.98   14.40
   4  -8   2  202.78   14.60
  -4   8  -2  190.78   14.60
  -4   8  -2  191.08   14.50
   4  -8   3 3482.95  277.97
   4  -8   3 4079.09  284.87
  -4   8  -3 3452.25  277.67
  -4   8  -3 4041.90  284.37
   4  -8   4  468.15   37.30
   4  -8   4  522.55   38.00
  -4   8  -4  492.95   37.60
  -4   8  -4  518.55   37.90
   4  -8   5 1238.58   93.89
   4  -8   5 1462.15   96.59
  -4   8  -5 1271.07   94.19
  -4   8  -5 1071.29   92.09
   4  -8   6  423.06   32.00
   4  -8   6  367.76   31.50
  -4   8  -6  451.25   32.50
  -4   8  -6  458.45   32.40
   4  -8   7  400.96   28.20
   4  -8   7  411.66   28.50
  -4   8  -7  313.37   27.40
  -4   8  -7  348.57   27.50
   4  -8   8   54.49    6.30
   4  -8   8   50.19    5.70
  -4   8  -8   49.40    6.40
  -4   8  -8   65.19    5.50
   5  -8  -6    0.80    2.10
   5  -8  -6   -2.30    2.60
  -5   8   6    2.80    2.30
  -5   8   6    0.20    1.60
   5  -8  -5  417.46   29.20
   5  -8  -5  353.16   28.60
  -5   8   5  375.96   28.80
  -5   8   5  379.36   28.70
   5  -8  -4    5.50    2.20
   5  -8  -4    3.60    2.80
  -5   8   4    1.20    2.70
  -5   8   4    5.10    1.90
   5  -8  -3   28.40    3.00
  -5   8   3   28.50    3.30
  -5   8   3   28.50    2.70
   5  -8  -2   12.70    2.40
   5  -8  -2   11.30    1.90
  -5   8   2   12.30    1.80
  -5   8   2   10.70    2.60
   5  -8  -1   63.89    5.60
   5  -8  -1   68.39    5.50
  -5   8   1   68.29    5.40
  -5   8   1   66.79    5.70
   5  -8   0   82.79    7.30
   5  -8   0  108.69    7.60
  -5   8   0   94.49    7.50
  -5   8   0   86.59    7.20
   5  -8   1 1032.30   78.59
   5  -8   1 1029.10   78.59
  -5   8  -1 1079.19   79.19
  -5   8  -1 1063.49   78.89
   5  -8   2    3.00    2.30
   5  -8   2    5.40    1.90
  -5   8  -2    6.60    1.60
  -5   8  -2    1.30    2.40
   5  -8   3  953.80   69.49
   5  -8   3  891.21   68.89
  -5   8  -3  855.11   68.49
  -5   8  -3  991.80   69.99
   5  -8   4    3.70    2.40
   5  -8   4    6.80    2.70
  -5   8  -4    4.60    1.80
  -5   8  -4    2.40    2.80
   5  -8   5 1006.70   80.99
   5  -8   5 1160.48   82.79
  -5   8  -5  999.20   80.99
  -5   8  -5 1219.48   83.49
   5  -8   6  118.69    9.70
   5  -8   6  113.39    9.80
  -5   8  -6  126.49    9.50
  -5   8  -6  122.29   10.00
   5  -8   7  824.42   59.99
   5  -8   7  873.61   60.49
  -5   8  -7  703.73   58.69
  -5   8  -7  774.52   59.29
   6  -8  -6   28.00    3.70
   6  -8  -6   43.70    4.80
  -6   8   6   34.50    3.40
  -6   8   6   29.50    4.40
   6  -8  -5  517.55   40.30
   6  -8  -5  488.45   40.10
  -6   8   5  564.64   40.80
  -6   8   5  585.74   41.20
   6  -8  -4    1.70    2.60
   6  -8  -4    6.10    3.50
  -6   8   4    1.30    3.30
  -6   8   4    3.80    2.20
  -6   8   3  810.72   58.29
  -6   8   3  730.73   57.49
   6  -8  -2    1.30    2.30
   6  -8  -2    3.10    2.90
  -6   8   2    3.20    2.50
  -6   8   2    3.60    1.70
   6  -8  -1 1354.26  104.89
   6  -8  -1 1501.35  106.59
  -6   8   1 1341.77  104.69
  -6   8   1 1434.16  105.69
   6  -8   0   20.50    3.10
   6  -8   0   24.60    3.10
  -6   8   0   23.30    2.50
  -6   8   0   20.30    3.30
   6  -8   1 1958.50  155.58
   6  -8   1 2299.67  159.48
  -6   8  -1 2206.08  158.28
  -6   8  -1 1944.11  155.38
  -6   8  -2  207.18   15.50
  -6   8  -2  190.08   15.10
   6  -8   3  845.42   62.49
   6  -8   3  856.51   62.59
  -6   8  -3  747.63   61.49
  -6   8  -3  873.61   62.79
   6  -8   4    9.30    3.00
   6  -8   4   -1.10    3.10
  -6   8  -4    6.20    2.20
  -6   8  -4   10.30    3.40
   6  -8   5  699.23   52.59
   6  -8   5  708.43   52.79
  -6   8  -5  738.93   52.99
  -6   8  -5  653.03   52.09
   6  -8   6   77.39    7.50
   6  -8   6   87.39    8.10
  -6   8  -6  107.79    8.20
   6  -8   7  126.19   10.80
   6  -8   7  122.19   10.50
  -6   8  -7  133.69   10.10
  -6   8  -7  111.39   10.60
   7  -8  -7  778.82   57.59
   7  -8  -7  745.33   57.29
   7  -8  -6   43.60    5.70
   7  -8  -6   35.00    4.70
  -7   8   6   26.90    3.90
  -7   8   6   28.90    5.80
   7  -8  -5 1621.14  126.79
  -7   8   5 1688.03  127.39
  -7   8   5 1803.22  128.79
   7  -8  -4   46.60    5.50
   7  -8  -4   41.90    4.60
  -7   8   4   40.70    5.10
  -7   8   4   43.10    4.20
   7  -8  -3 1028.90   83.49
   7  -8  -3 1241.48   85.89
  -7   8   3 1116.09   84.29
  -7   8   3 1126.39   84.49
   7  -8  -2   42.40    4.50
   7  -8  -2   49.30    5.00
  -7   8   2   42.50    4.60
  -7   8   2   47.10    4.10
   7  -8  -1  708.43   57.79
   7  -8  -1  872.51   59.69
  -7   8   1  787.02   58.59
  -7   8   1  755.92   58.29
   7  -8   0   25.80    3.40
   7  -8   0   17.10    2.90
  -7   8   0   18.40    2.40
  -7   8   0   19.40    3.40
   7  -8   1  207.08   15.40
   7  -8   1  194.48   15.40
  -7   8  -1  187.98   15.30
  -7   8  -1  204.88   15.30
   7  -8   2    5.30    3.10
  -7   8  -2    8.90    3.30
  -7   8  -2    1.10    1.90
   7  -8   3   21.20    3.70
   7  -8   3   20.20    3.00
  -7   8  -3   19.00    2.70
  -7   8  -3   28.60    3.90
  -7   8  -4   32.00    4.70
  -7   8  -4   36.80    3.70
   7  -8   5   38.70    4.80
   7  -8   5   30.60    4.00
  -7   8  -5   33.00    3.80
  -7   8  -5   29.90    4.70
   7  -8   6    7.40    4.40
  -7   8  -6    0.30    2.90
  -7   8  -6    2.60    4.70
   8  -8  -6   -0.20    6.80
   8  -8  -6    6.50    4.50
  -8   8   6    0.00    5.30
  -8   8   6    4.40    4.50
   8  -8  -5  766.32   57.19
   8  -8  -5  678.33   56.39
  -8   8   5  780.52   57.49
  -8   8   5  818.92   57.79
   8  -8  -4   61.49    6.90
   8  -8  -4   56.39    5.80
  -8   8   4   68.69    5.70
  -8   8   4   59.99    6.30
   8  -8  -3 2469.85  172.48
   8  -8  -3 1952.10  166.88
  -8   8   3 2238.28  169.88
  -8   8   3 2462.65  172.48
   8  -8  -2   12.90    3.80
  -8   8   2   13.30    2.90
  -8   8   2   12.60    4.00
   8  -8  -1 3698.43  245.58
   8  -8  -1 2786.02  235.08
  -8   8   1 3139.39  238.78
  -8   8   1 3226.28  239.78
   8  -8   0   81.09    7.20
   8  -8   0   94.79    7.50
  -8   8   0   69.59    7.30
  -8   8   0   89.19    6.90
   8  -8   1 3378.26  278.57
   8  -8   1 4287.47  289.07
  -8   8  -1 3894.51  284.17
  -8   8  -1 3610.74  281.07
   8  -8   2   31.70    4.20
   8  -8   2   37.50    4.60
  -8   8  -2   41.90    3.80
  -8   8  -2   33.40    4.70
   8  -8   3 3970.20  270.17
   8  -8   3 3222.68  261.57
  -8   8  -3 3672.23  266.57
  -8   8  -3 3343.27  262.97
   8  -8   4    9.60    4.00
   8  -8   4    3.70    3.50
  -8   8  -4    7.00    4.10
  -8   8  -4   14.40    2.90
   9  -8  -4  213.98   16.20
   9  -8  -4  191.98   16.30
  -9   8   4  201.48   16.50
  -9   8   4  218.28   16.10
   9  -8  -3   76.39    6.20
   9  -8  -3   51.49    6.70
  -9   8   3   64.89    5.80
  -9   8   3   59.59    7.00
   9  -8  -2    5.70    4.50
   9  -8  -2   -0.80    3.40
  -9   8   2    3.40    2.50
  -9   8   2    4.20    4.10
   9  -8  -1   66.49    5.50
   9  -8  -1   43.80    5.60
  -9   8   1   53.79    4.80
  -9   8   1   49.80    5.80
   9  -8   0   43.60    4.80
   9  -8   0   49.90    5.40
  -9   8   0   37.10    5.30
  -9   8   0   49.00    4.40
   9  -8   1  193.78   13.90
  -9   8  -1  151.28   13.60
  -9   8  -1  181.28   13.50
   9  -8   2    8.80    3.70
   9  -8   2   10.20    4.10
  -9   8  -2    7.60    4.10
  -9   8  -2    8.20    2.60
   9  -8   3  538.85   40.30
  -9   8  -3  530.25   40.20
  -9  -9  -2   59.69    5.70
  -9  -9  -2   48.50    5.60
   9   9   2   58.59    6.10
   9   9   2   49.20    5.40
  -9  -9  -1   88.39    6.90
  -9  -9  -1   63.89    6.50
   9   9   1   71.59    6.50
   9   9   1   76.19    7.40
  -9  -9   0  169.98   14.00
  -9  -9   0  195.68   14.20
   9   9   0  196.98   14.50
   9   9   0  158.48   13.70
  -9  -9   1   54.49    5.70
  -9  -9   1   68.99    5.80
   9   9  -1   52.79    5.60
   9   9  -1   67.99    6.50
  -9  -9   2   63.59    6.00
  -9  -9   2   65.29    6.00
   9   9  -2   73.49    6.80
   9   9  -2   54.99    5.80
  -9  -9   3    4.10    3.70
  -9  -9   3    6.60    4.40
   9   9  -3    4.70    4.60
   9   9  -3    2.70    3.20
  -9  -9   4  509.55   37.20
  -9  -9   4  445.46   36.40
   9   9  -4  509.95   37.30
  -8  -9  -4  690.63   53.69
  -8  -9  -4  704.33   53.99
   8   9   4  711.43   53.99
   8   9   4  771.42   54.89
  -8  -9  -3   56.19    5.70
   8   9   3   62.59    5.80
  -8  -9  -2   73.79    6.50
  -8  -9  -2   74.19    6.50
   8   9   2   66.39    6.30
   8   9   2   74.99    6.90
  -8  -9  -1  135.29   10.60
   8   9   1  130.89   10.90
  -8  -9   0 1426.06  106.19
  -8  -9   0 1465.85  106.69
   8   9   0 1624.34  108.79
   8   9   0 1176.48  103.59
  -8  -9   1  325.97   26.70
  -8  -9   1  391.16   27.60
   8   9  -1  348.47   26.90
   8   9  -1  365.66   27.40
  -8  -9   2  246.98   18.40
  -8  -9   2  241.28   18.40
   8   9  -2  208.78   17.90
   8   9  -2  259.27   18.70
  -8  -9   3  655.33   50.59
  -8  -9   3  677.23   50.89
   8   9  -3  671.23   50.89
   8   9  -3  698.83   51.09
  -8  -9   4  690.13   50.29
  -8  -9   4  625.34   49.60
   8   9  -4  621.94   49.50
   8   9  -4  725.53   50.89
  -8  -9   5  348.47   25.50
  -8  -9   5  288.87   24.70
   8   9  -5  361.16   25.70
   8   9  -5  322.87   25.00
  -7  -9  -5   14.10    3.70
  -7  -9  -5    9.90    3.80
   7   9   5   13.10    4.60
   7   9   5    5.60    3.50
  -7  -9  -4 1329.97   94.99
  -7  -9  -4 1204.18   93.49
   7   9   4 1176.98   93.19
   7   9   4 1313.67   94.89
  -7  -9  -3    0.70    2.90
  -7  -9  -3   -2.90    3.10
   7   9   3   -3.80    2.80
   7   9   3    2.50    3.90
  -7  -9  -2  134.39   10.80
  -7  -9  -2  150.18   10.80
   7   9   2  139.09   11.00
   7   9   2  112.69   10.20
  -7  -9  -1   16.10    3.30
  -7  -9  -1    6.90    2.90
   7   9   1   12.90    2.50
   7   9   1   11.70    3.80
  -7  -9   0  314.97   22.60
  -7  -9   0  291.87   22.20
   7   9   0  245.68   21.60
   7   9   0  319.07   22.70
  -7  -9   1    6.60    2.60
  -7  -9   1    5.10    3.10
   7   9  -1    5.70    3.30
   7   9  -1    6.50    2.40
  -7  -9   2  323.97   24.50
  -7  -9   2  320.37   24.50
   7   9  -2  340.07   24.90
   7   9  -2  306.97   24.30
  -7  -9   3  125.89    9.70
  -7  -9   3  107.89    9.40
   7   9  -3  117.89    9.20
   7   9  -3  115.49    9.70
  -7  -9   4    4.90    3.20
  -7  -9   4    9.70    3.50
   7   9  -4   11.40    3.20
   7   9  -4   10.20    3.80
  -7  -9   5  339.07   24.20
  -7  -9   5  267.57   23.30
   7   9  -5  306.77   23.70
   7   9  -5  341.47   24.30
  -7  -9   6  543.25   41.60
  -7  -9   6  569.14   42.10
   7   9  -6  530.35   41.50
   7   9  -6  571.14   42.10
  -7  -9   7  347.67   25.90
  -7  -9   7  321.57   25.20
   7   9  -7  307.87   25.30
   7   9  -7  353.36   26.00
  -6  -9  -6 1146.29   83.19
  -6  -9  -6 1104.49   82.69
   6   9   6 1169.28   83.59
   6   9   6  994.10   81.39
  -6  -9  -5  141.49   11.50
  -6  -9  -5  144.79   11.70
   6   9   5  149.69   12.00
  -6  -9  -4  319.57   24.20
  -6  -9  -4  304.77   23.90
   6   9   4  316.97   24.00
   6   9   4  327.97   24.40
  -6  -9  -3   40.30    3.90
  -6  -9  -3   33.40    4.20
   6   9   3   36.30    4.10
   6   9   3   27.70    3.60
  -6  -9  -2 4091.19  319.17
  -6  -9  -2 4614.34  325.27
   6   9   2 4041.20  318.67
   6   9   2 4462.05  323.47
  -6  -9  -1  196.48   13.50
  -6  -9  -1  145.89   13.00
   6   9   1  146.79   12.90
   6   9   1  198.38   13.80
  -6  -9   0 1817.82  133.39
  -6  -9   0 1672.33  131.59
   6   9   0 1683.63  131.69
   6   9   0 1925.31  134.69
  -6  -9   1   30.50    3.20
  -6  -9   1   20.30    3.40
   6   9  -1   23.90    3.00
   6   9  -1   27.60    4.00
  -6  -9   2 4634.04  346.67
  -6  -9   2 4737.53  347.97
   6   9  -2 4653.73  346.87
   6   9  -2 4510.35  345.37
  -6  -9   3   14.50    3.40
  -6  -9   3   18.40    3.30
   6   9  -3   16.20    3.70
   6   9  -3   17.10    2.50
  -6  -9   4 1524.15  111.79
  -6  -9   4 1459.15  110.89
   6   9  -4 1525.05  111.69
   6   9  -4 1430.36  110.69
  -6  -9   5    9.50    2.90
  -6  -9   5    8.00    3.60
   6   9  -5    6.50    3.50
   6   9  -5   -0.90    3.40
  -6  -9   6 1478.35  108.59
  -6  -9   6 1446.26  108.19
   6   9  -6 1506.85  108.99
   6   9  -6 1344.27  107.09
  -6  -9   7    9.10    3.10
  -6  -9   7    2.00    4.40
   6   9  -7    6.60    3.70
   6   9  -7    5.70    4.40
  -5  -9  -7  968.00   71.49
  -5  -9  -7  874.91   70.49
   5   9   7  886.61   70.49
   5   9   7 1079.49   72.99
  -5  -9  -6  487.45   35.40
  -5  -9  -6  429.36   34.70
   5   9   6  442.16   34.90
   5   9   6  499.45   35.40
  -5  -9  -5  417.06   32.70
  -5  -9  -5  449.56   33.10
   5   9   5  397.06   32.40
   5   9   5  483.75   33.60
  -5  -9  -4    7.30    2.70
  -5  -9  -4   13.30    2.90
   5   9   4    5.80    2.40
   5   9   4    4.40    3.20
  -5  -9  -3  547.75   39.90
  -5  -9  -3  486.65   39.30
   5   9   3  499.25   39.30
   5   9   3  575.34   40.30
  -5  -9  -2  145.79   11.70
  -5  -9  -2  158.38   12.10
   5   9   2  147.19   11.90
   5   9   2  156.18   11.80
  -5  -9  -1  331.57   25.30
  -5  -9  -1  352.06   25.30
   5   9   1  358.06   25.60
   5   9   1  290.07   24.60
  -5  -9   0 1067.09   77.99
  -5  -9   0  955.90   76.79
   5   9   0 1068.89   78.09
   5   9   0 1050.79   77.79
  -5  -9   1   12.30    2.70
  -5  -9   1   13.40    2.50
   5   9  -1   12.70    2.20
   5   9  -1   13.10    2.70
  -5  -9   2   57.59    5.20
  -5  -9   2   56.59    5.10
   5   9  -2   56.09    5.20
   5   9  -2   57.99    4.80
  -5  -9   3   -1.50    2.30
  -5  -9   3   -0.60    2.50
   5   9  -3    1.90    2.10
   5   9  -3    1.30    2.80
  -5  -9   4 2322.07  175.48
  -5  -9   4 2310.57  175.28
   5   9  -4 2389.76  176.18
   5   9  -4 2364.66  175.98
  -5  -9   5    3.40    2.10
  -5  -9   5    4.30    3.10
   5   9  -5    1.70    2.80
   5   9  -5    2.90    3.60
  -5  -9   6  477.65   36.30
  -5  -9   6  510.25   36.90
   5   9  -6  484.95   36.50
   5   9  -6  461.85   36.30
  -5  -9   7    3.30    4.80
  -5  -9   7   -4.00    2.70
   5   9  -7    0.70    4.00
   5   9  -7   -1.00    3.00
  -5  -9   8 1451.65  109.19
  -5  -9   8 1553.64  110.39
   5   9  -8 1427.16  108.79
   5   9  -8 1390.16  108.39
  -4  -9  -8   39.80    5.80
   4   9   8   50.19    5.00
   4   9   8   35.10    6.20
  -4  -9  -7 1320.37   97.09
  -4  -9  -7 1220.68   95.99
   4   9   7 1405.56   98.19
   4   9   7 1220.48   95.89
  -4  -9  -6   27.40    4.30
  -4  -9  -6   32.30    4.20
   4   9   6   29.00    3.30
   4   9   6   24.50    4.30
  -4  -9  -5 1527.25  116.09
  -4  -9  -5 1536.65  116.19
   4   9   5 1637.44  117.39
   4   9   5 1512.45  115.79
  -4  -9  -4  829.92   64.69
  -4  -9  -4  934.51   65.99
   4   9   4  878.11   65.29
   4   9   4  835.12   64.89
  -4  -9  -3 2102.19  159.28
  -4  -9  -3 2018.80  158.28
   4   9   3 2385.16  162.68
   4   9   3 2032.00  158.38
  -4  -9  -2   86.19    7.80
  -4  -9  -2  113.39    8.30
   4   9   2  109.59    8.10
   4   9   2   97.89    8.20
  -4  -9  -1 2912.21  221.18
   4   9   1 3013.40  222.38
  -4  -9   0 2690.13  208.28
  -4  -9   0 2883.81  210.48
   4   9   0 2846.52  210.08
   4   9   0 2780.72  209.38
  -4  -9   1 1302.67  101.09
  -4  -9   1 1375.86  101.89
   4   9  -1 1438.26  102.69
   4   9  -1 1314.77  101.09
  -4  -9   2 1194.48   89.39
  -4  -9   2 1181.28   89.29
   4   9  -2 1194.28   89.29
   4   9  -2 1200.08   89.49
  -4  -9   3  529.05   40.90
  -4  -9   3  545.65   41.00
   4   9  -3  588.84   41.60
   4   9  -3  521.15   40.70
  -4  -9   4 1664.03  126.99
  -4  -9   4 1698.33  127.29
   4   9  -4 1683.83  127.09
   4   9  -4 1756.22  127.99
  -4  -9   5  129.39   10.60
  -4  -9   5  140.59   10.60
   4   9  -5  136.39   10.80
   4   9  -5  135.79   10.70
  -4  -9   6   74.39    5.60
  -4  -9   6   57.09    6.00
   4   9  -6   61.19    5.70
   4   9  -6   70.29    6.00
  -4  -9   7    6.10    3.90
  -4  -9   7   10.10    2.80
   4   9  -7    3.60    3.70
   4   9  -7    6.20    2.70
  -4  -9   8  231.18   18.60
  -4  -9   8  232.98   18.40
   4   9  -8  266.27   18.80
   4   9  -8  232.78   18.60
  -3  -9  -8   32.00    4.30
  -3  -9  -7   99.89    7.90
  -3  -9  -7   91.29    7.80
   3   9   7   77.89    7.10
   3   9   7   93.09    8.10
  -3  -9  -6   75.59    6.00
   3   9   6   48.30    6.00
   3   9   6   62.79    5.40
  -3  -9  -5   40.40    4.10
  -3  -9  -5   37.80    4.10
   3   9   5   35.80    4.30
   3   9   5   36.00    3.60
  -3  -9  -4  464.45   38.20
  -3  -9  -4  596.04   39.80
   3   9   4  487.65   38.50
   3   9   4  521.95   38.80
  -3  -9  -3  238.08   17.70
   3   9   3  235.98   17.70
   3   9   3  222.68   17.50
  -3  -9  -2   13.20    1.90
  -3  -9  -2    9.80    2.10
   3   9   2   15.00    2.40
   3   9   2   13.50    1.70
  -3  -9  -1  428.16   31.50
  -3  -9  -1  405.16   31.20
   3   9   1  435.76   31.60
   3   9   1  396.66   31.10
  -3  -9   0  816.22   64.19
  -3  -9   0  897.91   65.19
   3   9   0  870.71   64.79
   3   9   0  868.71   64.79
  -3  -9   1  124.49   10.00
  -3  -9   1  140.89   10.30
   3   9  -1  137.49   10.20
   3   9  -1  123.49    9.90
  -3  -9   2  519.05   39.60
  -3  -9   2  521.85   39.70
   3   9  -2  526.15   39.60
   3   9  -2  547.45   39.90
  -3  -9   3  882.21   65.99
  -3  -9   3  870.41   65.89
   3   9  -3  894.71   66.19
   3   9  -3  874.31   65.89
  -3  -9   4   50.69    4.60
  -3  -9   4   56.49    4.60
   3   9  -4   56.09    4.70
   3   9  -4   55.09    4.60
  -3  -9   5  500.95   39.80
  -3  -9   5  521.15   40.00
   3   9  -5  555.04   40.40
   3   9  -5  560.04   40.50
  -3  -9   6  789.32   58.49
  -3  -9   6  756.12   58.09
   3   9  -6  808.32   58.69
   3   9  -6  754.52   57.99
  -3  -9   7  211.18   18.20
  -3  -9   7  263.27   19.00
   3   9  -7  254.97   18.90
   3   9  -7  250.07   18.60
  -3  -9   8  259.77   19.50
  -3  -9   8  277.07   19.90
   3   9  -8  244.08   19.30
   3   9  -8  238.68   19.40
  -2  -9  -8   15.90    2.50
  -2  -9  -8   11.50    2.50
   2   9   8    9.30    2.40
   2   9   8   11.40    2.50
  -2  -9  -7  296.87   23.90
  -2  -9  -7  368.46   24.80
   2   9   7  328.77   24.40
   2   9   7  288.87   23.80
  -2  -9  -6   24.40    3.10
  -2  -9  -6   17.20    2.90
   2   9   6   22.20    2.50
  -2  -9  -5  178.08   13.80
  -2  -9  -5  194.18   14.10
   2   9   5  185.18   14.00
   2   9   5  165.58   13.50
  -2  -9  -4   28.80    2.80
   2   9   4   24.80    2.90
  -2  -9  -3 1563.04  112.79
  -2  -9  -3 1461.95  111.59
   2   9   3 1533.25  112.39
   2   9   3 1424.16  111.09
  -2  -9  -2 1055.09   87.59
  -2  -9  -2 1295.57   90.39
   2   9   2 1150.38   88.69
   2   9   2 1267.57   89.99
  -2  -9  -1  819.52   61.39
  -2  -9  -1  804.62   61.19
   2   9   1  781.52   60.99
   2   9   1  872.81   62.09
  -2  -9   0 1283.57   97.09
  -2  -9   0 1255.37   96.79
   2   9   0 1300.57   97.19
   2   9   0 1355.66   97.89
  -2  -9   1  735.53   55.89
  -2  -9   1  730.93   55.89
   2   9  -1  760.62   56.19
   2   9  -1  762.12   56.19
  -2  -9   2 3596.64  274.37
   2   9  -2 3801.42  276.67
   2   9  -2 3641.24  274.77
  -2  -9   3  760.62   59.79
  -2  -9   3  790.82   60.09
   2   9  -3  890.91   61.29
   2   9  -3  778.52   59.99
  -2  -9   4 1131.39   88.19
  -2  -9   4 1176.38   88.69
   2   9  -4 1170.88   88.59
   2   9  -4 1266.17   89.79
  -2  -9   5  137.89   11.10
  -2  -9   5  152.38   11.20
   2   9  -5  138.29   11.00
   2   9  -5  152.18   11.30
  -2  -9   6 1749.03  137.99
  -2  -9   6 1851.81  139.19
   2   9  -6 1857.81  139.19
   2   9  -6 1983.90  140.69
  -2  -9   7   31.10    3.70
  -2  -9   7   27.40    3.30
   2   9  -7   26.80    3.40
   2   9  -7   32.00    3.60
  -2  -9   8   55.29    5.80
  -2  -9   8   57.19    5.70
   2   9  -8   67.49    5.80
   2   9  -8   64.79    5.90
   2   9  -9    4.60    3.40
   2   9  -9    2.50    3.80
  -1  -9  -7 1929.91  148.79
  -1  -9  -7 2166.88  151.68
   1   9   7 1771.32  147.39
   1   9   7 2113.49  151.38
  -1  -9  -6   26.60    3.10
   1   9   6   29.20    2.80
   1   9   6   41.00    3.60
  -1  -9  -5 2230.98  174.58
  -1  -9  -5 2612.44  179.08
   1   9   5 2383.66  176.38
   1   9   5 2190.18  174.08
  -1  -9  -4    8.20    1.70
  -1  -9  -4    5.40    1.30
   1   9   4    4.70    1.20
   1   9   4    6.10    1.80
  -1  -9  -3 2169.18  161.28
  -1  -9  -3 2122.39  160.68
   1   9   3 2336.47  163.28
   1   9   3 1988.90  159.18
  -1  -9  -2   26.50    2.30
  -1  -9  -2   19.20    2.10
   1   9   2   21.20    2.20
   1   9   2   24.60    2.10
  -1  -9  -1 2449.05  191.58
  -1  -9  -1 2558.24  192.88
   1   9   1 2738.33  194.98
  -1  -9   0  326.07   26.10
  -1  -9   0  371.36   26.60
   1   9   0  361.36   26.50
   1   9   0  343.37   26.20
  -1  -9   1   63.39    4.90
  -1  -9   1   58.19    4.80
   1   9  -1   58.79    4.90
   1   9  -1   60.79    4.80
  -1  -9   2    1.80    1.20
  -1  -9   2    4.80    1.00
  -1  -9   3   10.80    1.70
  -1  -9   3    9.00    1.50
   1   9  -3   11.30    1.50
  -1  -9   4  779.12   61.19
  -1  -9   4  849.41   61.89
   1   9  -4  778.72   61.09
   1   9  -4  883.81   62.29
  -1  -9   5  243.78   19.40
  -1  -9   5  266.37   19.60
   1   9  -5  272.27   19.70
   1   9  -5  252.37   19.50
  -1  -9   6  531.75   39.90
  -1  -9   6  519.45   39.80
   1   9  -6  533.45   40.00
   1   9  -6  541.25   40.10
  -1  -9   7  189.68   14.40
  -1  -9   7  196.28   14.60
   1   9  -7  171.28   14.30
   1   9  -7  193.78   14.50
  -1  -9   8 1225.88   95.49
  -1  -9   8 1300.77   96.39
   1   9  -8 1323.77   96.59
   1   9  -8 1275.67   95.99
  -1  -9   9   92.09    8.80
   1   9  -9  106.89    8.90
   1   9  -9  111.79    9.10
   0  -9  -6    4.10    1.50
   0  -9  -5 4854.51  335.27
   0  -9  -5 4094.69  326.27
   0   9   5 4289.87  328.57
   0  -9  -4  288.27   24.10
   0  -9  -4  335.67   24.60
   0   9   4  363.16   25.00
   0   9   4  320.17   24.40
   0   9   3 4294.57  321.37
   0  -9  -2   11.80    1.30
   0  -9  -2    9.80    1.30
   0   9   2    9.90    1.30
   0   9   2   13.40    1.40
   0  -9   0    0.20    0.90
   0  -9   0    2.80    1.00
   0   9   0    3.70    1.00
   0   9   0   -0.20    0.90
   0  -9   2    9.40    1.40
   0  -9   2    9.30    1.40
   0   9  -2    8.10    1.30
   0   9  -2   10.20    1.30
   0  -9   3 3743.83  280.17
   0  -9   4  334.07   25.90
   0  -9   4  321.37   25.80
   0   9  -4  383.76   26.50
   0   9  -4  349.37   26.10
   0  -9   5 4106.89  312.17
   0  -9   5 4319.37  314.57
   0   9  -5 3896.91  309.77
   0   9  -5 4423.86  315.77
   0  -9   6    3.10    1.80
   0  -9   6    4.20    2.20
   0   9  -6    3.70    2.40
   0   9  -6    0.70    1.90
   0  -9   7  976.30   73.59
   0  -9   7 1033.10   74.19
   0   9  -7 1000.00   73.79
   0   9  -7  915.91   72.89
   0  -9   8   91.89    8.10
   0  -9   8   94.39    8.70
   0   9  -8  116.49    8.40
   0   9  -8  107.69    8.90
   0  -9   9  291.57   23.80
   0  -9   9  345.27   24.10
   0   9  -9  293.67   23.70
   0   9  -9  305.87   23.50
   1  -9  -5  270.07   20.70
   1  -9  -5  293.27   21.00
  -1   9   5  263.37   20.60
  -1   9   5  276.37   20.80
   1  -9  -4  777.72   59.99
   1  -9  -4  781.32   60.09
  -1   9   4  798.02   60.29
  -1   9   4  866.41   61.09
   1  -9  -3   12.30    1.40
   1  -9  -3   13.70    1.50
  -1   9   3   15.30    1.50
  -1   9   3   11.10    1.50
   1  -9  -2    3.30    1.00
  -1   9   2    0.90    1.00
  -1   9   2    1.30    0.80
   1  -9  -1   59.39    4.90
   1  -9  -1   61.79    4.90
  -1   9   1   69.69    5.00
  -1   9   1   58.49    4.90
   1  -9   0  332.07   26.60
   1  -9   0  349.27   26.70
  -1   9   0  381.46   27.10
  -1   9   0  365.76   26.90
   1  -9   1 2598.94  190.78
   1  -9   1 2468.15  189.38
  -1   9  -1 2553.44  190.28
   1  -9   2   19.00    2.10
   1  -9   2   23.60    2.00
  -1   9  -2   24.30    2.00
  -1   9  -2   16.40    2.00
   1  -9   3 2070.59  161.18
   1  -9   3 2139.39  161.98
  -1   9  -3 2282.77  163.58
  -1   9  -3 2182.98  162.48
   1  -9   4    7.90    1.50
   1  -9   4    5.00    1.70
  -1   9  -4    6.40    1.70
  -1   9  -4    7.00    1.40
   1  -9   5 2134.09  165.68
   1  -9   5 2219.98  166.58
  -1   9  -5 2067.09  164.88
  -1   9  -5 2506.05  169.98
   1  -9   6   30.20    3.60
   1  -9   6   31.80    3.30
   1  -9   7 2132.39  151.68
   1  -9   7 1970.40  149.79
  -1   9  -7 1916.51  149.29
   1  -9   8   61.99    6.40
   1  -9   8   52.19    5.90
  -1   9  -8   68.49    6.70
  -1   9  -8   72.49    5.80
   1  -9   9 1045.50   74.49
   1  -9   9  978.20   73.79
  -1   9  -9  999.50   73.89
  -1   9  -9  906.31   72.99
   2  -9  -5  160.08   12.00
   2  -9  -5  163.08   12.00
  -2   9   5  147.79   11.90
  -2   9   5  160.68   12.00
   2  -9  -4 1132.39   87.79
   2  -9  -4 1174.48   88.29
  -2   9   4 1246.48   89.09
  -2   9   4 1163.38   88.19
   2  -9  -3  832.02   63.19
   2  -9  -3  821.52   63.09
  -2   9   3  807.52   62.99
  -2   9   3  926.91   64.39
  -2   9   2 3481.65  260.47
   2  -9  -1  725.43   55.89
   2  -9  -1  722.13   55.79
  -2   9   1  736.13   55.99
  -2   9   1  813.82   56.89
   2  -9   0 1187.88   92.89
   2  -9   0 1317.77   94.29
  -2   9   0 1325.57   94.39
  -2   9   0 1169.18   92.59
   2  -9   1  772.62   60.09
   2  -9   1  794.52   60.29
  -2   9  -1  823.12   60.69
  -2   9  -1  834.92   60.79
   2  -9   2 1217.08   93.49
   2  -9   2 1328.67   94.69
  -2   9  -2 1215.18   93.39
   2  -9   3 1457.05  112.99
   2  -9   3 1521.95  113.69
  -2   9  -3 1482.15  113.29
  -2   9  -3 1613.44  114.79
   2  -9   4   35.40    3.50
  -2   9  -4   33.60    3.10
   2  -9   5  159.18   11.90
   2  -9   5  143.19   11.80
  -2   9  -5  155.78   12.00
  -2   9  -5  156.08   11.80
   2  -9   6   13.60    2.80
  -2   9  -6   13.80    2.40
  -2   9  -6    6.70    3.20
   2  -9   7  332.97   25.50
   2  -9   7  307.87   25.30
  -2   9  -7  332.67   25.70
  -2   9  -7  378.16   26.00
   2  -9   8   10.40    3.30
   2  -9   8   12.80    4.10
  -2   9  -8   17.80    3.30
  -2   9  -8   17.90    4.50
   3  -9  -5  617.34   45.00
   3  -9  -5  602.64   44.80
  -3   9   5  566.34   44.40
  -3   9   5  595.54   44.70
   3  -9  -4   59.69    4.70
   3  -9  -4   63.49    4.60
  -3   9   4   50.19    4.40
  -3   9   4   51.69    4.60
   3  -9  -3  876.41   65.19
   3  -9  -3  804.52   64.49
  -3   9   3  842.62   64.89
  -3   9   3  961.50   66.29
   3  -9  -2  579.94   41.10
   3  -9  -2  507.15   40.30
  -3   9   2  581.64   41.10
  -3   9   2  503.65   40.30
   3  -9  -1  122.59    9.50
   3  -9  -1  126.79    9.50
  -3   9   1  125.29    9.50
  -3   9   1  121.89    9.60
   3  -9   0  852.41   62.39
   3  -9   0  847.32   62.29
  -3   9   0  789.32   61.59
  -3   9   0  822.02   61.99
   3  -9   1  418.26   30.60
   3  -9   1  350.06   29.90
  -3   9  -1  451.55   31.00
  -3   9  -1  404.56   30.50
   3  -9   2    9.30    2.00
   3  -9   2    9.60    1.60
  -3   9  -2   11.60    2.00
  -3   9  -2   11.60    1.50
  -3   9  -3  316.17   22.40
  -3   9  -3  265.37   21.60
   3  -9   4  542.05   42.00
   3  -9   4  605.54   42.60
  -3   9  -4  535.05   41.80
   3  -9   5   40.00    3.80
   3  -9   5   38.20    3.90
  -3   9  -5   39.30    3.70
  -3   9  -5   37.30    4.00
   3  -9   6   73.59    6.30
   3  -9   6   78.39    6.20
  -3   9  -6   61.59    5.80
   3  -9   7   81.79    7.30
   3  -9   7   86.89    7.60
  -3   9  -7   79.39    7.80
  -3   9  -7   98.09    7.20
  -3   9  -8   40.70    5.70
  -3   9  -8   51.99    5.00
   4  -9  -5  150.28   12.10
   4  -9  -5  173.98   12.60
  -4   9   5  158.08   12.40
  -4   9   5  159.88   12.20
   4  -9  -4 1959.10  138.39
   4  -9  -4 1793.72  136.49
  -4   9   4 1837.52  136.89
  -4   9   4 1723.03  135.69
   4  -9  -3  551.54   41.00
   4  -9  -3  517.45   40.70
  -4   9   3  544.85   41.10
  -4   9   3  570.74   41.30
   4  -9  -2 1148.79   87.79
  -4   9   2 1308.57   89.59
  -4   9   2 1077.79   86.99
   4  -9  -1 1498.05  102.59
   4  -9  -1 1277.57  100.09
  -4   9   1 1321.97  100.59
  -4   9   1 1295.17  100.19
   4  -9   0 2705.83  198.68
   4  -9   0 2663.73  198.18
  -4   9   0 2284.37  194.08
  -4   9   0 2960.30  201.68
   4  -9   1 3252.87  223.58
   4  -9   1 2711.23  217.38
  -4   9  -1 3146.99  222.28
  -4   9  -1 2675.43  216.98
   4  -9   2  113.19    8.30
   4  -9   2   94.69    8.00
  -4   9  -2  108.29    8.20
  -4   9  -2   97.59    8.20
   4  -9   3 1901.21  148.69
   4  -9   3 1866.31  148.39
  -4   9  -3 2180.88  151.98
  -4   9  -3 2068.19  150.68
   4  -9   4 1069.59   71.19
   4  -9   4  844.62   68.59
  -4   9  -4  993.10   70.29
  -4   9  -4  815.92   68.29
   4  -9   5 1445.86  116.49
   4  -9   5 1590.14  117.99
  -4   9  -5 1696.43  119.29
  -4   9  -5 1565.14  117.79
   4  -9   6   30.80    3.50
   4  -9   6   22.10    3.60
  -4   9  -6   27.30    3.10
  -4   9  -6   16.10    4.30
   4  -9   7 1288.07   94.89
   4  -9   7 1157.28   93.49
  -4   9  -7 1348.47   95.59
  -4   9  -7 1256.07   94.59
   4  -9   8   55.19    5.90
   4  -9   8   60.79    6.60
  -4   9  -8   59.19    5.80
  -4   9  -8   55.49    6.90
   5  -9  -6  489.55   36.10
   5  -9  -6  483.25   36.20
  -5   9   6  463.65   35.90
  -5   9   6  476.05   36.00
   5  -9  -5    7.50    2.50
   5  -9  -5   -0.70    3.10
  -5   9   5    3.40    3.30
  -5   9   5    2.00    2.00
   5  -9  -4 2760.52  197.08
   5  -9  -4 2469.15  193.78
  -5   9   4 2472.05  193.78
  -5   9   4 2743.33  196.88
   5  -9  -3    1.50    1.80
   5  -9  -3    5.20    2.20
  -5   9   3   -1.70    2.80
  -5   9   3   -1.00    1.30
   5  -9  -2   49.99    4.70
  -5   9   2   64.39    4.80
   5  -9  -1   10.50    2.30
  -5   9   1   12.00    2.60
   5  -9   0 1038.70   77.49
   5  -9   0 1020.30   77.39
  -5   9   0  950.50   76.59
  -5   9   0 1127.89   78.59
   5  -9   1  294.17   26.20
   5  -9   1  414.26   27.50
  -5   9  -1  361.56   26.90
  -5   9  -1  353.06   26.70
   5  -9   2  148.69   11.20
   5  -9   2  139.89   11.00
  -5   9  -2  144.39   11.00
  -5   9  -2  132.69   11.00
   5  -9   3  462.85   40.70
   5  -9   3  640.84   42.70
  -5   9  -3  562.94   41.80
  -5   9  -3  554.94   41.60
   5  -9   4    5.40    2.60
   5  -9   4    7.60    2.70
  -5   9  -4    9.40    2.10
  -5   9  -4   10.80    3.10
   5  -9   5  393.86   31.90
   5  -9   5  399.86   31.80
  -5   9  -5  485.45   32.80
  -5   9  -5  428.16   32.20
   5  -9   6  523.65   39.00
   5  -9   6  599.44   39.90
  -5   9  -6  432.56   38.10
  -5   9  -6  516.45   38.80
   5  -9   7  940.01   70.69
   5  -9   7  844.22   69.69
  -5   9  -7 1039.00   71.79
  -5   9  -7  950.40   70.89
   6  -9  -6 1336.07  102.69
   6  -9  -6 1301.97  102.19
  -6   9   6 1394.06  103.29
  -6   9   6 1469.85  104.29
   6  -9  -5    9.10    3.30
   6  -9  -5    2.90    3.80
  -6   9   5    9.40    4.30
  -6   9   5    5.60    2.60
   6  -9  -4 1538.35  115.19
  -6   9   4 1532.65  115.09
   6  -9  -3    8.10    2.80
   6  -9  -3   14.80    3.60
  -6   9   3   10.30    2.30
  -6   9   3   13.10    2.80
   6  -9  -2 4562.94  357.76
   6  -9  -2 5150.98  364.46
  -6   9   2 4731.93  359.66
  -6   9   2 4848.81  361.06
   6  -9  -1   33.20    3.20
   6  -9  -1   20.10    3.30
  -6   9   1   26.80    2.70
  -6   9   1   26.00    3.50
   6  -9   0 1863.31  133.49
   6  -9   0 1699.03  131.69
  -6   9   0 1841.62  133.29
  -6   9   0 1673.63  131.39
  -6   9  -1  180.88   13.80
  -6   9  -1  172.18   13.50
   6  -9   2 4177.98  324.67
   6  -9   2 4536.45  328.67
  -6   9  -2 4774.22  331.57
  -6   9  -2 4009.10  322.77
   6  -9   3   26.80    3.70
  -6   9  -3   28.00    3.10
  -6   9  -3   34.80    3.90
   6  -9   4  361.66   26.70
   6  -9   4  357.66   26.70
  -6   9  -4  314.17   26.30
  -6   9  -4  370.76   26.70
  -6   9  -5  156.38   11.80
  -6   9  -5  145.99   11.90
   6  -9   6 1368.66   93.29
   6  -9   6 1215.28   91.49
  -6   9  -6 1092.49   90.19
  -6   9  -6 1215.78   91.39
   7  -9  -7  245.28   17.30
   7  -9  -7  194.38   17.00
   7  -9  -6  514.45   38.90
   7  -9  -6  507.55   39.00
  -7   9   6  515.85   38.80
  -7   9   6  518.35   39.30
   7  -9  -5  306.17   23.80
   7  -9  -5  296.57   24.10
  -7   9   5  302.57   24.00
  -7   9   5  349.87   24.30
   7  -9  -4   11.80    3.30
   7  -9  -4    4.30    4.20
  -7   9   4   11.90    4.10
  -7   9   4   10.80    2.70
   7  -9  -3  110.19    9.20
   7  -9  -3  104.09    8.70
  -7   9   3  116.99    8.70
  -7   9   3  102.19    9.00
   7  -9  -2  315.77   22.90
   7  -9  -2  288.47   22.70
  -7   9   2  303.87   22.70
  -7   9   2  285.87   22.70
   7  -9  -1    1.90    3.40
   7  -9  -1    9.70    2.70
  -7   9   1    2.60    3.30
  -7   9   1    4.00    1.90
   7  -9   0  319.77   22.70
   7  -9   0  269.67   22.20
  -7   9   0  309.37   22.50
  -7   9   0  279.97   22.30
   7  -9   1    9.40    2.80
   7  -9   1    4.70    2.80
  -7   9  -1    5.10    3.10
  -7   9  -1    9.10    2.30
   7  -9   2  128.09   11.30
   7  -9   2  154.58   11.40
  -7   9  -2  140.49   11.50
  -7   9  -2  152.48   11.30
   7  -9   3    1.90    2.90
   7  -9   3   -2.90    3.30
  -7   9  -3    0.20    3.50
  -7   9  -3    2.00    2.40
   7  -9   4 1225.18   98.39
   7  -9   4 1454.95  100.89
  -7   9  -4 1247.08   98.59
  -7   9  -4 1389.16  100.09
   7  -9   5   12.30    4.10
   7  -9   5   15.50    3.50
  -7   9  -5   14.10    4.20
  -7   9  -5   21.00    3.00
   8  -9  -5  319.07   25.10
   8  -9  -5  325.37   24.80
  -8   9   5  337.27   24.90
  -8   9   5  322.27   25.10
   8  -9  -4  724.93   49.30
   8  -9  -4  589.44   47.90
  -8   9   4  630.44   48.30
  -8   9   4  626.24   48.10
   8  -9  -3  630.54   49.70
   8  -9  -3  663.73   49.90
  -8   9   3  729.73   50.59
  -8   9   3  631.24   49.60
   8  -9  -2  197.78   18.20
   8  -9  -2  276.77   18.80
  -8   9   2  258.17   18.50
  -8   9   2  227.38   18.40
   8  -9  -1  297.17   23.80
   8  -9  -1  344.97   24.50
  -8   9   1  322.07   24.00
  -8   9   1  302.57   24.00
   8  -9   0 1643.94  112.59
   8  -9   0 1363.76  109.39
  -8   9   0 1521.65  111.09
  -8   9   0 1386.66  109.59
   8  -9   1  101.49    8.80
  -8   9  -1  118.79    9.20
   8  -9   2   85.69    7.80
   8  -9   2   85.09    7.40
  -8   9  -2   96.89    7.20
  -8   9  -2   86.99    7.60
   8  -9   3   46.80    4.90
  -8   9  -3   26.00    5.00
  -8   9  -3   37.90    3.90
   8  -9   4  695.83   56.29
   8  -9   4  846.52   57.89
  -8   9  -4  729.93   56.69
  -8   9  -4  760.92   56.79
   9  -9  -4  549.15   39.00
  -9   9   4  497.65   38.30
  -9   9   4  484.25   38.40
   9  -9  -3    0.60    4.60
   9  -9  -3    5.30    3.60
  -9   9   3    2.20    5.50
  -9   9   3    6.10    2.70
   9  -9  -2   87.39    6.90
   9  -9  -2   60.19    7.40
  -9   9   2   71.59    7.50
  -9   9   2   83.99    6.70
   9  -9  -1   52.49    6.60
   9  -9  -1   67.99    5.70
  -9   9   1   71.79    5.60
  -9   9   1   52.99    6.40
   9  -9   0  169.58   15.10
   9  -9   0  214.88   15.40
  -9   9   0  206.78   15.10
  -9   9   0  190.68   15.40
   9  -9   1   73.39    7.00
   9  -9   1   88.19    7.70
  -9   9  -1   88.39    6.90
   9  -9   2   58.49    5.50
   9  -9   2   45.60    6.00
  -9   9  -2   60.19    5.00
  -9   9  -2   50.09    6.10
  -9 -10  -2    7.40    3.50
  -9 -10  -2   10.90    3.70
   9  10   2   15.00    4.80
   9  10   2    9.70    3.00
  -9 -10  -1   90.49    8.30
  -9 -10  -1  107.49    8.20
   9  10   1   77.49    7.80
   9  10   1  112.29    8.70
  -9 -10   0  128.79   11.40
   9  10   0  147.49   11.50
   9  10   0  164.98   12.20
  -9 -10   1   90.39    7.70
  -9 -10   1   92.19    7.70
   9  10  -1  104.09    8.50
   9  10  -1   82.59    7.50
  -9 -10   2  113.09    8.80
  -9 -10   2   85.79    8.50
   9  10  -2  101.69    8.50
   9  10  -2  113.49    9.20
  -9 -10   3   26.90    4.50
  -9 -10   3   31.20    5.20
   9  10  -3   35.40    5.10
   9  10  -3   21.30    4.50
  -8 -10  -4   16.90    4.90
   8  10   4   10.70    5.00
   8  10   4   10.70    3.30
  -8 -10  -3  480.15   37.90
  -8 -10  -3  549.74   38.80
   8  10   3  444.26   37.50
   8  10   3  559.84   39.00
  -8 -10  -2   10.60    3.60
  -8 -10  -2    6.40    3.30
   8  10   2    9.70    2.80
   8  10   2    5.10    4.00
  -8 -10  -1  502.65   34.80
  -8 -10  -1  394.56   33.50
   8  10   1  510.05   35.00
   8  10   1  411.16   33.70
  -8 -10   0  165.58   14.00
   8  10   0  182.98   14.60
   8  10   0  203.28   14.40
  -8 -10   1  275.67   21.00
  -8 -10   1  258.47   20.80
   8  10  -1  263.87   20.70
   8  10  -1  298.97   21.50
  -8 -10   2  113.19    8.80
  -8 -10   2   93.79    8.40
   8  10  -2   99.39    8.40
   8  10  -2  109.19    9.00
  -8 -10   3  342.77   25.90
  -8 -10   3  341.67   25.80
   8  10  -3  364.56   26.30
   8  10  -3  309.27   25.50
  -8 -10   4  490.85   34.80
  -8 -10   4  426.26   34.00
   8  10  -4  414.26   33.80
   8  10  -4  487.75   34.90
  -8 -10   5   90.39    8.10
   8  10  -5   77.29    7.30
  -7 -10  -5   17.20    4.10
  -7 -10  -5   18.70    4.30
   7  10   5   18.90    4.80
   7  10   5   18.00    3.60
  -7 -10  -4   52.69    5.20
   7  10   4   46.20    4.90
  -7 -10  -3   32.10    4.30
  -7 -10  -3   35.50    4.40
   7  10   3   35.90    3.70
   7  10   3   32.60    4.80
  -7 -10  -2   10.70    3.10
  -7 -10  -2    1.90    3.40
   7  10   2    4.60    2.40
   7  10   2    8.70    3.40
  -7 -10  -1  112.19    8.70
  -7 -10  -1   90.59    8.30
   7  10   1   96.99    8.20
   7  10   1  113.49    8.90
  -7 -10   0    4.90    2.60
  -7 -10   0    6.30    3.30
   7  10   0    1.30    3.40
   7  10   0    4.50    2.50
  -7 -10   1   56.39    5.40
  -7 -10   1   65.39    5.90
   7  10  -1   61.39    5.40
   7  10  -1   67.79    6.30
  -7 -10   2    0.10    3.20
  -7 -10   2    3.00    3.10
   7  10  -2    4.00    2.50
   7  10  -2    3.60    3.80
  -7 -10   3  183.08   14.50
  -7 -10   3  193.48   14.50
   7  10  -3  184.38   14.50
   7  10  -3  177.58   14.20
  -7 -10   4    2.70    3.40
  -7 -10   4    3.60    3.40
   7  10  -4    1.90    3.10
   7  10  -4    3.00    3.70
  -7 -10   5  212.28   18.60
  -7 -10   5  260.77   19.40
   7  10  -5  271.77   19.40
   7  10  -5  247.28   18.90
  -7 -10   6  301.17   22.60
  -7 -10   6  265.77   21.90
   7  10  -6  314.77   22.80
   7  10  -6  282.87   22.20
  -6 -10  -6  945.81   67.49
  -6 -10  -6  871.81   66.69
   6  10   6  779.32   65.59
   6  10   6  975.10   67.99
  -6 -10  -5    5.60    3.50
  -6 -10  -5    4.00    3.10
   6  10   5    4.80    2.40
   6  10   5    9.00    4.20
  -6 -10  -4  399.76   28.30
  -6 -10  -4  341.07   27.70
   6  10   4  317.37   27.30
   6  10   4  426.26   28.90
  -6 -10  -3   11.60    3.00
  -6 -10  -3   16.70    3.40
   6  10   3   11.10    2.70
   6  10   3    8.50    3.30
  -6 -10  -2  414.66   31.10
   6  10   2  404.36   30.80
  -6 -10  -1    5.20    2.50
  -6 -10  -1   11.60    3.10
   6  10   1   10.10    2.40
   6  10   1   10.00    3.40
  -6 -10   0  211.38   16.30
   6  10   0  207.08   16.00
  -6 -10   1    8.80    2.50
  -6 -10   1   10.90    3.00
   6  10  -1   12.20    2.30
   6  10  -1    9.70    3.50
  -6 -10   2   24.60    3.50
   6  10  -2   20.90    2.80
   6  10  -2   20.20    4.10
  -6 -10   3   58.19    5.30
  -6 -10   3   56.99    5.40
   6  10  -3   57.69    5.00
   6  10  -3   49.40    5.50
  -6 -10   4  101.69    9.10
  -6 -10   4  126.09    9.60
   6  10  -4  112.59    9.50
   6  10  -4  115.19    9.20
  -6 -10   5    8.80    3.00
  -6 -10   5   12.90    3.70
   6  10  -5   10.10    3.20
   6  10  -5    9.80    3.90
  -6 -10   6  259.17   19.30
  -6 -10   6  229.48   18.60
   6  10  -6  248.18   19.10
   6  10  -6  246.68   18.90
  -6 -10   7   18.80    3.60
  -6 -10   7   20.20    5.20
   6  10  -7   15.10    4.80
   6  10  -7   15.50    4.10
  -5 -10  -7   91.79    9.40
   5  10   7  114.19   10.00
   5  10   7  130.89    9.30
  -5 -10  -6  846.82   61.59
  -5 -10  -6  773.42   60.79
   5  10   6  897.91   62.29
   5  10   6  746.93   60.39
  -5 -10  -5  214.18   18.80
  -5 -10  -5  283.67   19.60
   5  10   5  247.88   19.30
   5  10   5  255.07   19.00
  -5 -10  -4   18.00    3.00
  -5 -10  -4   11.20    3.40
   5  10   4   11.40    2.60
  -5 -10  -3  297.97   23.10
  -5 -10  -3  338.87   23.70
   5  10   3  293.27   23.00
   5  10   3  294.47   23.20
  -5 -10  -2  157.18   11.70
  -5 -10  -2  143.29   11.80
   5  10   2  139.89   11.40
   5  10   2  159.38   12.00
  -5 -10  -1  949.80   67.29
  -5 -10  -1  805.22   65.49
   5  10   1  919.31   66.89
   5  10   1  870.31   66.19
  -5 -10   0  210.58   17.50
  -5 -10   0  249.38   17.80
   5  10   0  215.88   17.40
   5  10   0  251.27   18.10
  -5 -10   1  126.49   10.60
  -5 -10   1  146.69   11.00
   5  10  -1  133.29   10.50
   5  10  -1  142.49   10.90
  -5 -10   2   31.50    3.90
  -5 -10   2   41.10    4.00
   5  10  -2   36.70    3.60
   5  10  -2   40.80    4.30
  -5 -10   3  158.18   12.20
  -5 -10   3  156.58   12.10
   5  10  -3  151.68   11.90
   5  10  -3  157.78   12.20
  -5 -10   4   42.90    4.80
  -5 -10   4   44.30    4.40
   5  10  -4   50.99    4.70
   5  10  -4   43.70    4.20
  -5 -10   5   41.20    4.10
  -5 -10   5   46.20    4.70
   5  10  -5   47.40    4.60
   5  10  -5   46.60    4.90
  -5 -10   6   17.30    3.90
  -5 -10   6   17.90    2.90
   5  10  -6   16.40    3.20
   5  10  -6   15.70    3.80
  -5 -10   7   22.90    3.10
  -5 -10   7   19.90    4.60
   5  10  -7   13.50    3.50
   5  10  -7   21.30    4.30
  -5 -10   8  147.39   11.80
  -5 -10   8  159.88   11.60
   5  10  -8  121.79   11.50
   5  10  -8  115.49   10.80
  -4 -10  -8  275.47   23.20
   4  10   8  337.57   23.70
   4  10   8  302.77   23.70
  -4 -10  -7   48.40    5.40
   4  10   7   54.09    4.80
   4  10   7   36.50    6.30
  -4 -10  -6   81.69    6.80
  -4 -10  -6   85.59    7.00
   4  10   6   67.79    6.40
   4  10   6   77.79    7.20
  -4 -10  -5  125.49   10.90
   4  10   5  156.38   11.00
   4  10   5  134.99   11.10
  -4 -10  -4 1599.14  123.69
  -4 -10  -4 1701.33  124.79
   4  10   4 1577.54  123.29
   4  10   4 1763.82  125.59
  -4 -10  -3  366.06   30.00
  -4 -10  -3  433.86   30.90
   4  10   3  419.36   30.60
   4  10   3  396.76   30.50
  -4 -10  -2  524.95   38.50
  -4 -10  -2  499.45   38.00
   4  10   2  480.15   37.80
   4  10   2  522.95   38.40
  -4 -10  -1  760.12   62.49
  -4 -10  -1  945.41   64.79
   4  10   1  836.32   63.39
   4  10   1  852.71   63.59
  -4 -10   0 2023.00  151.48
  -4 -10   0 1923.91  150.38
   4  10   0 2169.38  153.18
   4  10   0 1982.80  150.98
  -4 -10   1  694.93   56.79
  -4 -10   1  816.32   58.19
   4  10  -1  778.22   57.79
   4  10  -1  785.62   57.79
  -4 -10   2  661.23   47.80
  -4 -10   2  556.84   46.70
   4  10  -2  630.64   47.40
   4  10  -2  683.33   48.10
  -4 -10   3  598.84   44.60
  -4 -10   3  590.54   44.40
   4  10  -3  580.34   44.30
   4  10  -3  594.44   44.40
  -4 -10   4  305.57   23.80
  -4 -10   4  316.57   23.90
   4  10  -4  302.97   23.70
   4  10  -4  338.47   24.20
  -4 -10   5  558.94   42.30
  -4 -10   5  579.54   42.70
   4  10  -5  553.24   42.30
  -4 -10   6    0.80    3.30
  -4 -10   6    2.40    2.10
  -4 -10   7  319.97   24.40
  -4 -10   7  333.77   24.30
   4  10  -7  285.37   23.80
   4  10  -7  331.87   24.50
  -4 -10   8   -2.90    4.80
  -4 -10   8    3.80    3.60
   4  10  -8    2.10    4.80
   4  10  -8    1.50    3.70
  -3 -10  -8 3996.50  267.07
   3  10   8 3329.57  259.07
   3  10   8 3161.58  257.17
  -3 -10  -7    0.70    3.70
  -3 -10  -7    4.70    3.40
   3  10   7   -1.80    4.40
   3  10   7    4.00    2.60
  -3 -10  -6 1230.28   85.99
  -3 -10  -6 1088.19   84.19
   3  10   6 1186.38   85.49
   3  10   6 1021.80   83.39
  -3 -10  -5    6.80    2.90
  -3 -10  -5    1.50    2.90
   3  10   5    7.30    3.40
  -3 -10  -4 3700.73  276.37
  -3 -10  -4 3642.74  275.67
   3  10   4 3600.84  275.17
   3  10   4 3823.62  277.77
  -3 -10  -3   19.60    2.40
  -3 -10  -3   21.00    2.90
   3  10   3   20.70    2.80
   3  10   3   15.60    2.10
  -3 -10  -2   18.30    2.50
   3  10   2   19.30    2.60
   3  10   2   16.20    1.90
  -3 -10  -1  111.79    9.00
  -3 -10  -1  122.69    9.20
   3  10   1  113.29    9.00
   3  10   1  120.79    9.20
  -3 -10   0 1145.99   89.29
  -3 -10   0 1197.78   89.79
   3  10   0 1166.58   89.49
   3  10   0 1291.27   90.99
  -3 -10   1   59.89    5.00
  -3 -10   1   55.69    4.80
   3  10  -1   59.99    4.70
   3  10  -1   64.39    5.00
  -3 -10   2  199.08   14.60
  -3 -10   2  171.48   14.20
   3  10  -2  193.08   14.40
   3  10  -2  193.48   14.50
  -3 -10   3  531.35   40.80
  -3 -10   3  558.74   41.10
   3  10  -3  511.65   40.50
   3  10  -3  581.04   41.40
  -3 -10   4   33.80    3.20
  -3 -10   4   32.10    3.10
   3  10  -4   32.10    3.20
   3  10  -4   33.10    3.20
  -3 -10   5  569.34   42.90
  -3 -10   5  550.64   42.60
   3  10  -5  558.34   42.70
   3  10  -5  599.74   43.20
  -3 -10   6  259.77   20.80
  -3 -10   6  296.47   21.30
   3  10  -6  295.37   21.30
   3  10  -6  257.07   20.70
  -3 -10   7  388.06   28.10
  -3 -10   7  362.66   27.90
   3  10  -7  337.87   27.50
   3  10  -7  386.26   28.10
  -3 -10   8    6.30    3.20
   3  10  -8    5.20    3.60
   3  10  -8    8.30    3.70
   3  10  -9  296.97   21.90
   3  10  -9  265.07   21.60
  -2 -10  -8  311.27   24.30
   2  10   8  362.76   25.00
   2  10   8  299.37   24.20
  -2 -10  -7    1.30    2.40
  -2 -10  -7    0.10    3.10
   2  10   7    2.70    2.20
   2  10   7    2.10    3.60
  -2 -10  -6 4159.08  323.37
  -2 -10  -6 4934.61  332.67
   2  10   6 4319.17  325.27
   2  10   6 4025.60  321.87
  -2 -10  -5    7.80    2.70
  -2 -10  -5    3.70    2.10
   2  10   5    3.00    1.70
   2  10   5    5.10    2.60
  -2 -10  -4 2310.07  177.38
  -2 -10  -4 2477.65  179.38
   2  10   4 2284.97  177.08
   2  10   4 2455.05  179.08
  -2 -10  -3    0.90    1.80
  -2 -10  -3    2.30    1.40
   2  10   3    4.20    1.20
   2  10   3    4.70    2.00
  -2 -10  -1    5.30    1.60
   2  10   1    2.90    1.70
   2  10   1    6.30    1.30
   2  10   0 4926.41  368.66
  -2 -10   1   15.40    2.00
  -2 -10   1   15.90    1.90
   2  10  -1   19.90    1.80
   2  10  -1   16.70    2.00
  -2 -10   3   33.80    3.00
  -2 -10   3   35.90    3.00
   2  10  -3   36.80    3.10
   2  10  -3   27.00    2.80
  -2 -10   4 2198.68  174.48
  -2 -10   4 2389.26  176.58
   2  10  -4 2269.97  175.18
   2  10  -4 2569.74  178.78
  -2 -10   5   53.89    5.10
  -2 -10   5   68.29    5.20
   2  10  -5   62.49    5.20
   2  10  -5   60.79    5.00
  -2 -10   6 1259.17   93.99
  -2 -10   6 1225.08   93.59
   2  10  -6 1278.07   94.19
   2  10  -6 1249.18   93.89
  -2 -10   7    7.70    2.60
  -2 -10   7    8.30    2.90
   2  10  -7   10.20    2.70
   2  10  -7   11.30    2.90
  -2 -10   8   61.09    5.60
  -2 -10   8   52.39    5.70
   2  10  -8   58.99    5.50
   2  10  -8   51.49    5.70
   2  10  -9   24.80    4.70
  -1 -10  -7   67.19    5.10
  -1 -10  -7   63.09    5.20
   1  10   7   55.69    4.90
   1  10   7   62.19    5.30
  -1 -10  -6 1480.65  118.49
  -1 -10  -6 1784.92  122.19
   1  10   6 1596.04  119.89
   1  10   6 1548.05  119.19
  -1 -10  -5   17.90    2.70
  -1 -10  -5   22.00    2.20
   1  10   5   15.30    2.10
   1  10   5   23.40    2.80
  -1 -10  -4   16.30    2.30
   1  10   4   18.00    1.90
   1  10   4   20.00    2.30
  -1 -10  -3    1.60    1.20
   1  10   3    3.10    1.20
   1  10   3    1.00    1.80
  -1 -10  -2  308.17   22.60
  -1 -10  -2  281.87   22.30
   1  10   2  306.97   22.60
   1  10   2  293.07   22.40
  -1 -10  -1   69.99    5.50
  -1 -10  -1   55.89    5.30
   1  10   1   66.09    5.40
   1  10   1   61.49    5.40
  -1 -10   0 2902.21  225.08
   1  10   0 3446.66  231.48
   1  10   0 2759.32  223.48
  -1 -10   1   46.30    3.90
  -1 -10   1   38.60    3.90
   1  10  -1   47.50    4.00
   1  10  -1   44.20    3.80
  -1 -10   2   22.00    2.20
  -1 -10   2   23.50    2.10
   1  10  -2   17.90    2.10
  -1 -10   3    3.60    1.30
   1  10  -3    4.90    1.30
   1  10  -3    4.20    1.40
  -1 -10   4 3535.75  272.87
  -1 -10   4 3709.93  274.77
   1  10  -4 3601.84  273.57
   1  10  -4 3819.52  276.07
  -1 -10   5    7.50    1.60
  -1 -10   5    7.70    1.90
   1  10  -5    5.00    1.70
   1  10  -5    7.10    1.70
  -1 -10   6 1263.47   95.89
  -1 -10   6 1346.77   96.89
   1  10  -6 1324.47   96.59
   1  10  -6 1199.28   95.19
  -1 -10   7   11.10    2.60
  -1 -10   7    3.50    2.70
   1  10  -7    9.10    2.90
   1  10  -7    7.40    2.60
  -1 -10   8 1374.56   99.89
  -1 -10   8 1368.86   99.69
   1  10  -8 1211.58   97.99
   1  10  -8 1339.47   99.29
  -1 -10   9    7.30    4.90
  -1 -10   9    6.60    4.70
   1  10  -9   10.10    5.10
   1  10  -9    1.40    4.30
   0 -10  -6   15.00    1.70
   0 -10  -6   12.90    2.10
   0  10   6   14.20    2.20
   0  10   6   15.90    1.60
   0 -10  -5  214.08   16.90
   0 -10  -5  224.48   17.10
   0  10   5  245.88   17.30
   0  10   5  217.78   16.90
   0 -10  -4 5381.06  408.66
   0 -10  -4 5424.06  409.06
   0  10   4 5620.24  411.36
   0 -10  -3   34.60    3.10
   0 -10  -3   38.70    3.20
   0  10   3   41.30    3.30
   0  10   3   35.60    3.10
   0 -10  -2 1435.56  112.09
   0 -10  -2 1478.95  112.59
   0  10   2 1632.44  114.39
   0  10   2 1471.05  112.39
   0 -10  -1   73.19    5.90
   0 -10  -1   77.19    5.90
   0  10   1   70.29    5.80
   0  10   1   78.89    6.00
   0 -10   1   71.99    5.70
   0 -10   1   66.39    5.70
   0  10  -1   69.49    5.70
   0  10  -1   81.09    5.80
   0 -10   2 1521.15  116.29
   0 -10   2 1458.65  115.59
   0  10  -2 1667.43  117.99
   0  10  -2 1571.94  116.79
   0 -10   3   36.60    3.20
   0 -10   3   35.80    3.40
   0  10  -3   36.70    3.30
   0  10  -3   42.00    3.30
   0 -10   4 4818.72  360.26
   0 -10   4 4809.72  360.16
   0 -10   5  189.58   15.80
   0 -10   5  208.78   15.90
   0  10  -5  234.08   16.20
   0  10  -5  210.18   16.00
   0 -10   6   12.70    2.20
   0 -10   6    8.90    2.40
   0  10  -6   15.20    2.40
   0  10  -6   10.60    2.90
   0 -10   7   82.79    6.60
   0  10  -7   81.19    6.70
   0  10  -7   79.79    7.10
   0 -10   8  295.47   22.10
   0 -10   8  311.77   22.50
   0  10  -8  268.77   21.80
   0  10  -8  282.97   22.20
   0 -10   9   55.29    6.50
   0 -10   9   48.00    7.50
   0  10  -9   76.99    8.00
   0  10  -9   77.89    6.40
   1 -10  -5    7.90    1.30
   1 -10  -5   10.40    1.90
  -1  10   5    7.30    1.70
  -1  10   5    8.70    1.50
   1 -10  -4 3762.72  278.27
   1 -10  -4 3446.66  274.67
  -1  10   4 3751.02  278.07
  -1  10   4 3887.21  279.67
   1 -10  -3    4.40    1.20
   1 -10  -3    4.40    1.30
  -1  10   3    1.50    1.20
  -1  10   3    4.90    1.20
   1 -10  -2   15.90    1.70
   1 -10  -2   16.00    1.70
  -1  10   2   16.30    1.80
   1 -10  -1   48.20    4.20
   1 -10  -1   44.40    4.10
  -1  10   1   46.80    4.10
  -1  10   1   48.10    4.10
   1 -10   0 2827.22  212.48
   1 -10   0 2859.21  212.88
  -1  10   0 2835.52  212.68
   1 -10   1   64.69    6.00
   1 -10   1   68.29    5.90
  -1  10  -1   80.09    6.10
  -1  10  -1   70.09    5.90
   1 -10   2  292.37   22.50
   1 -10   2  294.87   22.60
  -1  10  -2  300.57   22.60
  -1  10  -2  308.27   22.70
   1 -10   3    2.10    1.60
   1 -10   3    1.80    1.40
  -1  10  -3    4.10    1.40
  -1  10  -3    0.20    1.50
   1 -10   4   28.80    2.70
  -1  10  -4   31.40    2.80
   1 -10   5   16.20    2.50
   1 -10   5   16.60    2.30
  -1  10  -5   20.00    2.50
   1 -10   6 1488.65  108.19
   1 -10   6 1587.44  109.29
  -1  10  -6 1244.28  105.49
   1 -10   7   59.69    5.50
   1 -10   7   52.89    5.50
  -1  10  -7   73.89    6.30
   1 -10   8  438.36   34.00
   1 -10   8  477.85   34.20
  -1  10  -8  420.36   33.80
  -1  10  -8  460.45   34.00
   1 -10   9   35.40    4.70
   1 -10   9   24.00    6.10
  -1  10  -9   28.70    5.80
  -1  10  -9   32.10    4.00
   2 -10  -5   67.49    5.60
   2 -10  -5   70.59    5.60
  -2  10   5   72.79    5.60
  -2  10   5   72.99    5.70
   2 -10  -4 2202.08  175.78
   2 -10  -4 2372.16  177.68
  -2  10   4 2425.06  178.38
  -2  10   4 2503.75  179.18
   2 -10  -3   27.30    2.70
   2 -10  -3   27.80    2.60
  -2  10   3   32.20    2.80
  -2  10   3   36.40    2.70
   2 -10  -1   15.80    1.90
   2 -10  -1   17.40    1.80
  -2  10   1   17.80    1.80
  -2  10   1   15.60    1.80
   2 -10   0 4644.24  371.66
   2 -10   0 5424.36  380.56
   2 -10   1    2.10    1.30
   2 -10   1   -0.10    1.40
  -2  10  -1    2.10    1.20
  -2  10  -1    3.20    1.50
   2 -10   3    1.10    1.50
   2 -10   3    3.10    1.40
  -2  10  -3    0.90    1.70
  -2  10  -3    4.10    1.40
   2 -10   4 2466.05  205.48
   2 -10   4 3039.90  212.18
  -2  10  -4 3103.39  212.88
  -2  10  -4 2610.44  207.08
   2 -10   5   -0.10    2.30
   2 -10   5    3.50    2.30
  -2  10  -5    6.90    2.50
  -2  10  -5    2.50    1.90
   2 -10   6 4169.18  317.97
   2 -10   6 4076.59  316.97
  -2  10  -6 4122.19  317.57
  -2  10  -6 4713.13  324.37
   2 -10   7   -1.80    2.70
   2 -10   7    1.30    3.40
  -2  10  -7    5.40    4.30
  -2  10  -7   -0.30    2.50
   2 -10   8  424.26   33.50
   2 -10   8  456.35   34.00
  -2  10  -8  437.76   33.90
  -2  10  -8  470.85   34.00
   3 -10  -5  644.64   47.90
   3 -10  -5  613.34   47.50
  -3  10   5  607.54   47.50
  -3  10   5  680.53   48.30
   3 -10  -4   30.50    3.00
   3 -10  -4   29.60    2.90
  -3  10   4   35.10    2.80
  -3  10   4   32.60    3.20
   3 -10  -3  501.65   38.90
   3 -10  -3  541.35   39.40
  -3  10   3  501.35   38.90
  -3  10   3  540.25   39.30
   3 -10  -2  172.78   13.50
   3 -10  -2  183.28   13.60
  -3  10   2  171.08   13.50
  -3  10   2  187.68   13.70
   3 -10  -1   52.79    4.70
   3 -10  -1   55.99    4.60
  -3  10   1   63.69    4.70
  -3  10   1   57.89    4.80
   3 -10   0 1079.69   85.39
   3 -10   0 1145.19   86.09
  -3  10   0 1238.78   87.19
  -3  10   0 1140.49   86.09
   3 -10   1  116.49    8.90
   3 -10   1  123.99    9.10
  -3  10  -1  104.29    8.80
  -3  10  -1  114.09    8.80
   3 -10   2   18.70    2.10
   3 -10   2   18.30    2.50
  -3  10  -2   18.40    2.50
  -3  10  -2   17.50    2.10
   3 -10   3   19.80    2.70
  -3  10  -3   25.90    2.90
   3 -10   4 3819.22  288.57
   3 -10   4 3874.31  289.27
  -3  10  -4 3682.83  287.07
  -3  10  -4 4085.19  291.67
   3 -10   5    4.90    2.50
   3 -10   5    8.50    2.60
  -3  10  -5    4.80    2.10
  -3  10  -5    0.90    2.70
   3 -10   6 1184.48   85.29
   3 -10   6 1044.20   83.79
  -3  10  -6 1206.68   85.49
  -3  10  -6 1085.89   84.29
   3 -10   7    4.80    2.80
   3 -10   7    2.90    3.70
  -3  10  -7   -0.50    2.60
  -3  10  -7   -1.70    3.70
   3 -10   8 4039.90  297.87
   3 -10   8 3813.42  295.37
  -3  10  -8 3674.63  293.87
  -3  10  -8 4376.36  301.87
   4 -10  -6    3.80    1.50
   4 -10  -6    1.60    2.10
   4 -10  -5  640.44   47.20
   4 -10  -5  615.54   47.00
  -4  10   5  605.54   46.90
  -4  10   5  647.64   47.30
   4 -10  -4  353.66   26.50
   4 -10  -4  354.36   26.40
  -4  10   4  343.87   26.40
  -4  10   4  345.47   26.30
   4 -10  -3  591.04   42.20
   4 -10  -3  549.05   41.80
  -4  10   3  520.65   41.50
  -4  10   3  569.54   42.00
   4 -10  -2  601.24   46.50
   4 -10  -2  599.04   46.50
  -4  10   2  628.54   46.90
  -4  10   2  664.43   47.20
   4 -10  -1  686.63   53.19
   4 -10  -1  764.42   54.09
  -4  10   1  660.83   52.89
  -4  10   1  742.23   53.79
   4 -10   0 2208.18  156.28
  -4  10   0 1931.91  153.18
   4 -10   1  707.93   53.59
  -4  10  -1  721.83   53.79
   4 -10   2  493.35   37.50
  -4  10  -2  535.35   37.90
  -4  10  -2  465.15   37.00
   4 -10   3  422.86   29.30
   4 -10   3  384.46   28.90
  -4  10  -3  335.67   28.40
  -4  10  -3  386.96   28.80
   4 -10   4 1735.33  129.49
   4 -10   4 1668.43  128.79
  -4  10  -4 1826.12  130.59
  -4  10  -4 1685.03  128.99
   4 -10   5  135.89   11.10
  -4  10  -5  133.09   11.00
  -4  10  -5  148.79   11.00
   4 -10   6   77.89    6.60
   4 -10   6   72.69    6.50
  -4  10  -6   72.99    6.10
  -4  10  -6   71.69    7.00
   4 -10   7   61.69    5.30
   4 -10   7   53.39    5.70
  -4  10  -7   36.10    5.80
  -4  10  -7   47.50    5.00
   4 -10   8  321.37   26.60
   4 -10   8  356.46   26.80
  -4  10  -8  364.26   26.70
  -4  10  -8  361.66   27.10
   5 -10  -6   12.20    3.60
   5 -10  -6   16.50    2.60
  -5  10   6   10.20    2.10
  -5  10   6   16.20    3.20
   5 -10  -5   55.29    4.60
   5 -10  -5   47.20    4.80
  -5  10   5   43.40    5.00
  -5  10   5   42.10    4.20
   5 -10  -4   45.20    4.50
   5 -10  -4   41.60    4.60
  -5  10   4   48.80    4.80
  -5  10   4   49.70    4.20
   5 -10  -3  145.99   10.50
   5 -10  -3  128.59   10.40
  -5  10   3  132.89   10.30
  -5  10   3  123.59   10.50
   5 -10  -2   26.50    3.50
   5 -10  -2   37.00    3.40
  -5  10   2   33.70    3.60
  -5  10   2   33.50    3.20
   5 -10  -1  127.89    9.70
   5 -10  -1  115.79    9.30
  -5  10   1  129.19    9.50
  -5  10   1  111.49    9.50
   5 -10   0  219.58   17.30
  -5  10   0  238.28   17.50
  -5  10   0  222.88   17.20
   5 -10   1  840.22   62.69
   5 -10   1  863.11   63.09
  -5  10  -1  869.11   62.99
  -5  10  -1  770.22   61.99
   5 -10   2  175.18   12.00
   5 -10   2  127.69   11.60
  -5  10  -2  159.28   12.00
  -5  10  -2  149.09   11.70
   5 -10   3  275.17   20.50
   5 -10   3  247.38   20.00
  -5  10  -3  258.37   20.20
  -5  10  -3  285.47   20.40
   5 -10   4   14.50    2.60
   5 -10   4   17.30    3.00
  -5  10  -4   14.00    3.30
  -5  10  -4   19.90    2.50
   5 -10   5  269.07   18.70
   5 -10   5  235.98   18.30
  -5  10  -5  205.98   18.00
  -5  10  -5  246.08   18.30
   5 -10   6  796.62   59.99
   5 -10   6  743.13   59.49
  -5  10  -6  783.02   59.99
  -5  10  -6  879.31   60.99
   5 -10   7  116.79   10.20
   5 -10   7  132.19   10.10
  -5  10  -7  124.69    9.50
  -5  10  -7   97.59    9.80
   6 -10  -6  239.58   18.00
   6 -10  -6  206.98   17.20
  -6  10   6  228.08   17.40
  -6  10   6  241.98   18.00
   6 -10  -5   13.90    3.40
  -6  10   5    9.10    2.80
   6 -10  -4  107.49    9.00
   6 -10  -4  118.49    8.70
  -6  10   4   96.09    8.30
  -6  10   4  103.39    8.80
   6 -10  -3   45.10    4.30
   6 -10  -3   45.70    5.10
  -6  10   3   47.60    4.30
  -6  10   3   47.40    4.80
   6 -10  -2   16.60    3.30
  -6  10   2   14.70    3.50
  -6  10   2   15.00    2.50
   6 -10  -1   11.40    2.60
   6 -10  -1    7.70    2.70
  -6  10   1   10.60    1.90
  -6  10   1   13.40    2.90
  -6  10   0  267.97   20.10
  -6  10   0  256.47   19.80
   6 -10   1   11.50    2.80
   6 -10   1   11.30    2.70
  -6  10  -1    7.70    2.80
  -6  10  -1    8.30    2.00
  -6  10  -2  554.94   40.90
  -6  10  -2  528.25   40.70
   6 -10   3   19.10    3.20
   6 -10   3   15.60    2.90
  -6  10  -3   20.90    2.50
   6 -10   4  436.96   32.40
  -6  10  -4  403.66   32.10
  -6  10  -4  442.16   32.40
   6 -10   5   10.20    3.60
   6 -10   5   17.60    3.10
  -6  10  -5    9.70    2.60
  -6  10  -5    7.80    3.60
   6 -10   6  781.22   59.39
   6 -10   6  736.13   58.99
  -6  10  -6  865.11   60.59
   7 -10  -6  257.87   20.10
   7 -10  -6  221.18   19.20
  -7  10   6  250.17   19.40
  -7  10   6  286.37   20.40
   7 -10  -5  225.58   18.30
   7 -10  -5  223.78   17.90
  -7  10   5  237.58   18.00
  -7  10   5  245.78   18.40
   7 -10  -4    2.90    2.90
   7 -10  -4   -0.90    4.40
  -7  10   4    0.60    2.50
  -7  10   4    2.10    4.10
   7 -10  -3  197.28   13.60
   7 -10  -3  163.08   13.60
  -7  10   3  164.98   13.20
  -7  10   3  163.88   13.50
   7 -10  -2    3.60    3.20
   7 -10  -2    0.40    2.80
  -7  10   2    5.90    3.40
  -7  10   2    0.90    2.30
   7 -10  -1   58.69    5.00
   7 -10  -1   48.70    5.50
  -7  10   1   50.89    5.30
  -7  10   1   54.69    4.70
   7 -10   0   -0.40    2.60
   7 -10   0    3.00    2.90
  -7  10   0    2.40    2.00
  -7  10   0    4.10    3.00
   7 -10   1   98.19    8.60
   7 -10   1  119.19    8.70
  -7  10  -1  102.79    8.70
  -7  10  -1  100.49    8.30
   7 -10   2    5.10    3.20
   7 -10   2   10.70    2.90
  -7  10  -2    6.40    2.20
  -7  10  -2    4.50    3.30
   7 -10   3   33.80    3.80
   7 -10   3   41.90    4.60
  -7  10  -3   36.60    3.60
  -7  10  -3   34.50    4.70
  -7  10  -4   91.09    7.10
  -7  10  -4   81.69    7.70
   7 -10   5   23.00    4.70
   7 -10   5   31.00    3.90
  -7  10  -5   30.00    3.40
  -7  10  -5   22.90    4.90
   8 -10  -5   71.39    8.10
   8 -10  -5   72.09    7.00
  -8  10   5   81.39    7.20
  -8  10   5   91.69    8.20
   8 -10  -4  429.86   36.20
   8 -10  -4  561.34   37.40
  -8  10   4  442.76   36.20
  -8  10   4  504.35   36.70
   8 -10  -3  367.86   24.90
   8 -10  -3  272.77   24.10
  -8  10   3  316.17   24.40
  -8  10   3  321.57   24.20
   8 -10  -2   98.79    8.60
   8 -10  -2  110.49    9.30
  -8  10   2  104.39    8.90
  -8  10   2  107.39    8.40
   8 -10  -1  221.58   17.90
  -8  10   1  232.48   18.00
  -8  10   1  240.88   17.80
   8 -10   0  208.58   15.00
  -8  10   0  157.58   14.30
  -8  10   0  198.78   14.50
   8 -10   1  467.55   31.20
   8 -10   1  364.36   30.20
  -8  10  -1  381.16   30.30
  -8  10  -1  403.56   30.40
   8 -10   2    2.50    3.20
   8 -10   2   10.20    3.90
  -8  10  -2    7.70    3.80
  -8  10  -2    8.70    2.40
   8 -10   3  533.75   37.70
  -8  10  -3  474.55   37.20
  -8  10  -3  476.45   37.00
   8 -10   4   28.30    3.70
   8 -10   4   14.00    4.40
  -8  10  -4   16.80    4.70
  -8  10  -4   20.50    3.00
   9 -10  -3   28.00    6.00
   9 -10  -3   45.20    4.90
  -9  10   3   29.70    5.70
  -9  10   3   41.40    4.50
   9 -10  -2  102.49    9.00
   9 -10  -2   88.09    8.20
  -9  10   2   92.59    8.80
  -9  10   2  113.89    8.30
   9 -10  -1   73.19    7.30
  -9  10   1   78.99    7.90
   9 -10   0  154.78   12.00
   9 -10   0  160.88   12.40
  -9  10   0  152.48   11.80
  -9  10   0  136.59   12.10
   9 -10   1  115.49    8.40
   9 -10   1   89.79    8.60
  -9  10  -1   90.59    8.60
  -9  10  -1   96.79    7.80
   9 -10   2    9.30    4.30
   9 -10   2    9.80    3.60
  -9  10  -2   10.30    2.40
  -9  10  -2    7.50    4.30
  -9 -11  -2    5.90    3.50
   9  11   2    0.30    5.00
  -9 -11  -1   34.60    4.40
   9  11   1   24.40    5.00
   9  11   1   28.30    3.70
  -9 -11   0  348.67   26.60
  -9 -11   0  346.97   26.50
   9  11   0  388.16   27.30
   9  11   0  320.37   26.20
  -9 -11   1   79.19    6.70
   9  11  -1   63.29    7.20
   9  11  -1   72.19    6.40
  -9 -11   2  184.58   14.60
  -9 -11   2  181.18   14.70
   9  11  -2  209.48   15.20
   9  11  -2  173.98   14.30
  -9 -11   3  217.88   17.80
  -9 -11   3  265.57   18.40
   9  11  -3  195.28   17.50
   9  11  -3  252.77   18.40
  -8 -11  -4  884.01   63.59
  -8 -11  -4  801.22   62.59
   8  11   4  887.41   63.69
   8  11   4  783.82   62.29
  -8 -11  -3    1.90    3.60
  -8 -11  -3    6.70    3.20
   8  11   3    2.50    4.20
   8  11   3   -0.40    3.20
  -8 -11  -2  276.27   22.50
  -8 -11  -2  314.67   23.10
   8  11   2  311.47   23.30
  -8 -11  -1   -1.50    3.60
  -8 -11  -1    1.80    3.10
   8  11   1    3.00    4.10
   8  11   1    2.20    2.80
  -8 -11   0 1193.38   93.39
  -8 -11   0 1280.27   94.49
   8  11   0 1203.58   93.49
   8  11   0 1351.76   95.39
  -8 -11   1   20.20    3.50
  -8 -11   1   10.40    3.30
   8  11  -1   17.30    4.20
   8  11  -1   18.70    3.10
  -8 -11   2  287.17   21.90
  -8 -11   2  281.77   21.80
   8  11  -2  307.47   22.20
   8  11  -2  266.27   21.40
  -8 -11   3   15.60    4.20
  -8 -11   3   14.80    4.20
   8  11  -3   14.10    4.40
   8  11  -3   13.00    3.70
  -8 -11   4  630.74   45.50
  -8 -11   4  567.44   44.70
   8  11  -4  541.55   44.30
   8  11  -4  656.33   45.80
  -8 -11   5    7.30    4.80
  -8 -11   5    5.90    4.00
   8  11  -5    5.60    3.70
   8  11  -5    9.80    5.00
  -7 -11  -5   36.00    4.50
  -7 -11  -5   32.70    4.40
   7  11   5   26.60    3.70
  -7 -11  -4 1584.24  125.59
  -7 -11  -4 1737.13  127.39
   7  11   4 1742.13  127.49
   7  11   4 1711.63  126.99
  -7 -11  -3    9.80    3.60
  -7 -11  -3   14.50    3.10
   7  11   3   17.70    4.40
  -7 -11  -2  154.28   12.20
  -7 -11  -2  169.38   12.50
   7  11   2  172.38   12.80
   7  11   2  132.09   11.90
  -7 -11  -1    8.60    2.80
  -7 -11  -1    7.80    3.60
   7  11   1    8.90    3.40
   7  11   1    5.80    2.60
  -7 -11   0  327.47   23.80
  -7 -11   0  299.77   23.60
   7  11   0  296.27   23.40
   7  11   0  323.17   24.00
  -7 -11   1    3.50    3.20
  -7 -11   1   -2.50    3.10
   7  11  -1    0.60    3.60
   7  11  -1    1.10    2.50
  -7 -11   2  222.38   16.40
  -7 -11   2  202.28   16.00
   7  11  -2  202.78   16.00
   7  11  -2  212.08   16.50
  -7 -11   3    2.70    3.10
  -7 -11   3    1.70    3.50
   7  11  -3    0.50    3.60
   7  11  -3    1.20    2.30
  -7 -11   4    9.10    3.00
  -7 -11   4   13.90    3.70
   7  11  -4    9.40    3.90
   7  11  -4    8.80    3.20
  -7 -11   5   10.50    3.70
  -7 -11   5   15.10    4.20
   7  11  -5    8.60    3.90
   7  11  -5    8.10    3.70
  -7 -11   6  462.75   38.40
  -7 -11   6  544.75   39.50
   7  11  -6  549.95   39.50
   7  11  -6  512.15   38.90
  -6 -11  -6 1527.05  126.89
  -6 -11  -6 1829.02  130.39
   6  11   6 1750.22  129.49
   6  11   6 1796.92  129.89
  -6 -11  -5  125.09   10.60
  -6 -11  -5  154.98   11.20
   6  11   5  121.69   10.30
  -6 -11  -4 1189.68   84.69
  -6 -11  -4 1016.50   82.59
   6  11   4 1147.79   83.99
   6  11   4 1117.09   83.89
  -6 -11  -3   31.50    4.10
   6  11   3   32.60    3.60
  -6 -11  -2 5032.20  409.16
  -6 -11  -2 5950.00  419.66
   6  11   2 5640.84  415.96
   6  11   2 5584.54  415.16
  -6 -11  -1  200.88   13.00
  -6 -11  -1  139.19   12.50
   6  11   1  148.79   12.30
  -6 -11   0 3192.18  251.17
  -6 -11   0 3593.64  255.87
   6  11   0 3391.06  253.37
   6  11   0 3375.46  253.37
  -6 -11   1   11.60    3.20
   6  11  -1   14.50    3.60
   6  11  -1   16.60    2.50
  -6 -11   2 5241.08  396.86
  -6 -11   2 4733.53  391.46
   6  11  -2 5654.83  401.76
   6  11  -2 5679.03  401.96
  -6 -11   3   23.40    3.50
  -6 -11   3   22.60    3.80
   6  11  -3   25.50    4.00
   6  11  -3   24.60    3.10
  -6 -11   4 2053.79  158.68
  -6 -11   4 2109.19  159.18
   6  11  -4 2191.68  160.18
   6  11  -4 2161.48  159.78
  -6 -11   5   18.00    4.10
  -6 -11   5   14.70    3.20
   6  11  -5   18.10    4.30
   6  11  -5   23.20    3.70
  -6 -11   6 1973.30  146.69
  -6 -11   6 1947.71  146.29
   6  11  -6 1989.50  146.79
   6  11  -6 1909.31  145.99
  -6 -11   7   19.00    3.70
  -6 -11   7    8.70    4.90
   6  11  -7   11.80    3.70
   6  11  -7    8.90    5.00
  -5 -11  -7   27.50    5.00
  -5 -11  -7   27.20    4.60
   5  11   7   24.00    3.90
   5  11   7   15.40    6.10
  -5 -11  -6  449.66   36.40
  -5 -11  -6  547.25   37.60
   5  11   6  442.36   36.50
   5  11   6  516.95   37.10
  -5 -11  -5    2.20    3.40
  -5 -11  -5    3.40    3.10
   5  11   5    0.60    2.40
   5  11   5   -1.90    4.00
  -5 -11  -4   96.29    7.70
  -5 -11  -4   92.69    7.40
   5  11   4   82.39    7.20
  -5 -11  -3    1.00    2.90
  -5 -11  -3    3.10    2.50
   5  11   3    8.20    3.60
   5  11   3    5.50    1.90
  -5 -11  -2   49.90    4.90
  -5 -11  -2   45.00    4.50
   5  11   2   48.40    5.10
   5  11   2   47.80    4.30
  -5 -11  -1   19.60    2.70
  -5 -11  -1   14.80    3.50
   5  11   1   26.60    3.70
   5  11   1   18.40    2.50
  -5 -11   0 1453.35  117.99
  -5 -11   0 1690.13  120.79
   5  11   0 1615.64  119.89
   5  11   0 1633.94  119.99
  -5 -11   1  121.69    9.10
  -5 -11   1  109.09    9.10
   5  11  -1  122.09    9.30
   5  11  -1  102.69    8.80
  -5 -11   2  592.14   46.30
  -5 -11   2  647.64   47.10
   5  11  -2  624.64   46.70
   5  11  -2  619.74   46.70
  -5 -11   3    1.90    2.70
  -5 -11   3    8.40    2.60
   5  11  -3    2.40    1.90
   5  11  -3    5.50    2.90
  -5 -11   4 2766.52  208.48
  -5 -11   4 2702.73  207.68
   5  11  -4 2797.12  208.88
   5  11  -4 2888.81  209.88
  -5 -11   5   -0.50    3.10
  -5 -11   5    3.00    2.50
   5  11  -5    9.10    3.10
   5  11  -5    1.30    3.30
  -5 -11   6 1015.20   78.49
  -5 -11   6 1089.09   79.39
   5  11  -6 1051.69   78.89
   5  11  -6 1051.39   78.99
  -5 -11   7    4.20    3.10
  -5 -11   7    8.10    4.70
   5  11  -7   12.50    4.30
   5  11  -7    7.50    3.10
  -5 -11   8 2214.38  160.18
  -5 -11   8 2124.69  158.98
   5  11  -8 2001.00  157.58
   5  11  -8 2150.48  159.38
  -4 -11  -7   45.20    5.10
  -4 -11  -7   38.00    5.10
   4  11   7   37.90    4.20
   4  11   7   41.60    5.70
  -4 -11  -6   10.30    3.50
  -4 -11  -6   11.70    3.50
   4  11   6   15.70    4.20
   4  11   6   10.40    2.50
  -4 -11  -5   23.80    3.50
  -4 -11  -5   15.10    3.50
   4  11   5   16.40    2.60
   4  11   5   25.20    3.80
  -4 -11  -4  904.51   64.59
  -4 -11  -4  768.92   62.89
   4  11   4  846.82   63.89
   4  11   4  885.91   64.19
  -4 -11  -3   43.70    4.10
  -4 -11  -3   40.50    4.40
   4  11   3   37.40    3.50
   4  11   3   38.60    4.40
  -4 -11  -2  129.49    9.40
  -4 -11  -2  103.49    8.90
   4  11   2  105.69    9.20
   4  11   2  120.99    9.00
  -4 -11  -1  175.08   14.10
  -4 -11  -1  194.38   14.10
   4  11   1  192.48   14.30
   4  11   1  172.58   13.80
  -4 -11   0 3076.39  209.48
  -4 -11   0 2562.34  203.38
   4  11   0 2600.94  203.88
   4  11   0 2761.32  205.58
  -4 -11   1   89.39    7.80
  -4 -11   1  102.59    7.70
   4  11  -1  107.09    8.10
   4  11  -1   93.19    7.60
  -4 -11   2  797.42   57.09
  -4 -11   2  702.13   55.99
   4  11  -2  755.82   56.49
   4  11  -2  760.02   56.69
  -4 -11   3   51.29    4.80
  -4 -11   3   58.99    4.80
   4  11  -3   47.60    4.60
   4  11  -3   61.39    5.10
  -4 -11   4 1246.08   93.99
  -4 -11   4 1207.08   93.49
   4  11  -4 1275.97   94.29
   4  11  -4 1290.17   94.39
  -4 -11   5   17.90    2.50
  -4 -11   5   12.10    3.50
   4  11  -5   16.20    2.90
   4  11  -5   15.40    3.40
  -4 -11   6   61.09    5.40
  -4 -11   6   67.29    6.00
   4  11  -6   60.39    5.70
   4  11  -6   65.59    5.80
  -4 -11   7    2.20    2.70
  -4 -11   7    1.80    4.30
   4  11  -7    4.70    3.00
   4  11  -7    5.30    3.80
  -4 -11   8  150.58   14.20
  -4 -11   8  190.88   14.00
   4  11  -8  165.48   13.70
   4  11  -8  198.28   14.70
   3  11   8   57.19    5.70
  -3 -11  -7  560.64   45.70
  -3 -11  -7  678.33   47.10
   3  11   7  608.04   46.10
  -3 -11  -6   50.59    5.50
   3  11   6   69.09    5.20
  -3 -11  -5  189.88   14.20
   3  11   5  179.18   14.20
   3  11   5  174.48   13.70
  -3 -11  -4  667.73   46.60
  -3 -11  -4  554.44   45.20
   3  11   4  526.85   45.00
   3  11   4  702.43   46.90
  -3 -11  -3  323.07   22.50
  -3 -11  -3  269.67   21.90
   3  11   3  296.17   22.20
   3  11   3  280.97   21.90
  -3 -11  -2   21.70    2.80
  -3 -11  -2   21.50    2.30
   3  11   2   20.30    2.90
   3  11   2   20.40    2.30
  -3 -11  -1   68.89    5.60
  -3 -11  -1   70.39    5.70
   3  11   1   71.79    5.90
   3  11   1   68.69    5.60
  -3 -11   0  807.92   57.89
  -3 -11   0  722.93   56.79
   3  11   0  770.22   57.39
   3  11   0  754.32   57.09
  -3 -11   1   31.90    3.00
  -3 -11   1   29.10    2.90
   3  11  -1   28.10    2.70
  -3 -11   2  189.58   15.60
  -3 -11   2  221.28   16.00
   3  11  -2  220.78   16.10
   3  11  -2  204.98   15.80
  -3 -11   3    1.70    2.00
  -3 -11   3    4.70    1.60
   3  11  -3    3.30    2.00
   3  11  -3    0.20    1.60
  -3 -11   4   19.30    2.60
  -3 -11   4   20.30    2.50
   3  11  -4   23.40    2.70
  -3 -11   5   -0.90    2.50
   3  11  -5   -2.60    2.80
   3  11  -5   -1.20    2.50
  -3 -11   6  438.06   34.60
  -3 -11   6  448.86   34.60
   3  11  -6  454.55   34.70
   3  11  -6  505.95   35.40
  -3 -11   7   18.70    4.40
  -3 -11   7   13.80    3.10
   3  11  -7   16.60    3.30
  -3 -11   8  186.88   16.70
  -3 -11   8  218.28   16.90
   3  11  -8  250.17   17.20
   3  11  -8  213.68   16.80
  -2 -11  -8   35.80    3.80
  -2 -11  -8   33.80    3.70
   2  11   8   23.80    3.60
   2  11   8   34.40    4.20
  -2 -11  -7  689.73   47.40
  -2 -11  -7  604.04   46.30
   2  11   7  576.44   46.00
   2  11   7  605.74   46.50
   2  11   6   34.10    3.30
  -2 -11  -5  589.14   43.80
  -2 -11  -5  562.74   43.40
   2  11   5  590.14   43.80
   2  11   5  578.94   43.50
  -2 -11  -4   14.60    2.30
   2  11   4    9.10    2.60
   2  11   4   16.40    1.90
  -2 -11  -3 1016.50   75.49
  -2 -11  -3 1016.50   75.59
   2  11   3  926.71   74.49
   2  11   3 1067.79   76.19
  -2 -11  -2 1401.36  105.19
   2  11   2 1517.65  106.49
   2  11   2 1295.87  104.09
  -2 -11  -1 1928.41  144.69
  -2 -11  -1 1845.52  143.79
   2  11   1 1962.10  144.99
   2  11   1 1999.30  145.49
  -2 -11   0 1137.79   85.89
  -2 -11   0 1112.79   85.59
   2  11   0 1260.77   87.39
   2  11   0 1080.49   85.19
  -2 -11   1 1583.04  124.09
  -2 -11   1 1703.03  125.49
   2  11  -1 1639.84  124.69
   2  11  -1 1759.82  126.09
   2  11  -2 5087.19  376.16
   2  11  -2 4949.60  374.66
  -2 -11   3  721.63   58.09
  -2 -11   3  795.82   58.89
   2  11  -3  767.62   58.59
   2  11  -3  856.61   59.69
  -2 -11   4 1473.85  117.99
  -2 -11   4 1626.64  119.69
   2  11  -4 1719.23  120.79
   2  11  -4 1561.64  118.89
  -2 -11   5  407.46   33.20
  -2 -11   5  472.95   33.90
   2  11  -5  437.66   33.50
   2  11  -5  466.15   33.80
  -2 -11   6 2342.47  174.38
  -2 -11   6 2197.08  172.78
   2  11  -6 2444.76  175.58
  -2 -11   7   66.49    5.80
   2  11  -7   62.09    5.90
   2  11  -7   62.19    5.80
  -2 -11   8  357.56   28.50
  -2 -11   8  390.46   28.80
   2  11  -8  383.46   28.60
  -2 -11   9   13.80    5.90
  -2 -11   9   12.40    5.30
   2  11  -9   15.10    5.70
   2  11  -9   15.40    5.30
  -1 -11  -7   16.30    2.90
  -1 -11  -7   18.90    2.30
   1  11   7   15.10    2.20
   1  11   7   14.30    3.10
  -1 -11  -6   63.39    4.70
  -1 -11  -6   51.09    5.10
   1  11   6   46.90    4.50
   1  11   6   64.49    5.30
  -1 -11  -5   12.50    2.00
  -1 -11  -5    9.20    2.70
   1  11   5   13.60    1.90
   1  11   5   11.00    2.70
  -1 -11  -4    3.70    1.90
  -1 -11  -4    1.20    1.40
   1  11   4    4.90    2.10
  -1 -11  -3   93.59    7.10
  -1 -11  -3   84.09    6.80
   1  11   3   83.19    6.80
   1  11   3   95.29    7.10
  -1 -11  -2   14.30    1.90
  -1 -11  -2   12.10    1.60
   1  11   2   12.60    2.00
   1  11   2   16.30    1.60
  -1 -11  -1  316.07   24.80
  -1 -11  -1  329.57   25.00
   1  11   1  323.67   24.90
   1  11   1  350.66   25.30
  -1 -11   0  142.79   12.00
  -1 -11   0  169.38   12.30
   1  11   0  167.08   12.30
   1  11   0  163.38   12.20
  -1 -11   1  402.96   29.80
  -1 -11   1  374.66   29.50
   1  11  -1  403.86   29.80
   1  11  -1  393.96   29.70
  -1 -11   2   43.30    3.50
  -1 -11   2   39.70    3.50
   1  11  -2   36.80    3.30
   1  11  -2   44.20    3.50
  -1 -11   3   85.39    7.20
  -1 -11   3   92.49    7.20
   1  11  -3   95.59    7.20
   1  11  -3   96.49    7.30
  -1 -11   4 1002.10   79.49
  -1 -11   4 1100.59   80.59
   1  11  -4 1165.68   81.39
   1  11  -4 1022.40   79.69
  -1 -11   5  422.56   30.60
  -1 -11   5  374.06   30.10
   1  11  -5  425.76   30.70
   1  11  -5  393.36   30.30
  -1 -11   6  762.42   55.39
  -1 -11   6  703.53   54.69
   1  11  -6  734.03   55.09
  -1 -11   7  254.77   19.30
  -1 -11   7  270.37   19.40
   1  11  -7  223.68   19.10
   1  11  -7  261.67   19.30
  -1 -11   8 1511.45  114.69
  -1 -11   8 1562.54  115.39
   1  11  -8 1527.65  114.99
  -1 -11   9  147.09   13.50
  -1 -11   9  182.08   13.60
   1  11  -9  164.28   13.20
   0 -11  -6    8.30    2.30
   0 -11  -6    9.90    1.60
   0  11   6    7.70    2.20
   0  11   6    6.10    1.60
   0 -11  -5   37.70    3.10
   0 -11  -5   34.50    3.60
   0  11   5   32.30    2.90
   0  11   5   35.80    3.30
   0 -11  -4  260.67   20.90
   0 -11  -4  288.17   21.10
   0  11   4  293.97   21.20
   0  11   4  274.27   21.00
   0 -11  -3  288.47   23.00
   0 -11  -3  293.77   23.10
   0  11   3  319.87   23.40
   0  11   3  334.77   23.60
   0 -11  -2   36.50    3.40
   0 -11  -2   35.30    3.30
   0  11   2   35.80    3.30
   0  11   2   41.70    3.40
   0 -11  -1  279.87   21.50
   0 -11  -1  275.67   21.50
   0  11   1  266.87   21.40
   0  11   1  321.07   22.00
   0 -11   0   -0.20    1.20
   0 -11   0   -2.00    1.20
   0  11   0   -3.40    1.10
   0  11   0   -3.10    1.20
   0 -11   1  283.27   22.20
   0 -11   1  278.27   22.10
   0  11  -1  335.07   22.80
   0  11  -1  285.57   22.20
   0 -11   2   35.30    3.40
   0 -11   2   33.30    3.40
   0  11  -2   36.80    3.40
   0  11  -2   41.40    3.40
   0 -11   3  285.67   22.70
   0 -11   3  297.97   22.80
   0  11  -3  322.67   23.00
   0  11  -3  302.87   22.80
   0 -11   4  287.77   20.40
   0 -11   4  263.77   20.20
   0  11  -4  250.57   20.00
   0 -11   5   31.50    3.40
   0 -11   5   35.70    3.10
   0  11  -5   32.20    3.30
   0  11  -5   36.80    3.10
   0 -11   6    9.80    2.20
   0  11  -6    7.40    2.90
   0  11  -6    7.70    2.30
   0 -11   7   12.10    3.30
   0 -11   7    5.50    2.40
   0  11  -7    6.80    3.70
   0  11  -7    7.50    2.40
   0 -11   8   65.09    5.80
   0 -11   8   57.99    6.30
   0  11  -8   69.79    6.80
   0  11  -8   67.39    5.70
   0 -11   9    8.20    5.10
   0  11  -9   12.20    5.90
   0  11  -9    1.10    4.10
   1 -11  -6  787.62   58.89
   1 -11  -6  770.52   58.69
   1 -11  -5  413.66   32.90
   1 -11  -5  483.35   33.80
  -1  11   5  431.26   33.10
  -1  11   5  442.66   33.30
   1 -11  -4 1029.90   78.09
   1 -11  -4 1064.39   78.49
  -1  11   4 1093.29   78.79
  -1  11   4  990.60   77.59
   1 -11  -3   89.39    7.10
   1 -11  -3   88.39    7.10
  -1  11   3   93.19    7.20
  -1  11   3  100.99    7.30
   1 -11  -2   42.50    3.40
   1 -11  -2   37.80    3.50
  -1  11   2   40.40    3.50
  -1  11   2   44.20    3.40
   1 -11  -1  395.86   30.00
   1 -11  -1  382.86   29.90
  -1  11   1  432.56   30.50
  -1  11   1  386.26   29.90
   1 -11   0  140.19   12.00
   1 -11   0  163.08   12.20
  -1  11   0  163.48   12.20
  -1  11   0  175.98   12.40
   1 -11   1  273.97   23.90
   1 -11   1  309.57   24.20
  -1  11  -1  350.36   24.70
  -1  11  -1  357.46   24.80
   1 -11   2   12.10    1.90
   1 -11   2   16.20    1.80
  -1  11  -2   13.80    1.70
   1 -11   3   81.39    6.90
   1 -11   3   87.59    6.90
  -1  11  -3   93.49    7.00
  -1  11  -3   92.19    7.00
   1 -11   4   -0.50    1.70
   1 -11   4    1.60    1.40
  -1  11  -4    2.50    1.80
  -1  11  -4    1.70    1.30
   1 -11   5    6.60    2.30
  -1  11  -5    4.80    2.40
   1 -11   6   50.99    4.60
   1 -11   6   49.99    4.90
  -1  11  -6   59.29    4.70
   1 -11   7   28.70    3.30
   1 -11   7   28.00    3.90
  -1  11  -7   33.90    4.50
  -1  11  -7   20.30    3.10
   1 -11   8   33.20    3.90
   1 -11   8   29.50    4.80
  -1  11  -8   39.50    3.90
  -1  11  -8   25.20    5.10
   2 -11  -5  524.15   39.70
   2 -11  -5  533.45   39.80
  -2  11   5  538.25   39.90
  -2  11   5  520.25   39.70
  -2  11   4 1699.53  128.79
  -2  11   4 1746.63  129.29
   2 -11  -3  794.62   58.79
   2 -11  -3  751.52   58.39
  -2  11   3  741.13   58.19
  -2  11   3  848.22   59.49
   2 -11  -2 4446.16  342.27
  -2  11   2 4751.82  345.67
   2 -11  -1 1684.43  128.19
   2 -11  -1 1656.53  127.89
  -2  11   1 1651.83  127.89
  -2  11   1 1884.81  130.59
   2 -11   0 1099.49   87.69
   2 -11   0 1249.57   89.39
  -2  11   0 1290.07   89.89
  -2  11   0 1096.09   87.59
   2 -11   1 2032.20  148.19
   2 -11   1 1910.81  146.79
  -2  11  -1 1885.41  146.49
  -2  11  -1 2054.89  148.49
   2 -11   2 1712.13  115.39
   2 -11   2 1456.55  112.39
  -2  11  -2 1609.84  114.09
  -2  11  -2 1270.07  110.39
   2 -11   3  960.00   79.69
   2 -11   3 1071.69   80.79
  -2  11  -3 1120.99   81.49
  -2  11  -3 1175.38   82.09
   2 -11   4   14.20    2.30
  -2  11  -4   14.00    1.90
   2 -11   5  595.74   44.00
   2 -11   5  573.54   43.80
  -2  11  -5  637.94   44.50
  -2  11  -5  530.15   43.30
   2 -11   6   25.50    3.50
  -2  11  -6   26.10    3.00
   2 -11   7  697.43   51.59
   2 -11   7  681.73   51.29
  -2  11  -7  633.74   50.99
  -2  11  -7  722.43   51.79
   2 -11   8   32.70    5.00
   2 -11   8   35.90    4.20
  -2  11  -8   30.90    5.30
   3 -11  -5    3.20    2.00
   3 -11  -5    5.60    1.80
  -3  11   5    4.20    1.70
  -3  11   5    3.00    2.20
   3 -11  -4   27.10    2.60
   3 -11  -4   19.20    2.50
  -3  11   4   27.40    2.90
  -3  11   4   21.60    2.30
   3 -11  -3    0.00    1.40
   3 -11  -3    3.00    1.60
  -3  11   3    2.20    1.30
  -3  11   3    4.90    1.90
   3 -11  -2  207.78   15.00
   3 -11  -2  193.48   14.90
  -3  11   2  193.38   14.80
  -3  11   2  191.58   14.90
   3 -11  -1   29.70    2.80
   3 -11  -1   35.50    3.00
  -3  11   1   30.70    2.80
  -3  11   1   28.30    3.10
   3 -11   0  780.02   56.49
   3 -11   0  732.53   55.99
  -3  11   0  807.12   56.79
  -3  11   0  678.13   55.39
   3 -11   1   65.39    5.50
   3 -11   1   65.09    5.30
  -3  11  -1   68.39    5.40
  -3  11  -1   68.29    5.60
   3 -11   2   21.40    2.80
   3 -11   2   25.00    2.50
  -3  11  -2   24.30    2.50
  -3  11  -2   22.30    2.70
   3 -11   3  291.57   21.90
   3 -11   3  282.97   21.90
  -3  11  -3  316.77   22.20
  -3  11  -3  265.77   21.70
   3 -11   4  694.13   50.69
   3 -11   4  783.42   51.79
  -3  11  -4  560.04   49.20
  -3  11  -4  658.43   50.19
   3 -11   5  201.58   16.30
   3 -11   5  221.98   16.40
  -3  11  -5  233.88   16.50
  -3  11  -5  196.88   16.20
   3 -11   6   75.89    5.80
   3 -11   6   68.39    6.00
  -3  11  -6   55.99    5.40
   3 -11   7  662.83   49.99
   3 -11   7  640.94   49.70
  -3  11  -7  620.84   49.70
  -3  11  -7  738.03   50.79
   3 -11   8   77.29    7.50
   4 -11  -6   62.59    5.60
   4 -11  -6   67.09    5.20
  -4  11   6   56.99    5.10
  -4  11   6   66.29    5.10
   4 -11  -5   16.00    2.60
   4 -11  -5   14.30    2.90
  -4  11   5   17.50    2.10
  -4  11   5   16.60    3.10
   4 -11  -4 1248.08   97.99
   4 -11  -4 1331.37   98.89
  -4  11   4 1384.56   99.49
  -4  11   4 1308.67   98.69
   4 -11  -3   46.30    4.30
   4 -11  -3   51.79    4.40
  -4  11   3   49.40    4.10
  -4  11   3   50.69    4.50
   4 -11  -2  716.73   53.09
   4 -11  -2  641.44   52.29
  -4  11   2  790.02   53.99
  -4  11   2  682.33   52.79
   4 -11  -1   94.59    7.70
   4 -11  -1   91.29    7.90
  -4  11   1  106.59    7.80
  -4  11   1  107.49    8.00
   4 -11   0 2665.73  199.58
   4 -11   0 2834.32  201.48
  -4  11   0 2851.41  201.68
  -4  11   0 2335.27  195.98
   4 -11   1  174.28   14.00
   4 -11   1  169.68   13.80
  -4  11  -1  189.68   14.10
  -4  11  -1  197.88   14.10
   4 -11   2  112.79    8.50
  -4  11  -2   99.39    8.30
  -4  11  -2  100.49    8.10
   4 -11   3   43.00    4.50
   4 -11   3   46.90    4.30
  -4  11  -3   41.90    4.60
  -4  11  -3   55.59    4.30
   4 -11   4 1002.30   67.49
   4 -11   4  875.41   65.99
  -4  11  -4  885.01   66.09
  -4  11  -4  768.12   64.89
   4 -11   5   25.80    3.30
   4 -11   5   26.20    3.70
  -4  11  -5   26.70    3.10
  -4  11  -5   30.10    3.80
   4 -11   6   21.70    3.50
   4 -11   6   16.90    3.20
  -4  11  -6   16.80    4.20
  -4  11  -6   14.80    2.80
   4 -11   7   48.10    5.80
   4 -11   7   50.39    5.30
  -4  11  -7   53.49    4.80
  -4  11  -7   51.29    6.00
   5 -11  -6 1036.50   77.09
   5 -11  -6 1018.50   76.99
  -5  11   6 1009.60   76.89
  -5  11   6 1037.10   77.09
   5 -11  -5    4.10    3.20
   5 -11  -5    4.70    2.90
  -5  11   5    2.90    2.30
  -5  11   5    3.70    3.70
   5 -11  -4 2532.85  203.58
   5 -11  -4 2861.61  207.18
  -5  11   4 2681.73  205.18
  -5  11   4 2937.91  208.08
   5 -11  -3    4.60    2.50
   5 -11  -3   -0.40    2.90
   5 -11  -2  540.85   41.70
   5 -11  -2  591.64   42.20
  -5  11   2  550.94   41.80
  -5  11   2  540.15   41.60
   5 -11  -1   96.19    8.60
  -5  11   1  115.99    8.90
  -5  11   1  118.19    8.70
   5 -11   0 1560.84  110.99
   5 -11   0 1302.27  107.99
  -5  11   0 1446.46  109.69
  -5  11   0 1567.44  110.99
   5 -11   1   18.70    2.60
   5 -11   1   13.70    2.80
  -5  11  -1   19.30    2.30
  -5  11  -1   19.80    3.30
   5 -11   2   55.19    4.30
   5 -11   2   57.19    4.80
  -5  11  -2   39.40    4.10
  -5  11  -2   46.10    4.70
   5 -11   3    4.80    2.10
   5 -11   3    7.60    2.90
  -5  11  -3    7.30    1.90
  -5  11  -3   11.20    2.80
   5 -11   4   98.49    8.10
   5 -11   4  108.39    8.10
  -5  11  -4   99.59    7.80
  -5  11  -4   83.99    8.00
   5 -11   5    1.30    3.10
  -5  11  -5   -3.70    3.50
  -5  11  -5    1.10    2.10
   5 -11   6  528.95   36.50
   5 -11   6  488.75   36.10
  -5  11  -6  406.76   35.20
  -5  11  -6  479.45   35.80
   5 -11   7   31.30    5.70
   5 -11   7   39.20    5.10
  -5  11  -7   41.20    4.20
  -5  11  -7   38.50    5.70
   6 -11  -6 1785.12  135.99
   6 -11  -6 1678.03  134.59
  -6  11   6 1886.21  137.19
  -6  11   6 1930.31  137.59
   6 -11  -5   22.50    4.90
   6 -11  -5   18.40    3.60
  -6  11   5   13.00    4.60
  -6  11   5   20.40    3.20
   6 -11  -4 1934.51  154.58
   6 -11  -4 2172.68  157.18
  -6  11   4 2070.09  155.98
  -6  11   4 2170.58  157.18
   6 -11  -3   23.10    3.60
  -6  11   3   16.90    3.60
  -6  11   3   23.60    2.80
   6 -11  -2 5072.99  372.86
   6 -11  -2 4636.04  367.96
  -6  11   2 4962.30  371.56
  -6  11   2 5208.48  374.36
   6 -11  -1   10.80    3.00
  -6  11   1   17.20    2.50
  -6  11   1   17.30    3.20
   6 -11   0 3462.45  243.78
   6 -11   0 3006.10  238.58
  -6  11   0 2985.90  238.28
  -6  11   0 3444.16  243.48
   6 -11   1  154.98   13.50
  -6  11  -1  188.58   13.90
  -6  11  -1  186.78   13.60
   6 -11   2 5605.64  399.76
   6 -11   2 5201.38  395.16
  -6  11  -2 4806.62  390.76
  -6  11  -2 5596.44  399.66
   6 -11   3   59.59    5.10
  -6  11  -3   57.19    4.90
  -6  11  -3   51.29    5.40
   6 -11   4 1285.07   87.09
   6 -11   4 1072.89   84.69
  -6  11  -4 1042.60   84.39
  -6  11  -4 1164.28   85.59
   6 -11   5  136.19   11.00
   6 -11   5  131.59   11.20
  -6  11  -5  152.78   11.60
   6 -11   6 1999.30  137.09
   6 -11   6 1712.23  133.79
  -6  11  -6 1819.12  134.89
  -6  11  -6 1674.73  133.39
   7 -11  -6  440.36   34.30
   7 -11  -6  438.86   34.70
  -7  11   6  485.65   35.00
   7 -11  -5   12.40    5.20
   7 -11  -5    9.60    3.80
  -7  11   5   12.20    3.50
  -7  11   5   24.00    5.20
   7 -11  -4   10.70    5.10
  -7  11   4   11.20    3.00
  -7  11   4   14.20    4.00
   7 -11  -3   -5.00    4.10
  -7  11   3    0.00    2.50
  -7  11   3   -1.00    3.50
   7 -11  -2  176.88   15.00
   7 -11  -2  217.48   15.30
  -7  11   2  198.98   15.00
  -7  11   2  184.18   15.10
   7 -11  -1    1.80    3.20
   7 -11  -1    5.10    2.60
  -7  11   1    5.00    2.00
  -7  11   1    3.40    3.10
   7 -11   0  275.37   23.20
   7 -11   0  336.37   23.90
  -7  11   0  307.27   23.60
  -7  11   0  321.87   23.60
   7 -11   1    4.40    3.20
   7 -11   1    6.30    2.80
  -7  11  -1    4.10    3.40
  -7  11  -1    9.20    2.10
   7 -11   2  176.38   12.50
   7 -11   2  138.29   12.20
  -7  11  -2  146.69   12.30
  -7  11  -2  164.58   12.20
   7 -11   3   21.60    3.10
   7 -11   3    7.00    3.70
  -7  11  -3   15.00    2.70
  -7  11  -3   13.50    3.80
   7 -11   4 1517.35  118.69
  -7  11  -4 1592.24  119.39
  -7  11  -4 1675.93  120.49
   7 -11   5   30.60    4.50
  -7  11  -5   43.60    4.20
  -7  11  -5   43.60    5.30
   8 -11  -5    6.70    5.70
   8 -11  -5    6.00    4.00
  -8  11   5   11.80    5.70
  -8  11   5   11.70    3.80
   8 -11  -4  526.95   42.10
   8 -11  -4  529.85   41.80
  -8  11   4  619.54   42.90
  -8  11   4  565.44   42.40
   8 -11  -3   18.20    3.40
   8 -11  -3   15.90    5.30
  -8  11   3   19.30    3.20
  -8  11   3   13.70    4.60
   8 -11  -2  314.37   21.10
   8 -11  -2  235.78   20.50
  -8  11   2  256.77   20.60
  -8  11   2  273.37   20.50
   8 -11  -1   14.20    3.30
   8 -11  -1   18.10    4.00
  -8  11   1   11.10    3.80
  -8  11   1   21.20    3.00
   8 -11   0 1410.46   94.29
   8 -11   0 1121.29   90.99
  -8  11   0 1161.68   91.39
  -8  11   0 1235.08   92.09
   8 -11   1    6.00    3.10
   8 -11   1    5.90    3.70
  -8  11  -1    3.00    3.90
  -8  11  -1    3.70    1.90
   8 -11   2  301.97   21.30
   8 -11   2  259.67   21.00
  -8  11  -2  275.27   20.90
  -8  11  -2  267.67   21.10
   8 -11   3    9.10    3.10
   8 -11   3    2.30    3.90
  -8  11  -3    6.50    4.30
  -8  11  -3    5.90    2.60
   8 -11   4  962.10   63.39
   8 -11   4  698.23   60.49
  -8  11  -4  809.62   61.69
  -8  11  -4  834.02   61.79
   9 -11  -3  228.48   17.60
   9 -11  -3  200.98   16.80
  -9  11   3  226.98   17.00
  -9  11   3  225.48   17.60
   9 -11  -2  220.58   15.30
   9 -11  -2  159.08   15.30
  -9  11   2  207.68   15.10
  -9  11   2  184.48   15.30
   9 -11  -1   69.99    6.70
   9 -11  -1   55.59    6.00
  -9  11   1   51.89    6.50
  -9  11   1   64.89    5.60
   9 -11   0  432.36   29.20
   9 -11   0  328.77   28.20
  -9  11   0  397.26   28.70
  -9  11   0  353.46   28.40
   9 -11   1   15.60    3.50
  -9  11  -1   20.00    4.70
  -9  11  -1   20.40    2.90
  -9 -12  -1   22.30    4.20
   9  12   1   12.20    4.90
   9  12   0  220.18   16.80
   9  12   0  200.68   16.10
  -9 -12   1   75.29    6.00
  -9 -12   1   57.59    6.20
   9  12  -1   56.99    5.60
   9  12  -1   58.89    6.70
  -9 -12   2  100.79    8.40
  -9 -12   2   78.69    8.40
   9  12  -2   92.99    7.90
   9  12  -2  107.89    8.60
  -9 -12   3  290.27   20.60
   9  12  -3  229.08   19.50
  -8 -12  -3  786.92   59.99
  -8 -12  -3  823.22   60.49
   8  12   3  865.11   60.99
   8  12   3  730.83   59.29
  -8 -12  -2   12.90    3.80
  -8 -12  -2   20.40    3.80
   8  12   2   17.20    4.40
   8  12   2    9.00    3.10
  -8 -12  -1  918.71   66.39
  -8 -12  -1  865.91   65.69
   8  12   1  914.41   66.39
   8  12   1  811.52   65.09
  -8 -12   0   32.40    4.10
  -8 -12   0   20.30    3.70
   8  12   0   31.10    3.80
   8  12   0   31.20    4.80
  -8 -12   1 1084.29   82.69
  -8 -12   1 1106.09   82.89
   8  12  -1 1003.90   81.79
   8  12  -1 1240.28   84.69
  -8 -12   2    7.30    3.80
  -8 -12   2    9.10    3.70
   8  12  -2   15.40    4.20
   8  12  -2    5.10    2.70
  -8 -12   3  573.64   41.60
  -8 -12   3  532.85   41.20
   8  12  -3  594.64   41.90
   8  12  -3  490.95   40.50
  -8 -12   4   25.30    4.70
   8  12  -4   39.70    5.20
   8  12  -4   31.50    4.20
  -8 -12   5  308.77   20.50
  -8 -12   5  237.78   19.50
   8  12  -5  224.28   19.30
  -7 -12  -5  440.36   30.20
  -7 -12  -5  353.06   29.10
   7  12   5  366.56   29.20
   7  12   5  401.46   29.90
  -7 -12  -4   68.99    6.60
   7  12   4   73.69    7.50
  -7 -12  -3  384.46   28.60
  -7 -12  -3  348.67   28.00
   7  12   3  397.06   28.80
   7  12   3  366.56   28.10
  -7 -12  -2    2.50    2.70
  -7 -12  -2   -2.20    3.50
   7  12   2    0.60    2.50
   7  12   2    0.80    4.00
  -7 -12  -1   30.40    4.40
  -7 -12  -1   27.60    3.60
   7  12   1   35.50    4.70
   7  12   1   32.90    3.50
  -7 -12   0   22.30    3.90
   7  12   0   30.60    3.50
   7  12   0   30.10    4.50
  -7 -12   1  200.48   15.00
  -7 -12   1  188.08   14.60
   7  12  -1  192.58   15.00
   7  12  -1  179.88   14.50
  -7 -12   2   13.00    3.40
  -7 -12   2   12.70    3.90
   7  12  -2   17.60    4.20
   7  12  -2   10.50    2.60
  -7 -12   3  118.19    9.60
  -7 -12   3  110.79    9.10
   7  12  -3  115.69    9.50
   7  12  -3  106.79    8.90
  -7 -12   4   32.60    4.30
  -7 -12   4   44.80    4.90
   7  12  -4   34.70    4.40
   7  12  -4   35.70    5.30
  -7 -12   5  381.06   28.30
  -7 -12   5  353.76   27.80
   7  12  -5  378.46   28.20
   7  12  -5  360.36   27.80
  -7 -12   6   13.50    4.90
  -7 -12   6   12.40    3.50
   7  12  -6    9.40    5.10
   7  12  -6    9.40    4.50
  -6 -12  -6  462.75   36.20
  -6 -12  -6  496.75   36.50
   6  12   6  419.76   35.60
   6  12   6  549.74   37.40
  -6 -12  -5  731.43   59.79
  -6 -12  -5  854.91   61.19
   6  12   5  828.72   60.89
   6  12   5  812.02   60.49
  -6 -12  -4  142.89   10.50
  -6 -12  -4  118.49   10.60
   6  12   4  110.29    9.90
   6  12   4  148.79   11.00
  -6 -12  -3 1505.95  120.19
  -6 -12  -3 1700.63  122.59
   6  12   3 1687.03  122.39
   6  12   3 1600.24  121.19
  -6 -12  -2  330.87   27.80
  -6 -12  -2  440.66   29.00
   6  12   2  351.26   27.80
  -6 -12  -1 2782.92  232.78
  -6 -12  -1 3354.06  239.28
   6  12   1 3104.79  236.18
   6  12   1 3454.85  240.48
  -6 -12   0    6.30    3.40
  -6 -12   0   12.90    3.00
   6  12   0    6.60    2.30
   6  12   0   11.30    3.90
  -6 -12   1 2220.18  173.48
  -6 -12   1 2323.77  174.48
   6  12  -1 2458.75  176.18
   6  12  -1 2331.27  174.58
  -6 -12   2    8.20    2.80
  -6 -12   2   13.50    3.30
   6  12  -2    5.70    3.70
   6  12  -2    8.30    2.20
  -6 -12   3 2360.16  174.48
  -6 -12   3 2314.87  173.88
   6  12  -3 2295.47  173.68
   6  12  -3 2322.87  173.88
  -6 -12   4   13.80    3.20
  -6 -12   4   19.00    3.70
   6  12  -4   14.70    4.00
  -6 -12   5 1365.36  104.69
  -6 -12   5 1331.07  104.19
   6  12  -5 1498.15  106.19
   6  12  -5 1412.66  105.09
  -6 -12   6  128.79   11.10
  -6 -12   6  151.68   11.90
   6  12  -6  146.59   11.90
   6  12  -6  145.89   11.60
  -6 -12   7  240.08   18.10
  -6 -12   7  253.47   18.90
   6  12  -7  210.78   17.90
   6  12  -7  240.68   18.50
   5  12   7  147.79   13.30
   5  12   7  164.78   12.40
  -5 -12  -6   97.79    8.30
  -5 -12  -6   92.59    8.30
   5  12   6  106.29    8.90
   5  12   6   87.79    7.70
  -5 -12  -5  325.17   23.90
  -5 -12  -5  297.57   23.60
   5  12   5  317.57   23.60
   5  12   5  304.97   23.80
  -5 -12  -4  134.39    9.70
  -5 -12  -4  110.49    9.80
   5  12   4  111.59    9.20
   5  12   4  121.39    9.90
  -5 -12  -3   36.50    4.30
  -5 -12  -3   35.20    4.00
   5  12   3   34.20    3.40
   5  12   3   36.20    4.40
  -5 -12  -2   61.39    5.70
  -5 -12  -2   57.49    5.40
   5  12   2   58.29    5.50
   5  12   2   56.99    4.90
  -5 -12  -1   72.09    6.40
  -5 -12  -1   83.79    7.00
   5  12   1   79.09    7.00
   5  12   1   79.69    6.30
  -5 -12   0  217.38   17.90
  -5 -12   0  250.97   18.20
   5  12   0  218.98   17.70
   5  12   0  255.77   18.30
  -5 -12   1  377.26   27.50
  -5 -12   1  335.17   26.90
   5  12  -1  364.26   27.10
   5  12  -1  360.66   27.30
  -5 -12   2   19.60    3.00
  -5 -12   2   14.10    3.20
   5  12  -2   15.10    2.40
   5  12  -2   21.90    3.30
  -5 -12   3  736.13   56.99
  -5 -12   3  737.63   56.99
   5  12  -3  781.02   57.39
   5  12  -3  796.82   57.69
  -5 -12   4   13.50    2.70
  -5 -12   4    6.70    3.40
   5  12  -4    9.00    3.20
   5  12  -4   10.00    2.50
  -5 -12   5 1031.20   76.99
  -5 -12   5  978.30   76.29
   5  12  -5 1047.90   77.09
   5  12  -5 1042.40   77.09
  -5 -12   6    8.70    3.70
  -5 -12   6    7.90    2.80
   5  12  -6    8.50    3.10
   5  12  -6   11.40    3.90
  -5 -12   7  823.22   60.79
  -5 -12   7  789.52   60.59
   5  12  -7  798.92   60.49
   5  12  -7  814.02   60.69
  -4 -12  -7   15.50    4.20
  -4 -12  -7   30.90    4.70
   4  12   7   26.70    3.60
   4  12   7   20.30    5.50
  -4 -12  -6  206.48   16.70
  -4 -12  -6  228.68   16.90
   4  12   6  214.68   16.50
   4  12   6  218.88   17.10
  -4 -12  -5  303.17   22.40
  -4 -12  -5  271.37   22.10
   4  12   5  306.07   22.20
   4  12   5  286.37   22.30
  -4 -12  -4  524.25   40.10
  -4 -12  -4  514.75   39.80
   4  12   4  579.94   40.70
   4  12   4  509.65   39.70
  -4 -12  -3  807.62   60.29
  -4 -12  -3  783.92   60.19
   4  12   3  771.52   59.99
   4  12   3  848.72   60.79
  -4 -12  -2  111.69    8.10
  -4 -12  -2   88.49    8.20
   4  12   2   91.49    7.80
   4  12   2  110.59    8.40
  -4 -12  -1 1202.28   92.49
  -4 -12  -1 1160.78   91.99
   4  12   1 1310.47   93.59
   4  12   1 1284.97   93.39
  -4 -12   0  354.16   28.40
  -4 -12   0  385.56   28.60
   4  12   0  378.76   28.50
   4  12   0  396.56   28.80
  -4 -12   1 2628.94  196.28
  -4 -12   1 2646.84  196.58
   4  12  -1 2524.15  195.18
   4  12  -1 2686.93  196.88
  -4 -12   2   13.50    2.60
  -4 -12   2   16.40    2.50
   4  12  -2   14.00    2.90
  -4 -12   3 1701.23  131.79
  -4 -12   3 1673.33  131.39
   4  12  -3 1797.12  132.79
   4  12  -3 1914.61  134.29
  -4 -12   4   18.60    2.70
  -4 -12   4   22.90    3.20
   4  12  -4   18.70    2.80
   4  12  -4   24.20    3.10
  -4 -12   5  541.45   41.60
  -4 -12   5  529.05   41.60
   4  12  -5  562.44   41.90
   4  12  -5  591.74   42.30
  -4 -12   6    2.70    2.30
  -4 -12   6   -2.50    3.60
   4  12  -6    5.30    2.70
   4  12  -6    0.00    3.30
  -4 -12   7  489.75   36.60
  -4 -12   7  484.45   36.70
   4  12  -7  450.55   36.20
   4  12  -7  516.15   37.00
  -4 -12   8    2.80    5.70
  -4 -12   8    0.60    3.90
   4  12  -8    3.40    5.30
  -3 -12  -8 1001.50   77.19
   3  12   8 1181.48   79.49
   3  12   8  926.81   76.29
  -3 -12  -7   72.99    6.60
   3  12   7   56.39    5.60
  -3 -12  -6  363.76   28.80
  -3 -12  -6  402.56   29.20
   3  12   6  395.06   29.30
   3  12   6  367.86   28.60
  -3 -12  -5   81.09    6.80
   3  12   5   75.29    6.90
  -3 -12  -4 1581.24  124.89
  -3 -12  -4 1907.11  128.89
   3  12   4 1576.14  124.79
  -3 -12  -3  101.19    8.00
  -3 -12  -3   94.09    7.60
   3  12   3   98.29    7.90
   3  12   3   89.79    7.40
  -3 -12  -2   13.10    2.10
  -3 -12  -2   12.50    2.60
   3  12   2   14.20    1.70
   3  12   2   19.10    2.80
  -3 -12  -1   50.79    4.40
   3  12   1   42.90    4.10
  -3 -12   0  693.73   55.89
   3  12   0  816.02   57.29
  -3 -12   1   25.70    2.70
   3  12  -1   20.50    2.60
  -3 -12   2  128.99    9.30
  -3 -12   2  106.39    9.00
   3  12  -2  119.59    9.00
   3  12  -2  111.69    9.10
  -3 -12   3  328.97   25.50
  -3 -12   3  357.26   25.90
   3  12  -3  363.16   26.00
   3  12  -3  311.67   25.30
  -3 -12   4  248.38   19.10
   3  12  -4  254.67   19.10
  -3 -12   5  188.68   15.00
  -3 -12   5  195.98   15.30
   3  12  -5  198.08   15.30
   3  12  -5  209.28   15.40
  -3 -12   6   12.30    3.20
  -3 -12   6   16.10    2.50
   3  12  -6   13.70    2.50
   3  12  -6   10.60    3.00
  -3 -12   7  688.93   54.09
  -3 -12   7  753.92   54.89
   3  12  -7  712.93   54.29
   3  12  -7  743.03   54.69
  -3 -12   8   -0.90    3.70
  -3 -12   8    9.20    4.60
   3  12  -8   -1.60    4.00
   3  12  -8    2.20    3.60
  -2 -12  -8  156.68   11.30
  -2 -12  -8  131.79   10.90
   2  12   8  148.39   11.10
   2  12   8  121.79   10.90
  -2 -12  -7    6.30    2.70
  -2 -12  -7    7.10    3.50
   2  12   7    7.70    4.40
   2  12   7   12.20    2.70
  -2 -12  -6 2752.02  193.08
  -2 -12  -6 2273.47  187.48
   2  12   6 2769.92  193.28
   2  12   6 2410.96  188.98
  -2 -12  -5   14.00    2.70
  -2 -12  -5   25.00    3.40
   2  12   5   20.60    2.50
   2  12   5   10.40    3.30
  -2 -12  -4  392.76   30.20
  -2 -12  -4  418.36   30.60
   2  12   4  389.46   30.10
   2  12   4  409.96   30.50
  -2 -12  -3  148.59   12.30
   2  12   3  176.08   12.60
   2  12   3  168.18   12.70
  -2 -12  -2 6151.38  459.05
  -2 -12  -2 5595.74  452.95
   2  12   2 6694.63  465.55
  -2 -12  -1 1012.80   81.09
  -2 -12  -1 1213.68   83.39
   2  12   1 1136.19   82.49
   2  12   1 1021.70   81.09
  -2 -12   0 1816.02  138.89
  -2 -12   0 1800.52  138.59
   2  12   0 1894.11  139.69
   2  12   0 1935.71  140.19
  -2 -12   1 1538.05  120.19
  -2 -12   1 1636.94  121.29
   2  12  -1 1632.14  121.19
   2  12  -1 1662.43  121.59
  -2 -12   2 3405.56  252.87
  -2 -12   2 3156.68  250.07
   2  12  -2 3405.36  252.77
   2  12  -2 3537.15  254.37
  -2 -12   3 1493.15  119.99
  -2 -12   3 1671.93  121.99
   2  12  -3 1560.24  120.69
   2  12  -3 1770.82  123.19
  -2 -12   4  381.16   31.20
  -2 -12   4  417.76   31.60
   2  12  -4  418.96   31.60
   2  12  -4  464.05   32.10
  -2 -12   5 1123.29   82.29
  -2 -12   5 1037.10   81.39
   2  12  -5 1055.29   81.49
   2  12  -5 1158.68   82.69
  -2 -12   6  731.03   58.09
   2  12  -6  773.12   58.59
   2  12  -6  841.42   59.39
  -2 -12   7  436.36   33.10
  -2 -12   7  417.36   32.90
   2  12  -7  472.15   33.50
   2  12  -7  428.16   33.00
  -2 -12   8   48.70    5.20
  -2 -12   8   35.00    4.90
   2  12  -8   40.00    4.90
   2  12  -8   43.20    5.30
  -1 -12  -7   63.69    6.10
  -1 -12  -7   77.89    5.80
   1  12   7   64.89    5.70
   1  12   7   77.39    6.40
  -1 -12  -6  113.19   10.00
  -1 -12  -6  149.09   10.70
   1  12   6  133.29   10.50
   1  12   6  135.19   10.20
  -1 -12  -5   44.80    3.80
  -1 -12  -5   39.40    4.40
   1  12   5   39.00    3.70
   1  12   5   49.60    4.40
  -1 -12  -4 1164.78   93.89
  -1 -12  -4 1339.57   95.89
   1  12   4 1252.37   94.79
   1  12   4 1325.07   95.69
  -1 -12  -3    6.80    1.90
  -1 -12  -3    4.60    1.40
   1  12   3    7.20    1.50
   1  12   3    4.90    1.90
  -1 -12  -2  241.58   19.10
  -1 -12  -2  252.77   19.20
   1  12   2  233.68   19.00
   1  12   2  281.07   19.60
  -1 -12  -1   15.30    1.80
  -1 -12  -1   14.70    2.00
   1  12   1   14.10    1.70
   1  12   1   14.40    1.90
   1  12   0 4528.65  338.97
  -1 -12   1   21.60    2.50
  -1 -12   1   30.30    2.50
   1  12  -1   25.40    2.60
   1  12  -1   22.90    2.30
  -1 -12   2   89.69    7.50
  -1 -12   2   96.79    7.60
   1  12  -2  107.09    7.70
   1  12  -2   91.19    7.50
  -1 -12   3  148.49   11.30
  -1 -12   3  137.69   11.30
   1  12  -3  153.78   11.40
   1  12  -3  153.48   11.40
  -1 -12   4 1553.24  123.89
  -1 -12   4 1673.73  125.19
   1  12  -4 1761.42  126.19
   1  12  -4 1703.13  125.49
  -1 -12   5  532.45   38.50
  -1 -12   5  505.25   38.10
   1  12  -5  481.45   37.90
   1  12  -5  510.15   38.20
  -1 -12   6  208.68   14.20
  -1 -12   6  169.88   13.60
   1  12  -6  168.18   13.60
   1  12  -6  170.78   13.70
  -1 -12   7  716.73   54.39
  -1 -12   7  732.73   54.59
   1  12  -7  721.43   54.39
   1  12  -7  730.33   54.59
  -1 -12   8  743.93   56.59
  -1 -12   8  790.72   57.09
   1  12  -8  697.63   56.09
   1  12  -8  784.02   56.99
   0 -12  -6  158.18   12.70
   0 -12  -6  171.28   13.10
   0  12   6  163.58   12.90
   0  12   6  179.58   12.90
   0 -12  -5  185.38   14.10
   0 -12  -5  177.48   13.80
   0  12   5  201.48   14.20
   0  12   5  169.38   13.70
   0 -12  -4  293.17   21.80
   0 -12  -4  288.17   21.70
   0  12   4  290.07   21.70
   0  12   4  279.77   21.60
   0 -12  -3  157.88   12.00
   0 -12  -3  145.69   11.90
   0  12   3  155.98   12.00
   0  12   3  172.78   12.20
   0 -12  -2  285.87   22.30
   0 -12  -2  298.47   22.50
   0  12   2  331.97   22.90
   0  12   2  278.37   22.20
   0 -12  -1   59.69    5.00
   0 -12  -1   58.29    5.00
   0  12   1   72.09    5.20
   0  12   1   62.89    5.10
   0 -12   0 2325.57  181.78
   0 -12   0 2575.34  184.68
   0 -12   1   58.39    4.90
   0 -12   1   57.29    4.80
   0  12  -1   65.99    4.90
   0  12  -1   57.79    4.80
   0 -12   2  279.97   21.40
   0 -12   2  250.77   21.10
   0  12  -2  319.47   21.90
   0  12  -2  291.07   21.50
   0 -12   3  147.29   11.30
   0 -12   3  158.38   11.30
   0  12  -3  131.99   11.00
   0 -12   4  299.97   22.00
   0 -12   4  269.17   21.70
   0  12  -4  287.47   21.90
   0  12  -4  303.57   22.00
   0 -12   5  154.88   12.70
   0 -12   5  159.28   12.80
   0  12  -5  189.28   13.20
   0 -12   6  162.18   12.40
   0 -12   6  157.88   12.40
   0  12  -6  152.48   12.40
   0  12  -6  169.08   12.50
   0 -12   7   64.09    5.90
   0 -12   7   76.29    6.40
   0  12  -7   74.89    6.00
   0  12  -7   71.39    6.70
   0 -12   8   26.00    3.40
   0 -12   8   18.30    4.10
   0  12  -8   25.40    4.80
   0  12  -8   20.50    3.30
   1 -12  -6  157.28   13.30
   1 -12  -6  190.48   13.80
  -1  12   6  187.48   13.60
  -1  12   6  177.28   13.60
   1 -12  -5  512.55   41.00
   1 -12  -5  561.84   41.60
  -1  12   5  598.84   42.00
  -1  12   5  533.35   41.20
   1 -12  -4 1641.64  132.59
   1 -12  -4 1682.83  133.09
  -1  12   4 2083.89  137.89
   1 -12  -3  130.99   10.80
   1 -12  -3  138.09   10.80
  -1  12   3  160.58   11.10
  -1  12   3  142.59   10.90
   1 -12  -2   88.99    8.00
   1 -12  -2  122.69    8.30
  -1  12   2   94.49    8.00
  -1  12   2  111.29    8.20
   1 -12  -1   22.90    2.40
   1 -12  -1   23.70    2.40
  -1  12   1   24.30    2.30
  -1  12   1   25.70    2.50
   1 -12   0 4065.69  304.37
   1 -12   1   12.30    1.90
   1 -12   1   16.00    1.80
  -1  12  -1   16.40    1.70
  -1  12  -1   16.30    1.90
   1 -12   2  252.57   19.40
   1 -12   2  238.88   19.30
  -1  12  -2  278.47   19.70
  -1  12  -2  246.08   19.30
   1 -12   3    6.10    1.80
   1 -12   3    7.30    1.60
  -1  12  -3    3.40    1.70
  -1  12  -3    5.70    1.50
   1 -12   4 1276.97  101.19
   1 -12   4 1373.56  102.19
  -1  12  -4 1504.75  103.79
  -1  12  -4 1303.57  101.39
   1 -12   5   41.60    4.00
   1 -12   5   38.70    3.90
  -1  12  -5   46.70    4.40
  -1  12  -5   51.59    4.10
   1 -12   6  123.79   10.00
   1 -12   6  121.89    9.80
  -1  12  -6  146.99   10.10
  -1  12  -6  112.99   10.00
   1 -12   7   76.59    6.70
   1 -12   7   71.49    7.00
  -1  12  -7   88.09    7.70
  -1  12  -7   93.39    6.80
   1 -12   8   44.90    5.40
   1 -12   8   43.30    4.60
  -1  12  -8   40.60    5.80
  -1  12  -8   41.60    4.30
   2 -12  -6  830.72   64.49
   2 -12  -6  891.31   65.29
   2 -12  -5 1254.87   93.49
   2 -12  -5 1188.08   92.69
  -2  12   5 1247.68   93.39
  -2  12   5 1294.37   93.99
   2 -12  -4  401.56   29.80
   2 -12  -4  379.26   29.60
  -2  12   4  418.96   30.00
  -2  12   4  380.46   29.60
   2 -12  -3 1550.04  119.19
   2 -12  -3 1492.85  118.59
  -2  12   3 1827.82  122.49
  -2  12   3 1543.55  119.09
   2 -12  -2 3029.90  235.38
   2 -12  -2 3348.86  239.08
  -2  12   2 3127.69  236.58
   2 -12  -1 1575.44  119.89
   2 -12  -1 1544.95  119.59
  -2  12   1 1570.54  119.79
  -2  12   1 1737.13  121.79
   2 -12   0 1915.01  138.19
   2 -12   0 1739.03  136.19
  -2  12   0 1849.91  137.49
  -2  12   0 1831.72  137.19
   2 -12   1 1050.79   80.69
   2 -12   1 1132.39   81.59
  -2  12  -1 1145.89   81.69
  -2  12  -1  995.90   79.99
   2 -12   2 6052.49  450.95
   2 -12   2 5846.31  448.76
  -2  12  -2 6178.98  452.45
   2 -12   3  173.38   12.10
  -2  12  -3  134.99   11.60
   2 -12   4  416.06   32.00
   2 -12   4  437.86   32.20
  -2  12  -4  443.36   32.30
  -2  12  -4  405.86   31.90
   2 -12   5   20.60    2.60
   2 -12   5   13.90    2.90
  -2  12  -5    7.00    3.00
  -2  12  -5   14.70    2.50
   2 -12   6 2372.86  189.98
   2 -12   6 2664.83  193.28
  -2  12  -6 2335.87  189.68
  -2  12  -6 2926.01  196.38
   2 -12   7    7.10    2.80
   2 -12   7    9.60    3.30
  -2  12  -7    6.70    4.10
   2 -12   8  170.78   12.90
   2 -12   8  159.68   13.00
  -2  12  -8  160.88   12.50
  -2  12  -8  153.38   13.30
   3 -12  -6   18.80    2.50
   3 -12  -6   14.20    2.30
   3 -12  -5  240.28   17.80
   3 -12  -5  225.58   17.60
  -3  12   5  235.38   17.70
  -3  12   5  230.38   17.70
   3 -12  -4  249.28   19.50
   3 -12  -4  261.37   19.80
  -3  12   4  266.97   19.70
  -3  12   4  260.67   19.70
   3 -12  -3  331.87   25.30
   3 -12  -3  340.37   25.30
  -3  12   3  345.87   25.30
  -3  12   3  322.97   25.20
   3 -12  -2   96.19    7.70
   3 -12  -2   99.49    7.80
  -3  12   2  103.29    7.90
  -3  12   2  100.09    7.70
   3 -12  -1   17.30    2.30
   3 -12  -1   22.70    2.20
  -3  12   1   17.40    2.30
  -3  12   1   21.60    2.10
   3 -12   0  729.53   55.89
   3 -12   0  713.73   55.79
  -3  12   0  786.32   56.59
  -3  12   0  764.22   56.29
   3 -12   1   38.40    3.60
   3 -12   1   47.30    3.70
  -3  12  -1   39.80    3.50
  -3  12  -1   36.10    3.60
   3 -12   2   15.60    2.10
   3 -12   2   14.20    2.20
  -3  12  -2   14.80    2.20
  -3  12  -2   13.30    2.00
   3 -12   3  105.19    7.80
   3 -12   3   87.79    7.60
  -3  12  -3   86.99    7.70
  -3  12  -3  103.99    7.70
   3 -12   4 1793.62  134.39
   3 -12   4 1745.03  133.79
  -3  12  -4 1905.91  135.69
  -3  12  -4 1736.23  133.79
   3 -12   5  132.19    9.60
   3 -12   5  121.29    9.70
  -3  12  -5  110.29    9.30
   3 -12   6  348.37   27.40
   3 -12   6  374.26   27.60
  -3  12  -6  384.96   27.70
  -3  12  -6  344.17   27.50
   3 -12   7   63.09    6.10
   3 -12   7   71.69    5.90
  -3  12  -7   50.69    5.30
   3 -12   8 1354.36  109.29
   3 -12   8 1601.64  112.09
  -3  12  -8 1383.16  109.69
  -3  12  -8 1575.84  111.69
   4 -12  -6    2.90    2.90
   4 -12  -6    5.60    2.20
  -4  12   6    2.60    2.10
  -4  12   6    3.10    2.40
   4 -12  -5  547.15   43.70
   4 -12  -5  595.44   44.10
  -4  12   5  587.44   44.20
  -4  12   5  615.34   44.30
   4 -12  -4   16.40    2.90
   4 -12  -4   20.20    2.70
  -4  12   4   17.70    2.30
  -4  12   4   19.70    3.00
   4 -12  -3 1417.96  119.79
   4 -12  -3 1687.33  122.69
  -4  12   3 1550.44  121.19
  -4  12   3 1890.11  125.19
   4 -12  -2   13.90    2.20
   4 -12  -2   10.20    2.30
  -4  12   2   12.70    2.40
  -4  12   2   11.10    1.80
   4 -12  -1 2493.95  191.28
   4 -12  -1 2595.74  192.38
  -4  12   1 2840.62  195.38
  -4  12   1 2354.76  189.78
   4 -12   0  351.26   26.50
   4 -12   0  328.07   26.10
  -4  12   0  351.96   26.50
  -4  12   0  368.36   26.60
   4 -12   1 1284.57   95.89
   4 -12   1 1290.87   95.89
  -4  12  -1 1354.56   96.59
  -4  12  -1 1186.08   94.79
   4 -12   2   94.69    8.40
   4 -12   2  109.99    8.50
  -4  12  -2  111.49    8.40
  -4  12  -2  113.59    8.70
   4 -12   3  944.51   64.89
   4 -12   3  826.62   63.59
  -4  12  -3  889.11   64.19
  -4  12  -3  750.12   62.79
   4 -12   4  510.25   39.40
   4 -12   4  535.35   39.60
  -4  12  -4  504.65   39.40
  -4  12  -4  549.54   39.80
   4 -12   5  318.17   23.10
   4 -12   5  321.17   23.30
  -4  12  -5  257.27   22.60
  -4  12  -5  315.47   23.10
   4 -12   6  222.28   17.40
   4 -12   6  210.98   17.00
  -4  12  -6  236.38   17.20
  -4  12  -6  225.88   17.60
   4 -12   7   28.70    4.90
   4 -12   7   30.60    4.20
  -4  12  -7   24.90    5.10
  -4  12  -7   24.50    3.70
   5 -12  -6    8.90    2.70
   5 -12  -6   10.90    4.30
  -5  12   6    7.00    3.50
  -5  12   6    4.80    2.40
   5 -12  -5  963.70   75.49
   5 -12  -5 1056.99   76.49
  -5  12   5 1030.30   76.09
  -5  12   5 1000.40   75.89
   5 -12  -4   11.80    3.00
  -5  12   4   11.50    3.20
  -5  12   4   11.40    2.40
   5 -12  -3  643.84   48.90
  -5  12   3  657.33   49.00
  -5  12   3  647.54   48.90
   5 -12  -2   19.30    2.70
   5 -12  -2   17.20    2.80
  -5  12   2   17.80    2.50
  -5  12   2   17.00    3.10
   5 -12  -1  343.67   26.20
   5 -12  -1  376.66   26.60
  -5  12   1  350.56   26.20
  -5  12   1  317.07   26.00
   5 -12   0  208.88   16.60
   5 -12   0  195.28   16.40
  -5  12   0  241.68   17.00
  -5  12   0  228.28   16.70
   5 -12   1   63.89    5.80
   5 -12   1   75.89    5.90
  -5  12  -1   68.09    5.60
  -5  12  -1   68.49    6.00
   5 -12   2   53.79    5.10
   5 -12   2   57.29    5.10
  -5  12  -2   60.49    4.90
  -5  12  -2   59.09    5.40
   5 -12   3   42.50    4.10
   5 -12   3   44.30    4.40
  -5  12  -3   35.80    4.30
  -5  12  -3   44.30    4.00
   5 -12   4  129.29   10.70
   5 -12   4  127.49   10.90
  -5  12  -4  141.49   11.00
  -5  12  -4  149.39   10.80
   5 -12   5  337.27   25.30
   5 -12   5  372.06   25.60
  -5  12  -5  331.37   25.10
  -5  12  -5  290.07   24.80
   5 -12   6   75.39    7.50
   5 -12   6   78.89    7.20
  -5  12  -6   94.09    7.00
  -5  12  -6   90.19    7.90
   5 -12   7  186.88   14.70
   5 -12   7  193.28   14.60
  -5  12  -7  172.38   14.10
   6 -12  -6  137.69   11.10
   6 -12  -6  126.49   10.10
  -6  12   6  121.59   10.00
  -6  12   6  125.29   10.70
   6 -12  -5 1344.17  103.19
   6 -12  -5 1371.96  103.39
  -6  12   5 1330.87  102.99
  -6  12   5 1476.15  104.59
   6 -12  -4   16.90    3.40
   6 -12  -4   14.30    4.20
  -6  12   4   12.70    3.80
  -6  12   4   11.80    2.80
   6 -12  -3 2049.40  163.08
   6 -12  -3 2336.87  166.18
  -6  12   3 2131.99  163.88
  -6  12   3 2283.37  165.58
   6 -12  -2   10.90    3.10
   6 -12  -2    7.60    2.80
  -6  12   2    7.50    3.00
  -6  12   2    5.90    1.90
   6 -12  -1 2299.87  173.88
  -6  12   1 2173.38  172.48
  -6  12   1 2514.45  176.38
   6 -12   0    5.10    2.80
  -6  12   0    5.30    1.90
  -6  12   0    6.60    3.20
   6 -12   1 2917.81  227.78
   6 -12   1 3117.69  230.08
  -6  12  -1 2918.21  227.78
  -6  12  -1 3323.07  232.48
   6 -12   2  311.07   25.40
  -6  12  -2  366.56   25.90
   6 -12   3 1789.32  123.19
   6 -12   3 1523.65  120.19
  -6  12  -3 1443.26  119.29
  -6  12  -3 1733.63  122.49
   6 -12   4  113.69    9.40
   6 -12   4  109.79    9.50
  -6  12  -4  128.39    9.80
   6 -12   5  912.01   63.29
   6 -12   5  788.62   61.89
  -6  12  -5  850.61   62.49
  -6  12  -5  773.92   61.79
   6 -12   6  368.46   32.10
   6 -12   6  398.96   32.30
  -6  12  -6  461.95   33.20
  -6  12  -6  507.15   33.50
   7 -12  -6   13.40    4.10
   7 -12  -6   -0.90    6.10
  -7  12   6    9.50    5.60
  -7  12   6    9.00    3.30
   7 -12  -5  400.56   28.80
   7 -12  -5  365.16   28.80
  -7  12   5  359.46   28.30
  -7  12   5  378.16   28.70
   7 -12  -4   41.40    4.60
   7 -12  -4   41.40    5.60
  -7  12   4   37.90    5.40
  -7  12   4   39.20    4.20
   7 -12  -3  116.89   10.10
   7 -12  -3  111.79    9.60
  -7  12   3  120.79    9.90
  -7  12   3  124.39    9.40
  -7  12   2   17.80    2.80
  -7  12   2    8.20    3.70
   7 -12  -1  166.58   13.60
   7 -12  -1  160.28   13.60
  -7  12   1  189.88   14.00
  -7  12   1  187.78   13.70
   7 -12   0   18.40    3.20
  -7  12   0   21.10    3.80
  -7  12   0   27.50    2.90
   7 -12   1   30.80    3.60
   7 -12   1   24.50    3.90
  -7  12  -1   26.60    4.10
  -7  12  -1   32.60    3.20
   7 -12   2    2.60    2.70
   7 -12   2    0.20    3.40
  -7  12  -2    2.40    2.20
  -7  12  -2    2.50    3.50
   7 -12   3  341.37   25.80
  -7  12  -3  346.07   25.60
  -7  12  -3  325.57   25.60
   7 -12   4   28.00    4.60
   7 -12   4   30.60    4.10
   7 -12   5  383.46   31.30
   7 -12   5  461.95   32.10
  -7  12  -5  436.46   31.70
  -7  12  -5  389.86   31.40
   8 -12  -5  290.67   23.20
   8 -12  -5  263.87   22.50
  -8  12   5  331.37   23.20
  -8  12   5  309.77   23.30
   8 -12  -4   37.70    6.20
   8 -12  -4   40.20    4.50
  -8  12   4   27.40    5.90
  -8  12   4   33.30    4.40
   8 -12  -3  532.35   42.60
   8 -12  -3  516.85   42.20
  -8  12   3  615.74   43.40
  -8  12   3  608.44   43.20
   8 -12  -2    8.70    3.00
   8 -12  -2    9.80    4.80
  -8  12   2   11.90    3.00
  -8  12   2   13.10    4.30
   8 -12  -1 1282.77   85.69
   8 -12  -1 1027.50   82.79
  -8  12   1 1101.19   83.49
  -8  12   1 1066.69   83.19
   8 -12   0   27.60    4.30
   8 -12   0   21.60    3.30
  -8  12   0   19.50    3.80
  -8  12   0   18.90    2.80
   8 -12   1  848.02   67.19
   8 -12   1 1041.90   69.39
  -8  12  -1  797.72   66.59
  -8  12  -1  933.41   67.99
   8 -12   2   18.70    4.20
   8 -12   2   12.60    3.20
  -8  12  -2   11.50    2.40
  -8  12  -2   15.10    4.30
   8 -12   3  768.12   63.29
   8 -12   3 1002.90   65.89
  -8  12  -3  822.32   63.89
  -8  12  -3  839.22   63.89
   9 -12  -3  311.07   23.80
   9 -12  -2   82.09    7.30
   9 -12  -2   91.09    8.40
  -9  12   2   89.79    7.40
  -9  12   2   81.69    8.20
   9 -12  -1   68.49    5.90
   9 -12  -1   50.19    6.60
  -9  12   1   59.69    6.40
  -9  12   1   61.79    5.40
   9 -12   0  214.48   15.80
   9 -12   0  188.78   15.00
  -9  12   0  200.08   15.10
  -9  12   0  183.78   15.50
   9 -12   1   14.10    4.60
  -9  12  -1   11.60    4.20
  -9  12  -1   15.30    2.90
  -9 -13   0  460.05   36.10
   9  13   0  504.05   36.80
  -9 -13   1   12.80    4.50
  -9 -13   1   29.90    4.50
   9  13  -1   23.00    5.20
   9  13  -1   20.20    3.80
  -9 -13   2   12.30    4.40
  -9 -13   2   10.80    4.60
   9  13  -2   19.30    5.30
   9  13  -2   21.30    3.50
  -8 -13  -3   27.30    4.50
  -8 -13  -3   16.40    3.80
   8  13   3   26.50    3.80
   8  13   3   11.90    4.90
  -8 -13  -2  729.93   54.89
  -8 -13  -2  734.43   54.99
   8  13   2  627.54   53.79
   8  13   2  844.92   56.49
   8  13   1  120.09   10.80
   8  13   1  140.69   10.50
  -8 -13   0  125.39   10.10
  -8 -13   0  130.69   10.10
   8  13   0  105.79    9.50
   8  13   0  130.49   10.30
  -8 -13   1  226.98   19.20
   8  13  -1  278.97   19.70
   8  13  -1  257.57   19.70
  -8 -13   2  678.93   51.59
  -8 -13   2  725.63   52.09
   8  13  -2  645.04   51.09
   8  13  -2  698.93   51.89
  -8 -13   3  330.37   27.20
  -8 -13   3  412.36   28.30
   8  13  -3  342.77   27.20
   8  13  -3  367.16   27.80
  -8 -13   4   15.00    4.00
  -8 -13   4    9.00    4.20
   8  13  -4   12.60    3.70
   8  13  -4   13.90    4.40
  -7 -13  -5   27.00    4.30
  -7 -13  -5   38.50    4.70
   7  13   5   19.00    3.80
   7  13   5   35.80    5.90
  -7 -13  -4  452.25   32.40
  -7 -13  -4  395.06   31.60
   7  13   4  407.16   31.70
   7  13   4  435.06   32.30
  -7 -13  -3   19.80    3.90
  -7 -13  -3   11.50    3.80
   7  13   3   10.20    3.00
   7  13   3   14.30    4.50
  -7 -13  -2   14.20    3.70
  -7 -13  -2    9.20    3.60
   7  13   2    9.00    2.80
   7  13   2   11.40    3.90
  -7 -13  -1    2.60    3.60
  -7 -13  -1    3.40    3.40
   7  13   1    3.10    3.90
   7  13   1    4.80    2.60
  -7 -13   0  582.54   42.70
  -7 -13   0  537.55   42.10
   7  13   0  546.95   42.20
   7  13   0  586.84   42.80
  -7 -13   1   41.80    4.50
  -7 -13   1   27.60    4.20
   7  13  -1   28.70    4.80
   7  13  -1   35.40    3.90
  -7 -13   2   36.80    3.90
  -7 -13   2   42.90    4.70
   7  13  -2   31.90    3.90
   7  13  -2   38.30    5.20
  -7 -13   3   16.70    3.40
  -7 -13   3   27.60    4.30
   7  13  -3   17.40    3.20
   7  13  -3   22.70    4.80
  -7 -13   4  471.45   36.40
  -7 -13   4  505.05   36.90
   7  13  -4  488.25   36.50
   7  13  -4  470.15   36.50
  -7 -13   5  120.79   11.20
  -7 -13   5  155.68   12.00
   7  13  -5  149.39   11.50
   7  13  -5  155.28   12.10
  -7 -13   6   77.19    7.70
  -7 -13   6   73.09    6.80
   7  13  -6   60.99    6.90
   7  13  -6   88.79    7.50
  -6 -13  -6  445.06   30.30
  -6 -13  -6  336.07   29.00
   6  13   6  386.36   29.50
   6  13   6  394.16   29.90
  -6 -13  -5  322.07   25.50
  -6 -13  -5  356.86   25.70
   6  13   5  354.16   25.90
   6  13   5  308.37   25.10
  -6 -13  -4   12.80    3.90
  -6 -13  -4   19.60    3.80
   6  13   4   10.40    4.80
   6  13   4   13.80    3.00
  -6 -13  -3  398.76   28.30
  -6 -13  -3  334.37   27.70
   6  13   3  412.06   28.50
   6  13   3  331.17   27.30
  -6 -13  -2  599.14   41.60
  -6 -13  -2  461.75   39.90
   6  13   2  570.54   41.30
   6  13   2  539.95   40.60
   6  13   1  137.99   10.70
  -6 -13   0   33.50    3.90
  -6 -13   0   28.50    4.30
   6  13   0   29.00    3.50
   6  13   0   39.50    4.30
  -6 -13   1    8.70    3.40
   6  13  -1   16.20    2.50
   6  13  -1   19.10    3.90
  -6 -13   2  819.92   59.29
  -6 -13   2  752.92   58.39
   6  13  -2  754.92   58.39
   6  13  -2  803.12   59.09
  -6 -13   3    8.90    3.30
  -6 -13   3    7.30    3.00
   6  13  -3    6.90    2.70
   6  13  -3    7.20    3.80
  -6 -13   4   15.20    3.50
  -6 -13   4   11.00    3.00
   6  13  -4    7.90    3.30
   6  13  -4    8.90    3.50
  -6 -13   5  116.19   10.20
  -6 -13   5  139.99   10.80
   6  13  -5  136.49   10.50
   6  13  -5  128.19   10.70
  -6 -13   6  406.36   32.20
  -6 -13   6  442.06   32.80
   6  13  -6  422.46   32.40
   6  13  -6  445.86   32.80
  -6 -13   7   41.30    4.60
  -6 -13   7   41.80    6.60
   6  13  -7   30.10    4.80
   6  13  -7   39.10    5.80
  -5 -13  -6   20.50    3.90
  -5 -13  -6   20.00    4.10
   5  13   6   26.00    5.30
   5  13   6   19.30    3.20
  -5 -13  -5  726.33   53.29
  -5 -13  -5  640.54   52.39
   5  13   5  655.13   52.39
   5  13   5  810.42   54.49
  -5 -13  -4  920.11   72.19
  -5 -13  -4 1016.90   73.39
   5  13   4  974.80   72.79
   5  13   4  969.50   72.89
  -5 -13  -3   34.00    3.70
  -5 -13  -3   25.50    4.20
   5  13   3   27.70    3.00
   5  13   3   30.10    4.20
  -5 -13  -2  109.79   10.20
  -5 -13  -2  120.39   10.00
   5  13   2  135.99   10.00
   5  13   2  142.39   10.60
  -5 -13  -1    3.00    2.40
  -5 -13  -1    4.40    3.10
   5  13   1    2.80    3.00
   5  13   1    4.60    1.90
  -5 -13   0 1273.37  100.59
  -5 -13   0 1390.46  101.99
   5  13   0 1415.26  102.19
   5  13   0 1344.47  101.49
  -5 -13   1    0.70    2.90
  -5 -13   1    0.70    2.20
   5  13  -1    3.20    2.70
   5  13  -1    2.70    1.80
  -5 -13   2   67.99    6.10
  -5 -13   2   74.59    6.40
   5  13  -2   68.49    5.80
   5  13  -2   76.09    6.40
  -5 -13   3   31.40    4.10
  -5 -13   3   40.10    3.90
   5  13  -3   34.50    4.30
   5  13  -3   35.90    3.70
  -5 -13   4  529.15   39.20
  -5 -13   4  504.15   38.80
   5  13  -4  532.65   39.30
   5  13  -4  504.75   38.80
  -5 -13   5    5.40    2.30
  -5 -13   5    0.60    3.70
   5  13  -5   -2.00    3.20
   5  13  -5    0.90    2.70
  -5 -13   6   12.10    4.20
  -5 -13   6   11.30    2.90
   5  13  -6   15.40    3.30
   5  13  -6   13.70    3.80
  -5 -13   7   51.89    5.00
  -5 -13   7   41.20    5.80
   5  13  -7   49.20    5.70
   5  13  -7   41.00    4.90
  -4 -13  -7  284.37   20.40
  -4 -13  -7  222.28   19.40
   4  13   7  258.27   19.70
   4  13   7  270.47   20.40
  -4 -13  -6  227.98   20.20
  -4 -13  -6  295.37   21.00
   4  13   6  267.07   20.90
   4  13   6  287.17   20.60
  -4 -13  -5 1053.89   85.49
  -4 -13  -5 1179.98   86.79
   4  13   5 1118.69   85.99
   4  13   5 1269.27   87.99
  -4 -13  -4   42.90    4.90
  -4 -13  -4   42.80    4.20
   4  13   4   38.50    4.80
   4  13   4   43.90    3.90
  -4 -13  -3 2461.05  185.18
  -4 -13  -3 2441.66  184.78
   4  13   3 2382.36  184.08
   4  13   3 2615.74  186.98
  -4 -13  -2 1420.46  103.69
  -4 -13  -2 1305.07  102.19
   4  13   2 1389.36  103.29
   4  13   2 1387.26  103.09
  -4 -13  -1  936.11   70.79
  -4 -13  -1  932.31   70.69
   4  13   1 1012.90   71.69
   4  13   1  897.41   70.19
  -4 -13   0  155.98   11.90
  -4 -13   0  147.79   12.00
   4  13   0  153.38   11.80
   4  13   0  157.48   12.00
  -4 -13   1 1976.10  148.99
  -4 -13   1 1976.70  149.09
   4  13  -1 1898.21  148.09
   4  13  -1 2126.49  150.88
  -4 -13   2 1797.02  134.79
  -4 -13   2 1644.74  133.09
   4  13  -2 1875.71  135.69
   4  13  -2 1891.31  135.89
  -4 -13   3  494.95   37.60
  -4 -13   3  528.35   38.10
   4  13  -3  496.35   37.60
   4  13  -3  482.75   37.60
  -4 -13   4  114.39    9.20
  -4 -13   4  123.19    9.50
   4  13  -4  116.09    9.20
   4  13  -4  118.39    9.60
  -4 -13   5   76.99    6.80
  -4 -13   5   84.79    6.50
   4  13  -5   73.29    6.50
  -4 -13   6  972.00   70.89
  -4 -13   6  926.41   70.19
   4  13  -6  940.31   70.39
   4  13  -6  913.11   70.09
  -4 -13   7   17.70    3.20
  -4 -13   7   19.10    4.60
   4  13  -7   17.30    3.50
   4  13  -7   19.30    3.90
  -4 -13   8  101.19    8.20
  -4 -13   8   82.89    9.00
   4  13  -8   88.29    8.60
  -3 -13  -8   31.10    5.20
   3  13   8   19.60    4.30
  -3 -13  -7 1431.16  110.99
  -3 -13  -7 1611.54  113.09
   3  13   7 1416.56  110.89
   3  13   7 1500.95  111.69
  -3 -13  -6   16.00    3.70
  -3 -13  -6   11.40    3.50
   3  13   6    6.10    2.90
   3  13   6    9.40    4.10
  -3 -13  -5 1312.07   99.89
  -3 -13  -5 1301.67   99.79
   3  13   5 1350.06  100.19
   3  13   5 1377.96  100.59
  -3 -13  -4  180.98   14.80
  -3 -13  -4  204.88   15.30
   3  13   4  196.08   14.90
   3  13   4  197.38   15.20
  -3 -13  -3  180.98   14.40
  -3 -13  -3  189.68   14.70
   3  13   3  198.48   14.80
   3  13   3  186.38   14.30
  -3 -13  -2   58.79    5.50
  -3 -13  -2   56.89    5.10
   3  13   2   69.19    5.40
   3  13   2   59.49    4.90
  -3 -13  -1   38.90    3.70
   3  13   1   42.20    3.50
  -3 -13   0  719.73   55.09
   3  13   0  754.72   55.49
  -3 -13   1   50.79    4.30
   3  13  -1   52.79    4.30
  -3 -13   2   83.39    7.00
  -3 -13   2   93.59    7.30
   3  13  -2   89.49    7.00
   3  13  -2   93.49    7.40
  -3 -13   3  388.36   30.40
  -3 -13   3  404.86   30.60
   3  13  -3  418.76   30.70
   3  13  -3  411.56   30.70
  -3 -13   4 1545.45  111.39
  -3 -13   4 1386.26  109.49
   3  13  -4 1431.96  109.99
   3  13  -4 1541.05  111.29
  -3 -13   5   98.39    8.30
  -3 -13   5  107.39    8.70
   3  13  -5  107.49    8.40
   3  13  -5  110.89    8.60
  -3 -13   6  166.78   14.00
  -3 -13   6  186.28   14.30
   3  13  -6  184.08   14.10
   3  13  -6  194.88   14.30
  -3 -13   7  148.59   12.50
  -3 -13   7  178.28   13.10
   3  13  -7  160.88   12.70
   3  13  -7  159.48   12.60
  -3 -13   8  953.90   72.19
  -3 -13   8  975.00   72.29
   3  13  -8  973.70   72.29
   3  13  -8  940.01   71.89
  -2 -13  -8    0.20    3.20
  -2 -13  -8    2.40    3.40
   2  13   8    3.30    4.20
   2  13   8   -3.20    3.20
  -2 -13  -7  904.71   62.09
  -2 -13  -7  722.23   59.79
   2  13   7  829.42   60.99
   2  13   7  790.52   60.79
  -2 -13  -6    6.60    2.60
  -2 -13  -6    3.50    3.60
   2  13   6    7.30    3.80
   2  13   6    1.10    2.40
  -2 -13  -5 1842.12  143.39
  -2 -13  -5 2031.20  145.69
   2  13   5 1994.40  145.19
   2  13   5 1848.22  143.39
  -2 -13  -4    4.90    2.20
  -2 -13  -4    2.20    2.50
   2  13   4    6.20    2.50
   2  13   4    3.80    1.90
  -2 -13  -3 3104.09  229.68
  -2 -13  -3 2857.31  226.88
   2  13   3 3198.48  230.88
   2  13   3 3100.09  229.58
  -2 -13  -2  106.59    9.50
  -2 -13  -2  141.99   10.10
   2  13   2  134.19    9.80
   2  13   2  125.29    9.80
   2  13   1 8039.70  601.34
  -2 -13   0   26.00    2.70
  -2 -13   0   26.90    2.90
   2  13   0   29.20    3.00
   2  13   0   34.10    2.80
  -2 -13   1 3994.80  303.47
  -2 -13   1 3908.01  302.57
   2  13  -1 4490.95  309.37
   2  13  -1 3896.41  302.37
  -2 -13   2  391.36   29.30
  -2 -13   2  372.66   29.10
   2  13  -2  390.66   29.30
   2  13  -2  397.86   29.30
  -2 -13   3 2604.34  212.58
  -2 -13   3 2951.20  216.48
   2  13  -3 3034.30  217.48
   2  13  -3 2951.40  216.48
  -2 -13   4    9.70    1.90
   2  13  -4    5.60    2.20
   2  13  -4    7.70    1.80
  -2 -13   5  944.11   69.79
  -2 -13   5  895.41   69.29
   2  13  -5  941.71   69.79
   2  13  -5  929.51   69.69
  -2 -13   6  320.87   24.80
  -2 -13   6  346.37   25.10
   2  13  -6  308.37   24.70
   2  13  -6  339.97   25.00
  -2 -13   7  207.88   15.90
  -2 -13   7  204.38   15.80
   2  13  -7  192.28   15.60
   2  13  -7  213.08   15.90
  -2 -13   8   33.60    4.70
  -2 -13   8   28.60    4.40
   2  13  -8   26.50    4.90
   2  13  -8   32.00    4.30
  -1 -13  -7 1564.14  116.49
  -1 -13  -7 1481.35  115.49
   1  13   7 1676.03  117.89
   1  13   7 1490.95  115.79
  -1 -13  -6   39.00    3.60
  -1 -13  -6   36.10    4.30
   1  13   6   37.50    4.60
   1  13   6   40.70    3.70
  -1 -13  -5  754.32   54.89
  -1 -13  -5  673.73   53.89
   1  13   5  734.33   54.49
   1  13   5  742.73   54.79
  -1 -13  -4   15.20    2.00
   1  13   4   10.80    1.90
   1  13   4   17.40    2.60
  -1 -13  -3 1000.70   80.39
  -1 -13  -3 1102.29   81.49
   1  13   3 1168.38   82.29
   1  13   3 1074.99   81.19
  -1 -13  -2    0.70    1.30
  -1 -13  -2    1.40    1.70
   1  13   2   -2.10    1.70
   1  13   2    1.60    1.20
  -1 -13  -1    3.10    1.50
  -1 -13  -1    3.00    1.40
   1  13   1    0.80    1.30
   1  13   1    0.90    1.70
  -1 -13   0  239.48   19.10
  -1 -13   0  248.08   19.20
   1  13   0  247.18   19.20
   1  13   0  260.57   19.40
  -1 -13   1  358.36   25.90
  -1 -13   1  310.57   25.30
   1  13  -1  342.77   25.70
   1  13  -1  342.77   25.70
  -1 -13   2   16.30    2.20
  -1 -13   2   20.20    2.30
   1  13  -2   12.70    2.00
   1  13  -2   15.80    2.20
  -1 -13   3  173.98   14.40
  -1 -13   3  188.98   14.50
   1  13  -3  196.88   14.60
   1  13  -3  202.78   14.60
  -1 -13   4  206.18   16.00
  -1 -13   4  198.38   16.00
   1  13  -4  206.58   16.00
   1  13  -4  233.58   16.30
  -1 -13   5 1215.58   91.29
  -1 -13   5 1132.59   90.39
   1  13  -5 1246.28   91.69
   1  13  -5 1285.17   92.19
  -1 -13   6   28.00    2.80
  -1 -13   6   24.80    3.10
   1  13  -6   22.70    3.20
   1  13  -6   19.60    2.80
  -1 -13   7  686.53   49.30
  -1 -13   7  681.33   49.30
   1  13  -7  601.74   48.40
   1  13  -7  633.74   48.70
  -1 -13   8  208.48   16.70
  -1 -13   8  214.88   16.70
   1  13  -8  218.48   16.90
   1  13  -8  222.98   16.70
   0 -13  -7  354.76   27.90
   0 -13  -7  387.76   28.30
   0 -13  -6  214.38   15.90
   0 -13  -6  212.08   16.10
   0  13   6  195.88   15.70
   0  13   6  211.38   16.10
   0 -13  -5 1580.54  120.69
   0 -13  -5 1612.24  121.19
   0  13   5 1639.54  121.49
   0  13   5 1637.24  121.39
   0 -13  -4   29.50    3.20
   0 -13  -4   29.70    2.90
   0  13   4   33.90    3.10
   0  13   4   33.70    3.00
   0 -13  -3 4470.05  342.87
   0 -13  -3 4540.75  343.67
   0  13   3 4721.33  345.67
   0  13   3 4680.83  345.27
   0 -13  -2  107.29    8.80
   0 -13  -2  110.39    8.80
   0  13   2  113.19    8.80
   0  13   2  131.19    9.10
   0 -13  -1 6697.43  501.15
   0 -13   0    1.80    1.40
   0 -13   0   -1.50    1.40
   0  13   0    0.60    1.20
   0  13   0    1.40    1.30
   0 -13   2  112.19    8.60
   0 -13   2  116.39    8.50
   0  13  -2   99.09    8.30
   0 -13   3 4973.60  395.66
   0  13  -3 5124.49  397.16
   0  13  -3 5973.20  407.26
   0 -13   4   35.20    3.40
   0 -13   4   38.10    3.30
   0  13  -4   30.20    3.20
   0 -13   5 1573.54  117.79
   0 -13   5 1527.45  117.29
   0  13  -5 1510.05  117.09
   0  13  -5 1682.03  119.09
   0 -13   6  225.78   17.50
   0 -13   6  203.48   17.10
   0  13  -6  252.27   17.70
   0  13  -6  233.18   17.60
   0 -13   7  416.76   30.90
   0 -13   7  402.86   30.80
   0  13  -7  368.56   30.60
   0  13  -7  447.36   31.30
   0 -13   8   31.50    4.60
   0 -13   8   36.00    4.00
   0  13  -8   39.50    5.20
   0  13  -8   31.50    3.70
   1 -13  -6   18.70    2.30
   1 -13  -6   17.40    3.20
  -1  13   6   25.40    2.50
   1 -13  -5 1479.15  101.79
   1 -13  -5 1269.57   99.39
  -1  13   5 1274.67   99.39
  -1  13   5 1327.87   99.99
   1 -13  -4  194.68   15.50
   1 -13  -4  216.48   15.70
  -1  13   4  192.08   15.40
  -1  13   4  219.68   15.80
   1 -13  -3  167.28   13.80
   1 -13  -3  179.08   13.90
  -1  13   3  191.48   14.00
  -1  13   3  196.98   14.10
   1 -13  -2    9.50    1.80
   1 -13  -2   10.20    1.90
  -1  13   2   13.80    1.90
  -1  13   2   11.70    1.90
   1 -13  -1  311.17   24.50
   1 -13  -1  324.97   24.60
  -1  13   1  330.17   24.70
  -1  13   1  331.07   24.70
   1 -13   0  238.38   18.70
   1 -13   0  222.38   18.60
  -1  13   0  249.58   18.90
  -1  13   0  265.07   19.00
   1 -13   1    2.60    1.40
   1 -13   1    1.00    1.50
  -1  13  -1    2.10    1.50
   1 -13   2   -0.70    1.60
   1 -13   2   -0.50    1.20
  -1  13  -2    1.80    1.60
  -1  13  -2    3.40    1.40
   1 -13   3 1141.09   87.59
   1 -13   3 1109.89   87.29
  -1  13  -3 1267.57   89.09
  -1  13  -3 1183.28   88.09
   1 -13   4   13.80    2.40
   1 -13   4   13.10    2.20
  -1  13  -4   17.20    2.30
  -1  13  -4   19.00    2.40
   1 -13   5  736.23   55.69
   1 -13   5  723.73   55.49
  -1  13  -5  704.33   55.29
  -1  13  -5  805.92   56.49
   1 -13   6   42.00    4.00
   1 -13   6   44.40    4.40
  -1  13  -6   40.50    4.60
  -1  13  -6   42.40    3.90
   1 -13   7 1642.64  123.29
   1 -13   7 1716.63  124.09
  -1  13  -7 1720.73  124.09
  -1  13  -7 1509.65  121.89
   1 -13   8   99.79    9.50
  -1  13  -8  120.29   10.10
  -1  13  -8  122.59    9.30
   2 -13  -6  315.27   24.60
   2 -13  -6  339.97   25.00
  -2  13   6  315.77   24.70
  -2  13   6  342.47   25.00
   2 -13  -5 1016.50   74.49
   2 -13  -5  972.60   74.09
  -2  13   5 1000.60   74.39
  -2  13   5  970.80   73.99
   2 -13  -4    6.10    1.80
  -2  13   4   10.20    1.80
  -2  13   4    9.20    1.90
   2 -13  -3 2961.20  214.68
   2 -13  -3 2575.94  210.38
  -2  13   3 2835.12  213.28
  -2  13   3 3052.99  215.78
   2 -13  -2  326.47   26.80
   2 -13  -2  371.46   27.30
  -2  13   2  350.56   27.00
  -2  13   2  396.26   27.50
   2 -13  -1 3924.41  303.97
   2 -13  -1 4150.98  306.47
  -2  13   1 4187.68  306.97
   2 -13   0   30.90    2.70
   2 -13   0   28.20    2.60
  -2  13   0   27.40    2.50
  -2  13   0   20.60    2.60
   2 -13   1 6855.71  529.25
  -2  13  -1 7377.66  535.15
   2 -13   2  134.39    9.50
   2 -13   2  113.19    9.30
  -2  13  -2  125.29    9.40
  -2  13  -2  109.39    9.30
   2 -13   3 3198.48  244.98
   2 -13   3 3229.58  245.38
  -2  13  -3 3476.25  248.18
  -2  13  -3 3250.57  245.58
   2 -13   4    3.10    2.00
   2 -13   4    1.50    2.20
  -2  13  -4    1.10    2.20
  -2  13  -4    1.80    1.90
   2 -13   5 2111.79  157.08
   2 -13   5 2039.10  156.38
  -2  13  -5 2254.67  158.78
  -2  13  -5 1986.00  155.68
   2 -13   6    2.50    3.10
   2 -13   6    5.00    2.60
  -2  13  -6    1.40    3.80
  -2  13  -6    3.60    2.10
   2 -13   7  842.52   65.69
   2 -13   7  870.81   66.09
  -2  13  -7  932.61   66.69
   2 -13   8    6.20    3.40
   2 -13   8    3.40    4.40
  -2  13  -8    1.00    5.10
  -2  13  -8    3.80    2.90
   3 -13  -6  174.08   13.10
   3 -13  -6  168.08   13.10
  -3  13   6  171.28   13.10
  -3  13   6  168.58   13.10
   3 -13  -5  117.29    9.30
   3 -13  -5  116.99    9.20
  -3  13   5  119.79    9.20
  -3  13   5  118.99    9.50
   3 -13  -4 1406.06  107.79
   3 -13  -4 1402.86  107.79
  -3  13   4 1427.76  108.09
  -3  13   4 1544.15  109.39
   3 -13  -3  346.07   27.50
   3 -13  -3  381.36   27.80
  -3  13   3  389.96   27.90
  -3  13   3  352.86   27.60
   3 -13  -2   76.79    6.40
   3 -13  -2   86.49    6.40
  -3  13   2   86.89    6.40
  -3  13   2   74.19    6.40
   3 -13  -1   35.30    3.70
   3 -13  -1   47.00    3.70
  -3  13   1   44.80    3.70
  -3  13   1   47.40    4.00
   3 -13   0  748.43   52.59
   3 -13   0  613.34   51.09
  -3  13   0  691.53   51.89
  -3  13   0  717.13   52.19
   3 -13   1   40.80    3.90
   3 -13   1   41.80    3.80
  -3  13  -1   42.20    3.70
  -3  13  -1   45.30    3.90
   3 -13   2   67.09    5.10
   3 -13   2   57.89    5.10
  -3  13  -2   56.49    5.20
  -3  13  -2   62.29    5.00
   3 -13   3  198.68   15.30
   3 -13   3  198.48   15.40
  -3  13  -3  205.48   15.30
  -3  13  -3  196.08   15.30
   3 -13   4  221.48   17.50
   3 -13   4  239.78   17.50
  -3  13  -4  223.58   17.30
   3 -13   5 1295.57  100.79
   3 -13   5 1359.36  101.49
  -3  13  -5 1488.25  102.99
  -3  13  -5 1277.27  100.59
   3 -13   6   12.50    2.90
   3 -13   6   11.50    3.50
  -3  13  -6    9.90    2.50
  -3  13  -6    6.60    4.10
   3 -13   7 1551.04  114.59
   3 -13   7 1399.46  112.99
  -3  13  -7 1733.03  116.79
  -3  13  -7 1434.06  113.39
   3 -13   8   27.30    5.10
   3 -13   8   23.70    4.00
  -3  13  -8   17.80    3.60
  -3  13  -8   10.00    5.10
   4 -13  -6  984.30   69.39
   4 -13  -6  846.02   67.79
  -4  13   6  957.90   69.09
  -4  13   6  867.81   68.09
   4 -13  -5   76.69    6.70
   4 -13  -5   76.99    7.00
  -4  13   5   88.09    6.60
  -4  13   5   86.29    7.20
   4 -13  -4  127.39    9.70
   4 -13  -4  114.49    9.70
  -4  13   4  116.99    9.40
  -4  13   4  131.79   10.00
   4 -13  -3  416.96   33.00
   4 -13  -3  431.06   33.00
  -4  13   3  457.75   33.30
  -4  13   3  454.95   33.50
   4 -13  -2 1574.54  124.49
   4 -13  -2 1835.42  127.49
  -4  13   2 1595.44  124.69
  -4  13   2 1711.63  125.99
   4 -13  -1 1917.21  143.79
   4 -13  -1 1875.01  143.39
  -4  13   1 1939.11  144.09
  -4  13   1 1954.60  144.29
   4 -13   0  162.38   12.30
   4 -13   0  153.38   12.00
  -4  13   0  151.78   12.00
  -4  13   0  159.58   12.20
   4 -13   1  931.71   70.49
   4 -13   1  879.71   69.99
  -4  13  -1  944.51   70.69
  -4  13  -1 1013.10   71.49
   4 -13   2 1378.96  103.19
   4 -13   2 1472.05  104.19
  -4  13  -2 1268.27  101.89
  -4  13  -2 1387.76  103.19
   4 -13   3 2248.97  177.18
   4 -13   3 2391.86  178.68
  -4  13  -3 2381.56  178.58
  -4  13  -3 2529.85  180.28
   4 -13   4   50.39    5.00
   4 -13   4   60.49    5.00
  -4  13  -4   51.19    5.10
  -4  13  -4   53.89    4.70
   4 -13   5 1159.48   90.79
   4 -13   5 1210.58   91.29
  -4  13  -5 1300.07   92.39
  -4  13  -5 1212.88   91.39
   4 -13   6  283.57   21.70
   4 -13   6  320.27   22.00
  -4  13  -6  243.18   21.40
  -4  13  -6  286.87   21.50
   4 -13   7  222.48   19.20
   4 -13   7  272.77   19.60
  -4  13  -7  230.58   19.30
  -4  13  -7  282.87   19.60
   5 -13  -6    9.70    4.20
  -5  13   6   18.70    4.00
  -5  13   6   10.50    2.70
   5 -13  -5    1.00    3.40
   5 -13  -5   -0.50    2.80
  -5  13   5   10.80    4.00
  -5  13   5    3.10    2.40
   5 -13  -4  488.05   39.00
  -5  13   4  485.05   38.90
  -5  13   4  592.74   40.10
   5 -13  -3   22.60    4.10
   5 -13  -3   28.10    3.50
  -5  13   3   32.10    3.70
  -5  13   3   24.80    3.00
   5 -13  -2   58.59    5.40
   5 -13  -2   65.39    5.50
  -5  13   2   64.39    5.70
  -5  13   2   59.79    5.20
   5 -13  -1   -1.10    2.40
   5 -13  -1   -2.30    2.40
  -5  13   1    1.40    2.60
  -5  13   1    2.80    2.00
   5 -13   0 1213.38   95.79
   5 -13   0 1325.87   96.89
  -5  13   0 1219.08   95.79
  -5  13   0 1400.16   97.79
   5 -13   1    6.30    2.30
   5 -13   1    3.40    2.80
  -5  13  -1    6.50    2.00
  -5  13  -1    4.80    2.70
   5 -13   2  143.59   10.50
   5 -13   2  130.49   10.50
  -5  13  -2  134.69   10.30
  -5  13  -2  119.49   10.40
   5 -13   3   29.20    4.10
   5 -13   3   35.80    3.80
  -5  13  -3   39.10    3.40
  -5  13  -3   34.90    4.20
   5 -13   4  943.61   74.89
   5 -13   4 1168.48   77.39
  -5  13  -4  899.91   74.39
  -5  13  -4 1029.30   75.69
   5 -13   5  681.93   54.59
   5 -13   5  716.73   54.89
  -5  13  -5  807.12   55.99
  -5  13  -5  733.33   55.19
   5 -13   6   26.80    3.80
   5 -13   6   27.40    4.50
  -5  13  -6   26.00    4.60
  -5  13  -6   22.00    3.20
   6 -13  -6  316.77   27.30
   6 -13  -6  387.46   27.60
  -6  13   6  377.96   27.40
  -6  13   6  359.46   27.60
   6 -13  -5  125.19   10.70
   6 -13  -5  121.79    9.90
  -6  13   5  117.29   10.30
  -6  13   5  128.09    9.90
   6 -13  -4   15.10    3.90
   6 -13  -4   12.50    3.50
  -6  13   4    9.00    4.00
  -6  13   4   17.30    2.70
   6 -13  -3   13.40    3.50
   6 -13  -3   11.50    3.10
  -6  13   3    8.00    3.50
  -6  13   3    7.50    2.40
   6 -13  -2  697.63   53.39
   6 -13  -2  728.93   53.69
  -6  13   2  733.13   53.69
  -6  13   2  687.43   53.29
   6 -13  -1    8.30    2.70
   6 -13  -1    8.90    3.10
  -6  13   1   16.90    3.20
   6 -13   0   41.50    4.40
   6 -13   0   42.00    4.10
  -6  13   0   38.70    4.30
  -6  13   0   38.30    3.70
   6 -13   1  116.89    9.40
   6 -13   1  109.89    9.00
   6 -13   2  439.36   34.70
   6 -13   2  501.45   35.30
  -6  13  -2  464.75   34.80
  -6  13  -2  442.06   34.70
   6 -13   3  293.87   24.40
   6 -13   3  294.07   24.50
  -6  13  -3  398.76   25.60
   6 -13   4   18.30    3.90
   6 -13   4   19.80    3.30
  -6  13  -4   19.80    2.90
  -6  13  -4   18.70    3.90
   6 -13   5  307.67   25.20
   6 -13   5  301.07   25.30
  -6  13  -5  371.56   26.10
  -6  13  -5  368.86   25.80
   6 -13   6  369.46   28.40
   6 -13   6  411.06   28.80
  -6  13  -6  378.56   28.20
  -6  13  -6  335.07   28.10
   7 -13  -6   48.50    8.10
   7 -13  -6   58.29    6.20
  -7  13   6   71.19    6.40
  -7  13   6   66.89    7.80
   7 -13  -5  152.18   11.50
   7 -13  -5  128.69   12.00
  -7  13   5  143.19   11.20
  -7  13   5  140.09   11.70
   7 -13  -4  447.76   37.40
   7 -13  -4  521.65   38.00
  -7  13   4  519.25   37.90
  -7  13   4  510.25   38.00
   7 -13  -3   22.10    3.60
   7 -13  -3   16.80    4.50
  -7  13   3   17.10    3.10
  -7  13   3   16.40    4.10
   7 -13  -2   42.30    5.50
   7 -13  -2   42.00    4.50
  -7  13   2   44.60    4.30
  -7  13   2   44.60    5.30
   7 -13  -1   37.00    4.00
   7 -13  -1   28.60    4.00
  -7  13   1   28.90    4.20
  -7  13   1   28.10    3.40
   7 -13   0  471.55   38.80
  -7  13   0  576.74   39.90
  -7  13   0  517.35   39.30
   7 -13   1    3.00    3.30
  -7  13  -1    3.90    3.40
  -7  13  -1    5.70    2.20
   7 -13   2   15.40    3.20
   7 -13   2    9.40    2.50
  -7  13  -2   10.10    2.10
  -7  13  -2   14.20    3.70
   7 -13   3    4.10    3.80
   7 -13   3    7.10    3.00
  -7  13  -3    9.30    3.80
   7 -13   4  486.15   32.70
   7 -13   4  385.46   31.60
  -7  13  -4  406.06   32.00
  -7  13  -4  416.76   31.80
  -7  13  -5   38.70    4.40
  -7  13  -5   35.90    5.50
   8 -13  -4   12.80    4.00
   8 -13  -4   22.80    6.10
  -8  13   4   26.10    5.60
  -8  13   4   22.20    3.70
   8 -13  -3  379.96   28.80
   8 -13  -3  400.46   28.70
  -8  13   3  353.26   28.40
  -8  13   3  366.96   28.30
   8 -13  -2  611.54   48.80
   8 -13  -2  658.73   49.20
  -8  13   2  666.53   49.30
  -8  13   2  678.53   49.60
   8 -13  -1  275.77   19.70
  -8  13   1  222.38   18.90
  -8  13   1  249.68   18.90
   8 -13   0  133.49   11.50
   8 -13   0  159.98   11.20
  -8  13   0  137.59   10.90
  -8  13   0  134.19   11.40
   8 -13   1   84.69    7.60
  -8  13  -1   98.59    8.40
  -8  13  -1  102.99    7.70
   8 -13   2  708.13   58.29
  -8  13  -2  792.62   59.19
  -8  13  -2  861.51   59.89
   8 -13   3   20.50    4.50
  -8  13  -3   13.30    2.70
  -8  13  -3    4.80    4.00
   9 -13  -2   16.60    5.90
   9 -13  -2   12.40    3.90
  -9  13   2   16.10    5.20
  -9  13   2   18.40    3.00
   9 -13  -1   16.40    5.40
  -9  13   1   18.60    3.30
  -9  13   1   13.40    4.90
   9 -13   0  347.07   29.10
  -9  13   0  389.86   29.60
  -9  13   0  426.96   29.70
  -8 -14  -3  640.74   50.79
  -8 -14  -3  740.73   52.09
   8  14   3  697.13   51.59
   8  14   3  649.93   50.79
  -8 -14  -2   85.09    7.90
   8  14   2   99.29    8.60
  -8 -14  -1 1236.58   89.19
  -8 -14  -1 1125.69   87.89
   8  14   1 1285.27   89.79
   8  14   1 1082.79   87.39
  -8 -14   0  120.89   10.80
   8  14   0  145.29   10.80
   8  14   0  143.19   11.40
  -8 -14   1 1052.29   79.69
  -8 -14   1 1047.70   79.69
   8  14  -1 1153.48   80.99
   8  14  -1 1008.40   79.19
  -8 -14   2  482.55   41.50
  -8 -14   2  656.73   43.60
   8  14  -2  576.64   42.60
   8  14  -2  544.05   42.10
  -8 -14   3  896.91   66.69
  -8 -14   3  892.61   66.59
   8  14  -3  837.42   65.89
   8  14  -3  916.11   66.99
   8  14  -4  142.09   11.60
   8  14  -4  132.29   10.90
  -7 -14  -4    2.70    3.70
  -7 -14  -4   -0.80    3.70
   7  14   4    1.80    2.70
   7  14   4    5.20    4.80
  -7 -14  -3  296.87   22.00
  -7 -14  -3  273.77   21.70
   7  14   3  271.07   21.50
   7  14   3  301.87   22.30
  -7 -14  -2   -6.20    3.70
  -7 -14  -2   -0.10    2.80
   7  14   2    4.30    3.60
   7  14   2   -0.10    2.70
  -7 -14  -1    7.40    2.90
  -7 -14  -1    7.20    3.80
   7  14   1    3.30    2.60
   7  14   1    8.20    3.90
  -7 -14   0   20.40    4.10
   7  14   0   12.10    4.90
   7  14   0   26.40    3.30
  -7 -14   1  203.78   15.80
  -7 -14   1  202.58   15.50
   7  14  -1  191.48   15.40
   7  14  -1  208.78   16.10
  -7 -14   2   34.80    4.60
  -7 -14   2   27.90    3.80
   7  14  -2   31.90    3.40
   7  14  -2   31.40    4.80
  -7 -14   3  224.98   16.80
  -7 -14   3  211.88   16.40
   7  14  -3  199.28   16.20
   7  14  -3  213.58   16.70
  -7 -14   4  198.88   16.90
   7  14  -4  264.17   17.90
   7  14  -4  210.18   17.00
  -7 -14   5  486.25   38.90
  -7 -14   5  562.74   40.10
   7  14  -5  519.75   39.30
   7  14  -5  520.95   39.50
  -6 -14  -5  394.16   26.50
  -6 -14  -5  288.97   25.30
   6  14   5  345.67   25.70
   6  14   5  331.77   26.00
  -6 -14  -4  116.59    8.90
  -6 -14  -4   92.39    8.60
   6  14   4  117.79    9.20
   6  14   4   87.39    8.10
  -6 -14  -3  573.74   47.20
  -6 -14  -3  718.03   49.10
   6  14   3  668.83   48.40
   6  14   3  596.64   47.40
  -6 -14  -2   45.10    4.50
  -6 -14  -2   35.10    4.80
   6  14   2   35.00    3.90
  -6 -14  -1 1507.65  126.09
  -6 -14  -1 1864.91  130.19
   6  14   1 1707.53  128.19
   6  14   1 1787.62  129.29
  -6 -14   0   19.50    3.00
   6  14   0   14.30    2.60
   6  14   0   17.00    3.90
  -6 -14   1 1531.25  106.99
  -6 -14   1 1309.97  104.29
   6  14  -1 1418.86  105.59
   6  14  -1 1370.96  104.89
  -6 -14   2    2.50    3.50
  -6 -14   2    2.60    3.00
   6  14  -2    1.20    2.40
   6  14  -2   -1.90    3.30
  -6 -14   3 1586.74  118.89
  -6 -14   3 1503.55  117.89
   6  14  -3 1595.54  118.89
   6  14  -3 1659.53  119.69
  -6 -14   4    4.30    3.60
  -6 -14   4   -0.20    2.90
   6  14  -4    9.70    3.90
   6  14  -4    8.00    3.20
  -6 -14   5  901.31   63.09
  -6 -14   5  791.82   61.69
   6  14  -5  863.61   62.59
   6  14  -5  757.72   61.39
  -6 -14   6   11.20    3.20
  -6 -14   6    6.80    5.10
   6  14  -6   15.10    4.70
   6  14  -6   10.40    3.80
  -5 -14  -6  310.37   24.20
  -5 -14  -6  303.37   24.10
   5  14   6  357.06   25.10
   5  14   6  304.57   23.90
  -5 -14  -5  417.26   34.20
  -5 -14  -5  530.55   35.70
   5  14   5  457.05   34.60
   5  14   5  438.76   34.70
  -5 -14  -4 1060.19   86.69
  -5 -14  -4 1201.78   88.09
   5  14   4 1153.88   87.49
   5  14   4 1270.17   89.09
  -5 -14  -3  182.38   13.60
  -5 -14  -3  162.48   13.10
   5  14   3  161.68   13.40
   5  14   3  168.28   12.90
  -5 -14  -2   42.80    4.20
  -5 -14  -2   35.20    4.60
   5  14   2   34.50    3.60
   5  14   2   41.10    4.80
  -5 -14  -1   56.49    5.70
  -5 -14  -1   61.79    5.30
   5  14   1   55.99    5.60
   5  14   1   57.19    4.90
  -5 -14   0  177.68   12.90
  -5 -14   0  152.28   12.80
   5  14   0  148.89   12.40
   5  14   0  181.08   13.20
  -5 -14   1    5.40    2.40
  -5 -14   1   11.60    3.20
   5  14  -1    6.70    3.00
  -5 -14   2    3.50    3.10
  -5 -14   2   -1.00    2.50
   5  14  -2   -0.30    2.90
   5  14  -2    6.30    2.20
  -5 -14   3  362.36   26.10
  -5 -14   3  310.47   25.40
   5  14  -3  338.77   25.70
   5  14  -3  349.77   26.00
  -5 -14   4    1.60    2.40
  -5 -14   4   -2.30    3.30
   5  14  -4    1.20    3.40
   5  14  -4    0.30    2.40
  -5 -14   5  328.17   24.10
  -5 -14   5  300.27   23.60
   5  14  -5  299.87   23.60
   5  14  -5  325.27   24.10
  -5 -14   6    4.00    4.20
  -5 -14   6    2.70    2.80
   5  14  -6    1.20    3.20
   5  14  -6    1.60    3.60
  -5 -14   7  594.94   45.10
  -5 -14   7  570.34   44.60
   5  14  -7  598.54   44.90
   5  14  -7  620.34   45.30
  -4 -14  -7   29.70    4.80
   4  14   7   45.20    4.60
   4  14   7   40.10    6.60
  -4 -14  -6 1440.16  110.19
  -4 -14  -6 1429.56  110.09
   4  14   6 1452.85  110.29
   4  14   6 1583.64  111.99
  -4 -14  -5  266.67   22.80
  -4 -14  -5  341.87   23.80
   4  14   5  300.27   23.30
   4  14   5  312.97   23.10
  -4 -14  -4 1149.89   90.39
  -4 -14  -4 1237.48   91.19
   4  14   4 1260.07   91.69
   4  14   4 1206.58   90.79
  -4 -14  -3 1222.88   82.39
  -4 -14  -3  982.80   79.49
   4  14   3 1042.10   80.19
   4  14   3 1056.59   80.19
  -4 -14  -2 2822.12  213.38
  -4 -14  -2 2826.22  213.48
   4  14   2 2817.52  213.28
   4  14   2 2962.40  215.08
  -4 -14  -1 1237.98   88.79
  -4 -14  -1 1108.29   87.29
   4  14   1 1171.28   87.89
   4  14   1 1180.38   88.09
  -4 -14   0  678.03   52.99
  -4 -14   0  723.43   53.39
   4  14   0  689.33   52.89
   4  14   0  745.43   53.69
  -4 -14   1 3675.83  282.17
  -4 -14   1 3650.63  281.87
   4  14  -1 3925.21  284.97
   4  14  -1 3904.41  284.77
  -4 -14   2 1315.37   97.29
  -4 -14   2 1343.57   97.49
   4  14  -2 1158.38   95.49
   4  14  -2 1364.36   97.69
  -4 -14   3 2001.90  160.68
  -4 -14   3 2283.47  163.88
   4  14  -3 2148.49  162.28
   4  14  -3 2258.77  163.58
  -4 -14   4   63.19    5.50
  -4 -14   4   62.99    5.70
   4  14  -4   63.19    5.40
   4  14  -4   62.39    5.90
  -4 -14   5 1279.57   95.59
  -4 -14   5 1252.47   95.19
   4  14  -5 1234.08   94.99
   4  14  -5 1327.57   96.09
  -4 -14   6  129.79   10.40
  -4 -14   6  125.89   10.10
   4  14  -6  131.29   10.50
   4  14  -6  126.89   10.20
  -4 -14   7  682.63   52.19
  -4 -14   7  709.43   52.29
   4  14  -7  734.73   52.69
   4  14  -7  646.94   51.59
  -4 -14   8    1.70    4.10
  -4 -14   8    5.50    6.10
   4  14  -8    1.90    5.00
   4  14  -8   -3.00    3.80
  -3 -14  -7   34.70    4.80
  -3 -14  -7   18.40    3.90
   3  14   7   19.30    5.40
   3  14   7   30.50    3.80
  -3 -14  -6  585.24   41.30
  -3 -14  -6  544.85   40.70
   3  14   6  530.65   40.40
   3  14   6  496.45   40.30
  -3 -14  -5   87.59    8.10
  -3 -14  -5  115.09    8.70
   3  14   5  103.59    7.90
   3  14   5   92.49    8.50
  -3 -14  -4  148.69   11.80
  -3 -14  -4  150.78   11.60
   3  14   4  146.89   11.40
   3  14   4  141.69   11.80
  -3 -14  -3   11.60    3.40
   3  14   3   20.90    3.20
   3  14   3   19.80    2.30
  -3 -14  -2  138.19   11.40
  -3 -14  -2  145.59   11.30
   3  14   2  146.99   11.40
   3  14   2  149.59   11.20
  -3 -14  -1    4.30    2.20
  -3 -14  -1    0.70    2.10
   3  14   1    1.50    2.60
   3  14   1    4.00    1.80
  -3 -14   0  784.42   58.89
  -3 -14   0  785.82   58.99
   3  14   0  811.42   59.29
   3  14   0  758.82   58.59
  -3 -14   1   93.29    7.40
  -3 -14   1   89.29    7.30
   3  14  -1   91.59    7.30
   3  14  -1   91.29    7.30
  -3 -14   2  381.06   28.80
  -3 -14   2  363.26   28.50
   3  14  -2  401.06   29.10
   3  14  -2  380.16   28.70
  -3 -14   3  367.66   28.00
  -3 -14   3  345.27   27.70
   3  14  -3  390.06   28.30
   3  14  -3  382.66   28.10
  -3 -14   4  724.63   57.29
  -3 -14   4  736.33   57.39
   3  14  -4  787.82   57.99
   3  14  -4  831.02   58.49
  -3 -14   5  518.55   41.00
  -3 -14   5  551.84   41.40
   3  14  -5  604.24   42.10
   3  14  -5  524.95   41.00
  -3 -14   6  102.99    9.00
  -3 -14   6  119.09    9.30
   3  14  -6  120.09    9.20
   3  14  -6  113.49    9.20
  -3 -14   7  871.81   66.99
  -3 -14   7  924.01   67.59
   3  14  -7  847.12   66.59
   3  14  -7  938.31   67.69
  -3 -14   8  229.18   17.90
  -3 -14   8  269.57   18.90
   3  14  -8  238.48   18.10
   3  14  -8  195.48   17.60
  -2 -14  -8   67.49    6.30
  -2 -14  -8   64.59    5.90
   2  14   8   52.69    5.80
   2  14   8   55.39    6.80
  -2 -14  -7    5.70    3.10
  -2 -14  -7    3.20    3.90
   2  14   7    0.40    2.90
   2  14   7    7.90    4.90
  -2 -14  -6   23.70    4.20
  -2 -14  -6   14.80    3.20
   2  14   6   16.80    4.40
   2  14   6   20.00    2.70
  -2 -14  -5    6.60    2.40
   2  14   5    4.10    3.60
   2  14   5    5.90    2.10
  -2 -14  -4  651.93   52.49
  -2 -14  -4  715.83   53.29
   2  14   4  768.02   53.89
   2  14   4  692.03   52.79
  -2 -14  -3  157.58   11.80
  -2 -14  -3  139.29   11.60
   2  14   3  150.88   11.70
   2  14   3  156.38   11.60
  -2 -14  -2   49.20    4.20
  -2 -14  -2   41.40    4.30
   2  14   2   53.69    4.10
   2  14   2   47.30    4.30
  -2 -14  -1  697.83   51.99
  -2 -14  -1  629.04   51.19
   2  14   1  675.33   51.69
   2  14   1  769.22   52.79
  -2 -14   0 2534.25  194.68
  -2 -14   0 2562.74  194.98
   2  14   0 2715.73  196.68
   2  14   0 2640.24  195.78
  -2 -14   1  688.63   54.29
  -2 -14   1  732.23   54.79
   2  14  -1  755.52   55.09
   2  14  -1  742.63   54.89
   2  14  -2   47.50    4.00
  -2 -14   3 1160.98   92.19
  -2 -14   3 1271.27   93.49
   2  14  -3 1267.17   93.39
   2  14  -3 1273.97   93.49
  -2 -14   4  457.35   36.60
  -2 -14   4  527.05   37.30
   2  14  -4  484.15   36.80
   2  14  -4  495.45   37.00
  -2 -14   5  790.82   57.29
  -2 -14   5  787.62   57.29
   2  14  -5  722.53   56.49
   2  14  -5  729.03   56.49
  -2 -14   6    6.90    2.70
   2  14  -6   10.80    2.70
   2  14  -6    5.50    3.10
  -2 -14   7  154.48   12.40
  -2 -14   7  162.38   12.50
   2  14  -7  153.48   12.40
   2  14  -7  166.88   12.60
  -2 -14   8   31.00    4.50
  -2 -14   8   35.30    4.90
   2  14  -8   31.20    5.10
   2  14  -8   33.40    4.50
  -1 -14  -7  116.99   10.30
  -1 -14  -7  144.89   10.40
   1  14   7  140.99   10.80
   1  14   7  120.49   10.10
  -1 -14  -6  676.93   54.39
  -1 -14  -6  755.72   55.49
   1  14   6  740.03   55.29
   1  14   6  762.12   55.39
  -1 -14  -5    1.00    3.00
  -1 -14  -5    6.30    2.00
   1  14   5    3.90    3.20
   1  14   5    4.40    1.80
  -1 -14  -4 3262.07  273.57
  -1 -14  -4 3845.62  280.07
   1  14   4 4098.99  283.07
  -1 -14  -3    1.70    1.50
  -1 -14  -3    2.30    1.90
   1  14   3    6.00    2.00
   1  14   3    3.00    1.60
  -1 -14  -2  890.91   71.89
  -1 -14  -2 1030.60   73.49
   1  14   2 1050.59   73.79
   1  14   2  921.91   72.19
  -1 -14  -1    2.30    1.40
  -1 -14  -1    0.50    1.60
   1  14   1    1.40    1.30
   1  14   1   -1.70    1.80
  -1 -14   0 1445.36  106.69
  -1 -14   0 1290.07  104.99
   1  14   0 1544.45  107.89
   1  14   0 1407.36  106.19
  -1 -14   1   12.40    1.60
  -1 -14   1    5.40    1.70
   1  14  -1    9.70    1.70
   1  14  -1    8.30    1.60
  -1 -14   2  237.68   18.50
  -1 -14   2  229.38   18.50
   1  14  -2  256.27   18.70
   1  14  -2  261.47   18.80
  -1 -14   3    3.60    1.90
   1  14  -3    2.40    1.60
  -1 -14   4  196.28   14.20
  -1 -14   4  172.58   13.90
   1  14  -4  189.98   14.10
   1  14  -4  176.88   13.90
  -1 -14   5  314.27   24.50
  -1 -14   5  331.87   24.60
   1  14  -5  360.36   25.00
   1  14  -5  291.47   24.10
  -1 -14   6  501.55   35.00
  -1 -14   6  424.26   34.10
   1  14  -6  439.66   34.30
   1  14  -6  466.75   34.60
  -1 -14   7  302.77   22.90
  -1 -14   7  303.07   22.90
   1  14  -7  287.07   22.80
   1  14  -7  307.27   22.80
  -1 -14   8    8.30    4.00
  -1 -14   8   11.00    3.50
   1  14  -8   11.20    3.30
   1  14  -8    0.80    4.30
   0 -14  -7  205.78   14.80
   0 -14  -7  177.18   14.50
   0 -14  -6 2254.07  183.88
   0 -14  -6 2685.03  188.88
   0  14   6 2541.55  187.18
   0  14   6 2493.95  186.48
   0 -14  -5  161.28   12.90
   0 -14  -5  174.38   13.30
   0  14   5  187.68   13.40
   0  14   5  159.28   12.80
   0 -14  -4 1753.62  115.39
   0 -14  -4 1431.16  111.39
   0  14   4 1465.45  111.79
   0  14   4 1362.96  110.69
   0 -14  -3  229.88   17.60
   0 -14  -3  217.98   17.50
   0  14   3  226.48   17.50
   0  14   3  260.57   18.00
   0  14   2 9329.67  697.83
   0 -14  -1    8.30    1.70
   0 -14  -1    8.00    1.70
   0  14   1    9.70    1.80
   0  14   1    8.40    1.50
   0 -14   0 3535.15  261.37
   0 -14   0 3185.68  257.47
   0  14   0 3514.55  261.07
   0  14   0 3720.53  263.57
   0 -14   1    7.90    1.80
   0 -14   1    8.60    1.90
   0  14  -1    8.60    1.70
   0  14  -1   10.10    1.70
   0 -14   3  222.38   17.00
   0  14  -3  223.28   16.90
   0 -14   4 1363.06  105.69
   0 -14   4 1382.76  105.89
   0  14  -4 1423.56  106.39
   0  14  -4 1510.45  107.39
   0 -14   5  166.48   13.70
   0 -14   5  176.48   13.90
   0  14  -5  199.58   14.20
   0  14  -5  186.58   14.00
   0 -14   6 2494.65  180.88
   0 -14   6 2431.86  180.08
   0  14  -6 2180.88  177.28
   0  14  -6 2504.25  180.88
   0 -14   7  216.58   17.40
   0 -14   7  210.98   17.40
   0  14  -7  255.47   17.80
   0  14  -7  233.68   17.80
   0 -14   8  243.88   18.70
   0 -14   8  247.58   19.00
   0  14  -8  230.18   19.00
   0  14  -8  256.77   18.80
   1 -14  -6  503.55   35.70
   1 -14  -6  440.36   34.80
  -1  14   6  465.95   35.10
  -1  14   6  455.95   35.00
   1 -14  -5  303.37   25.30
   1 -14  -5  344.37   25.90
  -1  14   5  345.77   25.80
  -1  14   5  373.36   26.10
   1 -14  -4  170.98   12.80
   1 -14  -4  154.88   12.60
  -1  14   4  169.68   12.80
  -1  14   4  165.98   12.60
   1 -14  -3    0.40    1.60
   1 -14  -3    2.60    1.50
  -1  14   3    2.30    1.50
  -1  14   3    0.00    1.40
   1 -14  -2  229.28   18.40
   1 -14  -2  252.47   18.70
  -1  14   2  243.98   18.60
  -1  14   2  258.77   18.70
   1 -14  -1    7.10    1.80
   1 -14  -1    6.80    1.60
  -1  14   1    8.60    1.50
  -1  14   1    5.70    1.60
   1 -14   0 1335.47  106.59
   1 -14   0 1495.35  108.39
  -1  14   0 1541.95  108.89
  -1  14   0 1384.86  107.09
   1 -14   1    3.60    1.60
   1 -14   1    2.30    1.50
  -1  14  -1   -0.20    1.10
  -1  14  -1    1.50    1.60
   1 -14   2  961.60   77.39
   1 -14   2 1028.90   78.09
  -1  14  -2 1181.48   79.89
  -1  14  -2 1012.80   77.89
   1 -14   3    2.50    1.80
   1 -14   3    2.70    1.80
  -1  14  -3    4.80    1.80
  -1  14  -3    4.70    1.60
   1 -14   4 4000.80  303.97
   1 -14   4 3781.02  301.57
  -1  14  -4 4447.06  309.27
  -1  14  -4 4087.39  304.97
   1 -14   5    7.30    2.10
   1 -14   5    6.60    2.50
  -1  14  -5    8.30    2.10
  -1  14  -5   10.90    2.80
   1 -14   6  743.93   56.39
   1 -14   6  784.02   56.99
  -1  14  -6  794.22   56.99
  -1  14  -6  692.93   55.99
   1 -14   7  140.89   11.60
   1 -14   7  142.99   11.80
  -1  14  -7  164.78   12.40
   1 -14   8 2342.77  167.88
   1 -14   8 2371.76  168.08
  -1  14  -8 2252.87  166.68
  -1  14  -8 1940.31  163.38
   2 -14  -6    5.50    2.20
   2 -14  -6    5.90    2.80
  -2  14   6    6.50    2.70
  -2  14   6    2.90    2.70
   2 -14  -5  702.73   52.19
   2 -14  -5  640.84   51.59
  -2  14   5  760.72   52.99
  -2  14   5  676.83   51.89
   2 -14  -4  413.26   34.00
   2 -14  -4  485.05   34.80
  -2  14   4  493.65   34.90
  -2  14   4  444.46   34.30
   2 -14  -3 1173.98   86.49
   2 -14  -3 1124.49   85.99
  -2  14   3 1197.48   86.79
  -2  14   3 1110.59   85.79
   2 -14  -2   45.40    4.10
   2 -14  -2   49.50    4.20
[truncated: 228,398 more chars]
