# Supplementary material for: YCu(TeO3)2(NO3)(H2O)3: a novel layered tellurite
Source: Acta Crystallogr E Crystallogr Commun. 2016 Jul 19;72(Pt 8):1138–42. doi: 10.1107/S2056989016011464 (PMC4971857; doi:10.1107/S2056989016011464)
Supplement: Supplementary file 2 [file e-72-01138-Isup2.hkl]

data_I                                                                          
_shelx_title ' YCu(TeO~3~)~2~(NO~3~)(H~2~O)~3~'                                 
_shelx_refln_list_code          4                                               
_shelx_F_calc_maximum      306.49                                               
_exptl_crystal_F_000      1124.00                                               
_reflns_d_resolution_high  0.7098                                               
                                                                                
loop_                                                                           
 _space_group_symop_operation_xyz                                               
 'x, y, z'                                                                      
 '-x, y+1/2, -z+1/2'                                                            
 '-x, -y, -z'                                                                   
 'x, -y-1/2, z-1/2'                                                             
                                                                                
_cell_length_a     7.2560                                                       
_cell_length_b    20.6540                                                       
_cell_length_c     7.0160                                                       
_cell_angle_alpha  90.000                                                       
_cell_angle_beta   94.626                                                       
_cell_angle_gamma  90.000                                                       
                                                                                
_shelx_F_squared_multiplier     1.000                                           
                                                                                
loop_                                                                           
 _refln_index_h                                                                 
 _refln_index_k                                                                 
 _refln_index_l                                                                 
 _refln_F_squared_calc                                                          
 _refln_F_squared_meas                                                          
 _refln_F_squared_sigma                                                         
 _refln_observed_status                                                         
   1   0   0       2863.63       2801.98       106.68 o                         
   2   0   0      29867.98      38110.65      2851.35 o                         
   3   0   0       2622.15       2917.26       109.63 o                         
   5   0   0        474.32        493.09        21.36 o                         
   6   0   0        368.49        584.59        48.88 o                         
   7   0   0          2.66         35.31        12.36 o                         
   8   0   0       6518.40       7315.45       336.26 o                         
   9   0   0         14.95         60.58        15.84 o                         
  10   0   0       1478.00       1615.57        63.69 o                         
   1   1   0         44.42         49.48         2.35 o                         
   2   1   0       1179.86       1230.93        34.02 o                         
   3   1   0       1078.75       1248.16        33.65 o                         
   5   1   0         90.26        151.97         8.04 o                         
   6   1   0       6757.20       6957.58       184.51 o                         
   7   1   0        845.93        990.89        28.41 o                         
   8   1   0      37381.68      39505.12      1038.49 o                         
   9   1   0         41.53         94.60        10.98 o                         
  10   1   0        910.07       1040.70        36.76 o                         
   1   2   0        537.06        541.80        14.58 o                         
   2   2   0      10863.10      10712.83       283.20 o                         
   3   2   0        519.71        586.75        16.47 o                         
   4   2   0      30035.17      31925.85       843.35 o                         
   5   2   0        105.01        113.38         7.72 o                         
   6   2   0         51.62         85.16         7.82 o                         
   7   2   0          6.42         20.91         8.84 o                         
   8   2   0       1367.16       2008.80        97.35 o                         
   9   2   0         57.22        114.96        11.01 o                         
  10   2   0        420.05        502.83        23.18 o                         
   1   3   0         11.91         29.89         2.88 o                         
   2   3   0      15091.62      14657.28       488.96 o                         
   3   3   0        582.19        711.45        19.54 o                         
   4   3   0       5796.46       5698.39       151.01 o                         
   5   3   0        832.63        865.13        24.32 o                         
   6   3   0      32652.60      33586.93       887.52 o                         
   7   3   0        267.94        351.36        13.22 o                         
   8   3   0        752.15        944.05        29.46 o                         
   9   3   0        206.71        294.95        13.72 o                         
  10   3   0       4178.22       3901.32       244.01 o                         
   0   4   0       2796.75       2590.90        97.00 o                         
   1   4   0        150.36        171.88         9.54 o                         
   3   4   0        558.97        840.00        24.24 o                         
   4   4   0       3510.89       3666.27        97.53 o                         
   5   4   0        904.46       1002.32        40.26 o                         
   6   4   0       2309.62       2416.42       129.94 o                         
   7   4   0          1.23         19.07         8.68 o                         
   8   4   0         23.15         96.77        10.46 o                         
   9   4   0        142.67        183.19        12.15 o                         
  10   4   0      13522.69      12976.82       365.79 o                         
   1   5   0         54.68         34.73         4.28 o                         
   3   5   0        172.21        150.75         6.30 o                         
   4   5   0      19840.85      19668.42       518.74 o                         
   5   5   0       5884.37       5726.53       175.54 o                         
   6   5   0      92524.65     108202.33      3300.01 o                         
   7   5   0       1032.46       1227.68        34.26 o                         
   8   5   0       8433.44       8430.78       284.80 o                         
   9   5   0        333.37        409.92        17.89 o                         
  10   5   0      16403.13      15255.88      1031.17 o                         
   1   6   0       3240.66       3071.85        81.98 o                         
   3   6   0       3627.53       3525.39        93.72 o                         
   4   6   0       7300.68       7125.72       188.54 o                         
   5   6   0        674.35        650.42        23.97 o                         
   6   6   0        571.86        734.54        43.19 o                         
   7   6   0          1.67         25.79         8.51 o                         
   8   6   0        555.92        628.57        23.67 o                         
   9   6   0        366.64        442.29        16.45 o                         
   1   7   0        986.41        946.77        26.45 o                         
   2   7   0       1838.58       1720.62        46.14 o                         
   3   7   0       3010.46       2885.02        76.59 o                         
   4   7   0         15.89         47.01         5.41 o                         
   5   7   0       5017.70       4827.06       162.21 o                         
   6   7   0      22484.73      22379.94       590.99 o                         
   7   7   0       1908.56       2086.28        56.39 o                         
   8   7   0        286.57        409.10        33.55 o                         
   9   7   0        721.69        801.63        24.22 o                         
   2   8   0      17151.52      17510.46       494.79 o                         
   3   8   0       5163.89       4922.51       130.47 o                         
   4   8   0       5175.56       5167.88       137.07 o                         
   5   8   0        810.67        867.13        28.78 o                         
   6   8   0        192.05        205.02         9.96 o                         
   7   8   0        119.08        173.02         9.85 o                         
   8   8   0        745.95        776.00        26.55 o                         
   9   8   0        390.65        442.16        17.37 o                         
   1   9   0       3515.84       3328.53        88.25 o                         
   2   9   0      12515.27      12436.16       328.54 o                         
   3   9   0       8343.33       8058.50       213.42 o                         
   4   9   0      28372.65      27591.29       726.51 o                         
   5   9   0      10328.67       9859.42       260.76 o                         
   6   9   0      17185.21      17113.51       452.00 o                         
   7   9   0       2701.44       2740.38        77.17 o                         
   8   9   0      13877.23      13868.98       405.20 o                         
   9   9   0       1701.33       1746.41        56.61 o                         
   1  10   0      31570.28      31001.50       942.58 o                         
   2  10   0      50349.59      55432.61      2385.24 o                         
   3  10   0      11748.72      11332.06       299.45 o                         
   4  10   0      20594.64      20104.90       612.65 o                         
   5  10   0       1973.35       2135.99        61.47 o                         
   6  10   0       2213.93       2162.23       141.87 o                         
   7  10   0          8.01         29.51         8.74 o                         
   8  10   0       1483.77       1734.93        72.05 o                         
   9  10   0       1386.94       1386.43        41.59 o                         
   1  11   0       1523.10       1497.27        40.03 o                         
   2  11   0      12064.18      11296.78       298.17 o                         
   3  11   0       7560.63       7180.26       189.90 o                         
   4  11   0      28335.87      27288.36       718.04 o                         
   5  11   0      15764.42      14786.11       389.68 o                         
   6  11   0      32983.99      33037.00       870.97 o                         
   7  11   0       2608.16       2892.05        77.52 o                         
   8  11   0      11799.79      11806.66       311.33 o                         
   9  11   0       3590.55       3399.48       110.40 o                         
   0  12   0      26598.76      25031.53      1321.00 o                         
   1  12   0      45348.87      46245.87      2498.40 o                         
   2  12   0      18925.20      18234.92       482.17 o                         
   3  12   0       7477.75       7112.97       217.27 o                         
   4  12   0       3524.65       3394.96        90.41 o                         
   5  12   0       1993.94       2111.77        59.66 o                         
   6  12   0         11.00         70.94         9.44 o                         
   7  12   0        232.85        236.99        18.15 o                         
   8  12   0        194.61        233.12        18.31 o                         
   9  12   0       2057.88       1864.90        59.27 o                         
   1  13   0       2412.00       2296.10        62.53 o                         
   2  13   0        229.72        260.76         9.42 o                         
   3  13   0       7578.92       6695.69       204.34 o                         
   4  13   0       1434.67       1437.86        39.36 o                         
   5  13   0      13031.22      12634.51       333.79 o                         
   6  13   0        238.73        338.75        15.51 o                         
   7  13   0       5087.07       5095.21       144.60 o                         
   8  13   0       1156.31       1223.61        34.51 o                         
   9  13   0       4495.00       3931.65       215.32 o                         
   0  14   0      36236.91      36223.80      1351.18 o                         
   1  14   0      14258.15      13878.86       366.31 o                         
   2  14   0      26257.84      26722.40       815.51 o                         
   3  14   0       7576.01       7377.75       195.24 o                         
   4  14   0       6582.89       6511.96       172.45 o                         
   5  14   0       1412.10       1486.06        53.45 o                         
   6  14   0         87.35        186.97        16.94 o                         
   7  14   0        112.71        200.97        24.47 o                         
   8  14   0       1330.35       1256.13        41.10 o                         
   1  15   0        375.36        415.48        12.67 o                         
   2  15   0       8120.32       7655.01       234.03 o                         
   3  15   0       5506.10       5368.38       171.87 o                         
   4  15   0      23864.52      23492.96       620.70 o                         
   5  15   0      12132.92      11426.90       302.14 o                         
   6  15   0      21326.08      20683.44       545.92 o                         
   7  15   0      10564.51      10139.28       268.10 o                         
   8  15   0      18262.95      16837.16       444.45 o                         
   0  16   0      23042.78      24919.07      1041.66 o                         
   1  16   0       5419.93       5357.19       141.45 o                         
   2  16   0      23603.64      23382.17       616.93 o                         
   3  16   0       5506.64       5620.17       149.19 o                         
   4  16   0      10481.89      10429.25       275.75 o                         
   5  16   0       1460.61       1546.88        42.26 o                         
   6  16   0        926.39        973.77        55.23 o                         
   7  16   0        278.01        330.82        41.06 o                         
   8  16   0       1189.98       1123.46        59.73 o                         
   1  17   0        476.84        580.53        16.92 o                         
   2  17   0       3369.65       3350.64        88.95 o                         
   3  17   0       2313.68       2431.41        64.96 o                         
   4  17   0       3257.89       3370.18        89.84 o                         
   5  17   0       4598.64       4584.86       128.55 o                         
   6  17   0       9235.66       8824.09       233.22 o                         
   7  17   0       7487.45       6941.00       183.68 o                         
   8  17   0       3427.05       3063.75       105.87 o                         
   0  18   0        301.96        380.88        17.06 o                         
   1  18   0       4545.72       4759.59       126.16 o                         
   2  18   0        252.14        469.95        35.95 o                         
   3  18   0       2706.09       2686.37        71.97 o                         
   4  18   0        793.83        897.27        25.70 o                         
   5  18   0        231.00        296.76        13.64 o                         
   6  18   0          6.01         15.38         9.30 o                         
   7  18   0         35.74         49.37        10.47 o                         
   1  19   0        218.99        275.41        10.29 o                         
   2  19   0       1780.67       1803.63        48.67 o                         
   3  19   0       1334.74       1444.90        39.58 o                         
   4  19   0      12560.79      12362.38       326.64 o                         
   5  19   0       3513.04       3500.09        93.23 o                         
   6  19   0       3793.62       3566.61        95.14 o                         
   7  19   0       1259.45       1067.18        33.12 o                         
   0  20   0      70073.07      75629.11      3264.20 o                         
   1  20   0       1922.42       2124.75        56.87 o                         
   2  20   0      11464.83      11616.24       307.56 o                         
   3  20   0        675.04        795.08        23.12 o                         
   4  20   0      11404.34      11601.43       306.67 o                         
   5  20   0        539.39        592.04        19.10 o                         
   6  20   0        355.60        441.19        27.67 o                         
   7  20   0          0.49         15.64        11.12 o                         
   1  21   0        115.12        142.81         7.89 o                         
   2  21   0        797.51        952.32        35.57 o                         
   3  21   0         83.84         99.83         8.82 o                         
   4  21   0      24318.03      23578.21       621.43 o                         
   5  21   0        773.53        810.18        25.57 o                         
   6  21   0       7330.12       6818.38       180.56 o                         
   7  21   0         11.06         17.72        16.31 o                         
   0  22   0      23354.28      25142.31       936.61 o                         
   1  22   0       2011.53       2269.05        60.96 o                         
   2  22   0        421.93        528.24        16.48 o                         
   3  22   0        192.65        246.18        10.72 o                         
   4  22   0       7313.65       7207.04       190.79 o                         
   5  22   0         17.51         24.35         9.27 o                         
   6  22   0        150.74        151.97        11.90 o                         
   1  23   0         12.68         22.43         7.36 o                         
   2  23   0        587.00        658.32        20.81 o                         
   3  23   0        126.40        173.40         9.80 o                         
   4  23   0       4087.19       4071.55       108.35 o                         
   5  23   0         22.74         48.86        10.37 o                         
   6  23   0       2526.82       2263.87        61.41 o                         
   0  24   0        158.96        298.46        18.62 o                         
   1  24   0         80.34        127.88         8.54 o                         
   2  24   0      15858.93      16240.62       428.53 o                         
   3  24   0         18.87         42.70         8.38 o                         
   4  24   0         18.61         48.58        12.89 o                         
   5  24   0         10.38          6.55        10.01 o                         
   1  25   0          3.89         15.50         7.34 o                         
   2  25   0       8493.35       8407.81       222.04 o                         
   3  25   0         43.99         62.39         8.85 o                         
   4  25   0       1809.63       1840.21        61.35 o                         
   5  25   0        297.44        262.73        16.08 o                         
   0  26   0       5949.69       6535.75       244.54 o                         
   1  26   0        275.65        407.57        16.34 o                         
   2  26   0      32879.45      34196.31       903.59 o                         
   3  26   0         27.50         52.54         8.94 o                         
   4  26   0       1145.25       1257.17        38.26 o                         
   1  27   0         37.58         56.07         8.75 o                         
   2  27   0       4881.15       4897.12       139.08 o                         
   3  27   0         71.74         85.41        10.06 o                         
   0  28   0       1338.49       1454.63        56.51 o                         
   1  28   0        170.32        246.84        11.41 o                         
   2  28   0       5009.86       5006.21       132.87 o                         
 -10   1   1       3604.74       3582.32       102.30 o                         
  -9   1   1        521.40        625.62        25.64 o                         
  -8   1   1        461.19        644.96        21.28 o                         
  -7   1   1        145.57        176.70        10.35 o                         
  -6   1   1         66.17        134.00        11.92 o                         
  -5   1   1         48.78        115.96         7.01 o                         
  -4   1   1       2299.56       2438.38        65.23 o                         
  -3   1   1       2605.59       2782.76        74.01 o                         
  -1   1   1       9349.73       9635.69       417.24 o                         
   1   1   1       1662.47       1747.23        46.81 o                         
   2   1   1      15476.24      16140.54       505.63 o                         
   3   1   1       2333.62       2636.49        70.21 o                         
   4   1   1       5032.18       5173.40       137.35 o                         
   5   1   1         51.72        123.69        17.20 o                         
   6   1   1        378.73        572.46        47.19 o                         
   7   1   1          8.37          2.64         8.71 o                         
   8   1   1        623.56        882.64        30.39 o                         
   9   1   1        141.68        203.84        13.38 o                         
  10   1   1       2512.60       2835.09       114.39 o                         
 -10   2   1       7786.21       6962.25       284.53 o                         
  -9   2   1       1553.58       1807.22        58.49 o                         
  -8   2   1      10275.14      10686.95       282.43 o                         
  -7   2   1        152.57        200.92        11.06 o                         
  -6   2   1      50801.03      53890.98      1421.84 o                         
  -5   2   1      14735.24      14695.20       388.93 o                         
  -4   2   1      22566.93      23846.35       629.64 o                         
  -3   2   1       2313.34       2523.06        67.21 o                         
  -2   2   1      24029.85      25795.29      1930.96 o                         
  -1   2   1       1786.34       1734.77        46.56 o                         
   0   2   1        476.97        474.31        12.65 o                         
   1   2   1         30.26         48.67         2.26 o                         
   2   2   1      13132.31      12755.26       389.51 o                         
   3   2   1        265.84        363.89        10.96 o                         
   4   2   1      20731.29      20517.57       541.01 o                         
   5   2   1         22.82         42.04         7.09 o                         
   6   2   1      48885.86      52486.20      1385.14 o                         
   7   2   1        387.33        482.96        16.10 o                         
   8   2   1      13693.28      13878.15       366.57 o                         
   9   2   1        711.89        828.11        26.40 o                         
  10   2   1       9925.16      10345.65       775.27 o                         
 -10   3   1      13716.01      12977.59       366.98 o                         
  -9   3   1       1402.92       1494.29        54.77 o                         
  -8   3   1        984.42       1246.08        37.59 o                         
  -7   3   1        189.35        215.56        10.78 o                         
  -6   3   1        494.64        591.52        25.47 o                         
  -5   3   1       2696.94       2777.80        90.36 o                         
  -4   3   1      13425.71      13614.76       360.37 o                         
  -3   3   1        754.94        950.07        25.77 o                         
   1   3   1       1861.43       1784.15        48.89 o                         
   3   3   1       1434.12       1244.24        33.57 o                         
   4   3   1      17254.65      17268.95       456.43 o                         
   5   3   1         81.55        119.06         8.99 o                         
   6   3   1       4899.66       5450.02       346.30 o                         
   7   3   1          5.44          9.54         8.59 o                         
   8   3   1        271.42        507.54        40.07 o                         
   9   3   1        430.29        486.78        19.72 o                         
 -10   4   1       5744.09       5921.13       199.02 o                         
  -9   4   1       2562.62       2831.42        81.14 o                         
  -8   4   1       1107.37       1253.82        69.83 o                         
  -7   4   1       1348.94       1573.83        43.08 o                         
  -6   4   1      40977.81      43344.93      1143.91 o                         
  -5   4   1      14165.04      14248.27       376.88 o                         
  -4   4   1       9315.86       9321.37       263.69 o                         
  -3   4   1       2666.35       2624.62        69.77 o                         
  -2   4   1      20170.63      20453.84       538.91 o                         
  -1   4   1       1704.02       1621.49        43.50 o                         
   0   4   1        107.78        132.20         4.07 o                         
   1   4   1         11.87         -2.66         2.66 o                         
   2   4   1      13116.36      12868.04       394.85 o                         
   3   4   1       1051.47        923.40        25.27 o                         
   4   4   1       5042.49       5107.42       135.26 o                         
   5   4   1        556.53        639.37        18.89 o                         
   6   4   1      30959.23      31917.39       841.85 o                         
   7   4   1       1204.73       1333.84        37.10 o                         
   8   4   1       3820.68       4070.77       108.16 o                         
   9   4   1        996.98       1075.34        31.06 o                         
 -10   5   1       1558.80       1462.04        70.21 o                         
  -9   5   1        981.37       1095.80        31.59 o                         
  -8   5   1        413.49        465.92        16.64 o                         
  -7   5   1         16.60         67.22        18.90 o                         
  -6   5   1          0.30         69.79         8.00 o                         
  -5   5   1        252.40        312.22        11.10 o                         
  -4   5   1        743.53        828.82        22.89 o                         
  -3   5   1       7396.16       7330.19       193.87 o                         
  -2   5   1      23278.84      23225.67       708.24 o                         
  -1   5   1      14090.26      14134.66       750.46 o                         
   0   5   1        189.47        354.45       172.12 o                         
   1   5   1       4729.24       4579.84       120.99 o                         
   2   5   1      12762.60      12282.71       324.22 o                         
   3   5   1       1030.72        970.97        26.64 o                         
   4   5   1       1460.91       1433.37        38.73 o                         
   5   5   1        855.72        807.78        32.50 o                         
   6   5   1          6.53         50.16         8.14 o                         
   7   5   1         92.50        124.81         9.59 o                         
   8   5   1         51.65         87.93        11.21 o                         
   9   5   1        558.55        674.77        22.94 o                         
 -10   6   1        394.27        311.91        46.14 o                         
  -9   6   1        556.72        598.60        20.71 o                         
  -8   6   1      12411.16      12598.82       332.02 o                         
  -7   6   1       7175.07       7386.46       195.76 o                         
  -6   6   1         47.64        109.27         8.34 o                         
  -5   6   1       4432.77       4402.30       116.75 o                         
  -4   6   1      36020.02      36617.40       966.40 o                         
  -3   6   1      11435.51      11201.73       296.23 o                         
  -2   6   1        867.06        955.90        25.67 o                         
  -1   6   1        790.60        714.80        20.54 o                         
   0   6   1        451.91        445.15        12.26 o                         
   1   6   1        452.15        374.47        12.63 o                         
   2   6   1        470.89        576.45        15.99 o                         
   3   6   1       1166.10       1109.81        36.60 o                         
   4   6   1      15113.69      14565.73       384.42 o                         
   5   6   1       3931.34       3932.30       104.69 o                         
   6   6   1       1685.67       1833.94        49.91 o                         
   7   6   1       4270.78       4302.37       114.06 o                         
   8   6   1      17606.43      17520.86       461.55 o                         
   9   6   1       1645.14       1821.33        57.94 o                         
  -9   7   1        208.57        253.13        12.98 o                         
  -8   7   1       5321.53       5339.44       159.79 o                         
  -7   7   1       1028.49       1084.40        30.63 o                         
  -6   7   1        209.72        214.98        11.43 o                         
  -5   7   1        805.92        840.73        25.43 o                         
  -4   7   1      27622.42      27734.94       732.55 o                         
  -3   7   1       7902.33       7752.88       205.12 o                         
  -2   7   1       4441.35       4009.49       106.64 o                         
  -1   7   1       2134.65       2008.53        53.33 o                         
   1   7   1      15332.36      14095.80       372.22 o                         
   2   7   1      27101.78      28795.75       819.10 o                         
   3   7   1       2322.28       2366.09        63.16 o                         
   4   7   1      22384.64      23172.14       611.83 o                         
   5   7   1       1103.26       1233.25        36.26 o                         
   6   7   1        188.12        292.02        21.72 o                         
   7   7   1          0.72         40.22         8.97 o                         
   8   7   1       2365.29       2763.19       168.43 o                         
   9   7   1        343.95        418.95        23.31 o                         
  -9   8   1        423.39        475.40        23.02 o                         
  -8   8   1      30609.42      31497.52       917.52 o                         
  -7   8   1       7301.43       7406.98       195.73 o                         
  -6   8   1      13517.93      13557.80       358.31 o                         
  -5   8   1        598.02        614.92        18.18 o                         
  -4   8   1      72893.47      78219.48      2384.48 o                         
  -3   8   1       2745.92       2777.27        73.71 o                         
  -2   8   1       4909.05       4506.42       119.78 o                         
  -1   8   1         90.94        133.24         6.63 o                         
   0   8   1        405.38        336.00        16.20 o                         
   1   8   1        809.81        781.26        21.44 o                         
   2   8   1       4277.31       4087.46       114.28 o                         
   3   8   1       2661.86       2638.72        70.32 o                         
   4   8   1      45789.06      48082.41      1267.46 o                         
   5   8   1      10677.32      10090.71       267.43 o                         
   6   8   1      20379.73      20875.42       550.30 o                         
   7   8   1       1741.48       1876.08        51.24 o                         
   8   8   1      37002.43      37906.85      1018.91 o                         
   9   8   1       1353.88       1576.73        54.23 o                         
  -9   9   1        564.04        577.48        27.91 o                         
  -8   9   1       2999.74       3126.93        88.79 o                         
  -7   9   1         17.60         50.43         8.75 o                         
  -6   9   1        169.89        247.22        12.12 o                         
  -5   9   1         94.02        114.02         9.33 o                         
  -4   9   1      13271.23      13063.56       344.99 o                         
  -3   9   1       1162.34       1184.64        32.09 o                         
  -2   9   1       7682.15       7146.04       189.17 o                         
  -1   9   1        614.18        568.48        15.98 o                         
   1   9   1      26014.19      26537.72       809.94 o                         
   2   9   1       8256.81       7775.05       205.86 o                         
   3   9   1       4140.39       3865.66       102.39 o                         
   4   9   1      30381.61      29999.26       911.89 o                         
   5   9   1       3025.72       3223.84       101.17 o                         
   6   9   1       1507.79       1620.78        76.51 o                         
   7   9   1         85.27         92.66        11.15 o                         
   8   9   1       1129.30       1117.45        61.24 o                         
   9   9   1        659.00        730.10        31.76 o                         
  -9  10   1        822.81        806.01        35.73 o                         
  -8  10   1       2241.92       2360.66        79.59 o                         
  -7  10   1        489.23        535.56        18.58 o                         
  -6  10   1         48.40        100.10         8.34 o                         
  -5  10   1       1092.36       1192.82        32.91 o                         
  -4  10   1       7178.49       7002.78       185.02 o                         
  -3  10   1        556.04        544.57        15.62 o                         
  -2  10   1        119.26        156.86         6.10 o                         
  -1  10   1        436.36        421.40        13.09 o                         
   0  10   1        650.55        682.24        19.00 o                         
   1  10   1        573.12        621.61        18.51 o                         
   2  10   1         10.38         31.19         6.21 o                         
   3  10   1       1129.44       1074.95        29.45 o                         
   4  10   1       8117.87       7580.20       313.54 o                         
   5  10   1       8247.00       8135.51       215.19 o                         
   6  10   1         44.24         87.75         8.54 o                         
   7  10   1        869.44        966.98        28.43 o                         
   8  10   1       4146.63       4012.27       170.54 o                         
   9  10   1        809.37        911.68        38.20 o                         
  -9  11   1        562.43        610.43        27.91 o                         
  -8  11   1        121.06        161.29        11.28 o                         
  -7  11   1         14.44         22.84         9.05 o                         
  -6  11   1         88.49        142.49        11.00 o                         
  -5  11   1        986.22       1042.48        31.17 o                         
  -4  11   1        882.47        919.16        25.57 o                         
  -3  11   1        293.24        282.21        10.09 o                         
  -2  11   1      17216.41      16695.79       440.91 o                         
  -1  11   1       3655.08       3718.30        98.94 o                         
   0  11   1       2505.46       2719.68        72.34 o                         
   1  11   1       2960.47       3060.54        81.50 o                         
   2  11   1      19165.41      19322.87       510.85 o                         
   3  11   1        612.89        631.33        18.19 o                         
   4  11   1       1796.20       1703.43        46.01 o                         
   5  11   1        126.80        176.24         9.19 o                         
   6  11   1       1506.53       1590.36        91.95 o                         
   7  11   1         48.19         66.16         9.33 o                         
   8  11   1         21.11         28.37         9.79 o                         
   9  11   1        186.52        226.44        21.72 o                         
  -9  12   1        565.22        574.66        20.78 o                         
  -8  12   1      10582.60      10549.33       277.88 o                         
  -7  12   1       1603.51       1696.96        46.52 o                         
  -6  12   1      22973.18      22746.74       642.32 o                         
  -5  12   1       3286.00       3291.57        87.87 o                         
  -4  12   1      26357.31      25857.54       682.47 o                         
  -3  12   1        139.08        194.56        10.18 o                         
  -2  12   1      16365.05      15766.79       416.75 o                         
  -1  12   1        199.94        228.57         7.93 o                         
   0  12   1        510.52        570.49        16.20 o                         
   1  12   1        120.44        139.18         5.97 o                         
   2  12   1      11251.66      10479.25       276.46 o                         
   3  12   1        367.09        392.70        18.37 o                         
   4  12   1      12221.22      12051.18       318.56 o                         
   5  12   1        595.84        680.21        20.22 o                         
   6  12   1      31329.49      31036.36       817.27 o                         
   7  12   1        216.68        281.22        12.38 o                         
   8  12   1       8861.17       8407.41       221.82 o                         
   9  12   1        144.77        147.50        16.28 o                         
  -9  13   1        166.63        189.80        17.88 o                         
  -8  13   1       2421.26       2345.86        78.25 o                         
  -7  13   1        260.11        300.09        16.28 o                         
  -6  13   1         73.33        129.98        18.08 o                         
  -5  13   1          2.29         10.09         7.49 o                         
  -4  13   1      19648.98      19082.22       504.63 o                         
  -3  13   1        419.97        429.20        17.15 o                         
  -2  13   1      42691.24      42968.53      1212.37 o                         
  -1  13   1       3092.34       3093.76        82.83 o                         
   0  13   1      75141.75      77371.96      5789.53 o                         
   1  13   1         27.14         17.88         5.08 o                         
   2  13   1      77534.73      84723.59      3650.00 o                         
   3  13   1        308.76        386.91        14.10 o                         
   4  13   1       8826.67       8934.56       236.50 o                         
   5  13   1         25.22         42.65         7.88 o                         
   6  13   1       1230.42       1119.00        70.20 o                         
   7  13   1         18.01         36.69        10.56 o                         
   8  13   1       1027.49        995.50        76.00 o                         
  -8  14   1      10276.51       9593.27       253.51 o                         
  -7  14   1       1766.90       1804.14        49.57 o                         
  -6  14   1      13523.94      13084.66       345.34 o                         
  -5  14   1         46.38         71.84         9.94 o                         
  -4  14   1      37232.94      37920.73       999.20 o                         
  -3  14   1        799.63        812.59        22.99 o                         
  -2  14   1       7127.65       6847.00       181.32 o                         
  -1  14   1         47.94         79.55         6.41 o                         
   0  14   1         53.35         80.70         5.59 o                         
   1  14   1          3.79         11.13         4.70 o                         
   2  14   1       6544.47       6492.65       239.00 o                         
   3  14   1          3.63         17.91         6.33 o                         
   4  14   1      10895.30      10787.25       284.96 o                         
   5  14   1        426.54        489.80        16.87 o                         
   6  14   1      15836.38      15624.47       505.23 o                         
   7  14   1         35.37         54.54         9.82 o                         
   8  14   1      11513.08      10547.29       278.44 o                         
  -8  15   1        493.90        491.69        22.06 o                         
  -7  15   1          2.68         24.91        10.14 o                         
  -6  15   1         29.05         33.24         9.13 o                         
  -5  15   1        212.37        229.81        10.73 o                         
  -4  15   1       3984.83       3907.17       109.56 o                         
  -3  15   1        939.81        985.88        27.46 o                         
  -2  15   1        828.37        929.13        27.50 o                         
  -1  15   1        375.03        455.45        15.14 o                         
   0  15   1      16506.58      16146.34       424.85 o                         
   1  15   1        504.76        564.02        23.53 o                         
   2  15   1       5273.50       5064.81       134.54 o                         
   3  15   1        694.21        783.95        22.41 o                         
   4  15   1       3127.35       3035.04        80.98 o                         
   5  15   1        483.06        518.12        17.95 o                         
   6  15   1        211.45        237.49        11.79 o                         
   7  15   1         18.48         28.47         9.99 o                         
   8  15   1         49.44         78.84        11.72 o                         
  -8  16   1        237.42        223.89        13.64 o                         
  -7  16   1        877.18        853.95        25.68 o                         
  -6  16   1       6151.62       6015.02       159.74 o                         
  -5  16   1       1101.12       1202.15        33.58 o                         
  -4  16   1         73.66        118.40         9.41 o                         
  -3  16   1        252.83        344.75        12.49 o                         
  -2  16   1        993.63       1123.63        32.94 o                         
  -1  16   1        357.16        420.45        12.93 o                         
   0  16   1         38.58         44.24         5.76 o                         
   1  16   1        254.41        292.31        10.07 o                         
   2  16   1       1730.35       1726.54        46.50 o                         
   3  16   1       1048.45       1152.30        31.83 o                         
   4  16   1        120.00        177.35        11.62 o                         
   5  16   1        506.76        574.41        18.26 o                         
   6  16   1       6425.73       6150.48       163.28 o                         
   7  16   1       1187.43       1172.02        33.22 o                         
   8  16   1        845.20        865.80        26.04 o                         
  -8  17   1        732.42        675.78        24.40 o                         
  -7  17   1         90.54        124.68        16.01 o                         
  -6  17   1        328.28        380.09        32.85 o                         
  -5  17   1        462.18        517.06        16.82 o                         
  -4  17   1       2871.20       2997.34        80.20 o                         
  -3  17   1        184.68        240.49         9.75 o                         
  -2  17   1      25059.29      24930.93       657.63 o                         
  -1  17   1       5590.95       5670.57       150.23 o                         
   0  17   1       9710.33       9993.97       263.46 o                         
   1  17   1       1269.33       1387.65        40.21 o                         
   2  17   1      47041.13      49057.66      1384.81 o                         
   3  17   1       6479.08       6285.97       166.56 o                         
   4  17   1       4983.94       4957.00       131.76 o                         
   5  17   1         13.66         37.72         8.96 o                         
   6  17   1       1778.81       1953.68       115.06 o                         
   7  17   1          3.48         22.85        10.24 o                         
   8  17   1        133.91        167.40        27.62 o                         
  -8  18   1       6859.61       5599.28       172.15 o                         
  -7  18   1        305.25        337.39        15.52 o                         
  -6  18   1      31657.16      30443.08       802.87 o                         
  -5  18   1       4344.14       4197.53       111.94 o                         
  -4  18   1      13769.29      13578.54       358.54 o                         
  -3  18   1       1032.53       1111.53        30.86 o                         
  -2  18   1      16673.40      16259.35       429.19 o                         
  -1  18   1       1675.22       1699.90        45.71 o                         
   0  18   1        122.99        170.70         7.64 o                         
   1  18   1         38.03         58.18         6.02 o                         
   2  18   1      11776.12      11376.59       301.95 o                         
   3  18   1       3397.25       3323.43        88.41 o                         
   4  18   1       6632.06       6737.59       178.41 o                         
   5  18   1        265.91        308.80        12.74 o                         
   6  18   1      45259.70      43823.46      1155.14 o                         
   7  18   1       3913.50       3593.52        96.32 o                         
  -7  19   1         46.79         44.97        11.59 o                         
  -6  19   1        137.40        218.87        16.08 o                         
  -5  19   1        105.91        142.51        10.38 o                         
  -4  19   1       2277.30       2484.13        84.12 o                         
  -3  19   1       1962.52       2178.05        58.52 o                         
  -2  19   1      32864.14      33955.89       896.37 o                         
  -1  19   1      10969.94      11159.13       295.09 o                         
   0  19   1      10347.73      10767.13       283.79 o                         
   1  19   1        665.25        838.26        23.63 o                         
   2  19   1      41022.79      42743.21      1129.16 o                         
   3  19   1       4167.17       4298.48       114.50 o                         
   4  19   1       1857.20       1946.27        52.71 o                         
   5  19   1        251.38        273.16        12.34 o                         
   6  19   1       1187.95       1414.98        56.44 o                         
   7  19   1          1.51         39.81        10.65 o                         
  -7  20   1       1255.37       1159.03        42.09 o                         
  -6  20   1       6546.16       6358.91       168.76 o                         
  -5  20   1       1561.40       1601.01        44.15 o                         
  -4  20   1        261.79        336.51        15.45 o                         
  -3  20   1       2525.28       2637.58        70.59 o                         
  -2  20   1       1860.96       2083.14        56.10 o                         
  -1  20   1        382.49        490.87        15.00 o                         
   0  20   1         81.69        109.78         6.96 o                         
   1  20   1        114.24        143.93         7.95 o                         
   2  20   1       3164.30       3184.16        84.80 o                         
   3  20   1       2286.17       2385.02        64.08 o                         
   4  20   1        334.19        359.19        13.66 o                         
   5  20   1        424.76        486.27        16.59 o                         
   6  20   1      11414.85      10511.39       277.21 o                         
   7  20   1       3361.41       3018.32        80.92 o                         
  -7  21   1        366.43        299.49        24.14 o                         
  -6  21   1          0.43          7.24        12.14 o                         
  -5  21   1        109.23        124.51        10.28 o                         
  -4  21   1       1724.05       1927.41        52.40 o                         
  -3  21   1        855.22       1012.30        28.65 o                         
  -2  21   1        530.42        625.75        18.71 o                         
  -1  21   1       2611.98       2934.16        78.24 o                         
   0  21   1      15565.02      15787.44       417.57 o                         
   1  21   1       5140.07       5224.97       138.22 o                         
   2  21   1        725.79        816.07        23.53 o                         
   3  21   1       3891.45       4046.48       107.89 o                         
   4  21   1       3933.38       3925.51       104.69 o                         
   5  21   1        433.71        489.11        16.93 o                         
   6  21   1         39.85         64.80        11.11 o                         
  -6  22   1       6340.61       5965.33       158.43 o                         
  -5  22   1         98.39        128.42        15.42 o                         
  -4  22   1      18548.97      18228.12       481.57 o                         
  -3  22   1       1940.85       2047.63        55.42 o                         
  -2  22   1       2470.14       2742.19        73.37 o                         
  -1  22   1        225.67        277.36        10.71 o                         
   0  22   1        291.21        378.58        14.60 o                         
   1  22   1         21.87         44.34         7.34 o                         
   2  22   1        854.72        990.91        29.73 o                         
   3  22   1       1271.14       1363.20        37.73 o                         
   4  22   1      17774.96      16921.38       445.98 o                         
   5  22   1       2248.46       2298.77        62.09 o                         
   6  22   1       2925.06       2704.08        72.69 o                         
  -6  23   1         35.70         54.40        12.20 o                         
  -5  23   1         69.41         69.95        10.68 o                         
  -4  23   1      10854.99      10945.37       289.51 o                         
  -3  23   1       1513.15       1683.41        45.80 o                         
  -2  23   1      12836.22      13498.39       356.37 o                         
  -1  23   1        151.92        218.41         9.86 o                         
   0  23   1      50232.80      54781.42      1443.47 o                         
   1  23   1       2884.61       3193.64        85.32 o                         
   2  23   1      17951.06      18652.15       492.84 o                         
   3  23   1        635.33        760.52        22.45 o                         
   4  23   1      13986.09      13483.40       356.12 o                         
   5  23   1        479.79        524.62        17.89 o                         
   6  23   1       1247.34       1176.19       103.67 o                         
  -5  24   1         66.37         90.10        11.03 o                         
  -4  24   1      21309.97      20999.52       553.08 o                         
  -3  24   1       1216.18       1288.94        35.68 o                         
  -2  24   1       3652.12       3885.05       103.23 o                         
  -1  24   1         91.16        114.90         8.64 o                         
   0  24   1        191.86        243.46        13.38 o                         
   1  24   1         64.57        113.04         9.08 o                         
   2  24   1       2260.37       2468.61        66.14 o                         
   3  24   1         66.35        107.76         9.06 o                         
   4  24   1      11953.04      11115.66       293.68 o                         
   5  24   1       1058.51       1025.25        29.74 o                         
  -5  25   1         27.09         23.93        13.56 o                         
  -4  25   1       2249.31       2550.16        86.96 o                         
  -3  25   1        128.25        172.38        10.50 o                         
  -2  25   1       1650.49       1925.19        52.21 o                         
  -1  25   1          8.20         34.68         9.85 o                         
   0  25   1       8800.82       9143.79       241.70 o                         
   1  25   1        295.46        369.66        17.24 o                         
   2  25   1       3103.42       3390.74        90.31 o                         
   3  25   1        516.93        551.91        17.71 o                         
   4  25   1       1017.29       1061.33        30.31 o                         
   5  25   1         27.02         66.22        46.11 o                         
  -4  26   1         76.61         79.25        11.66 o                         
  -3  26   1         26.23         47.11         9.31 o                         
  -2  26   1        201.53        255.68        12.01 o                         
  -1  26   1         37.29         56.25         8.11 o                         
   0  26   1         40.97         49.54         8.00 o                         
   1  26   1          9.13          6.36         8.19 o                         
   2  26   1        182.58        217.66        11.03 o                         
   3  26   1         89.23        106.45         9.97 o                         
   4  26   1        790.97        754.26        29.93 o                         
  -3  27   1        136.42        161.58        10.93 o                         
  -2  27   1       5818.14       6011.89       159.43 o                         
  -1  27   1         22.41         49.15         8.46 o                         
   0  27   1      11324.83      11922.67       314.63 o                         
   1  27   1       1002.13       1183.48        33.10 o                         
   2  27   1       5731.98       6116.66       162.00 o                         
   3  27   1        234.54        289.36        14.22 o                         
  -2  28   1       2981.67       3122.17        83.56 o                         
  -1  28   1        109.07        130.55        10.05 o                         
   0  28   1         54.95         86.70         9.54 o                         
   1  28   1        131.04        157.58        10.31 o                         
   2  28   1       1495.07       1526.91        41.94 o                         
 -10   0   2       6397.29       7052.25       408.14 o                         
  -9   0   2        508.77        576.82        52.64 o                         
  -8   0   2       7725.85       8555.40       321.25 o                         
  -7   0   2       2262.84       2705.94       102.57 o                         
  -5   0   2        193.14        252.23        13.37 o                         
  -4   0   2      18236.41      19430.70       727.62 o                         
  -3   0   2      25224.58      24887.89      1073.74 o                         
  -1   0   2        203.72        287.10        10.96 o                         
   3   0   2      20855.86      22239.22       831.05 o                         
   4   0   2      51158.91      56663.31      2993.78 o                         
   5   0   2      11167.40      11225.22       593.25 o                         
   6   0   2       2268.88       2598.94       247.76 o                         
   7   0   2         40.10        110.97        15.92 o                         
   8   0   2        625.77        932.63        59.56 o                         
   9   0   2       2529.19       2943.16       122.01 o                         
 -10   1   2       2622.98       2793.09       117.71 o                         
  -9   1   2        610.77        670.34        30.87 o                         
  -8   1   2      18807.75      19263.48       575.39 o                         
  -7   1   2      21473.40      22058.62       582.58 o                         
  -6   1   2      27138.58      28471.27       869.44 o                         
  -5   1   2       2014.06       2144.91        57.52 o                         
  -4   1   2      56040.38      61800.92      2306.47 o                         
  -3   1   2      23555.07      22653.38       639.86 o                         
  -1   1   2       1886.51       1821.37        48.33 o                         
   0   1   2       1968.18       1831.14        48.39 o                         
   1   1   2        697.78        653.37        50.80 o                         
   2   1   2      10325.71      10272.47       271.10 o                         
   3   1   2       9333.40       9439.42       253.98 o                         
   4   1   2      24847.35      26303.96       693.12 o                         
   5   1   2      29926.76      30597.28       930.11 o                         
   6   1   2      12495.63      13163.50       347.94 o                         
   7   1   2       6117.30       6413.19       170.31 o                         
   8   1   2      20435.97      21046.41       553.92 o                         
   9   1   2       8783.50       8649.47       228.13 o                         
 -10   2   2        422.32        520.46        20.29 o                         
  -9   2   2       1735.87       1854.72        51.19 o                         
  -8   2   2       1020.78       1228.42        55.99 o                         
  -7   2   2        561.53        789.43        35.01 o                         
  -6   2   2         64.03        129.53        14.71 o                         
  -5   2   2         31.19         71.32         6.20 o                         
  -4   2   2       3551.43       3768.06        99.97 o                         
  -3   2   2       8717.12       8645.66       228.65 o                         
  -2   2   2      22310.22      23150.52       774.45 o                         
   2   2   2      13742.34      13693.72       361.97 o                         
   3   2   2      24005.46      24848.15       758.01 o                         
   4   2   2       1369.57       1618.03        43.56 o                         
   5   2   2       4626.94       4652.30       141.43 o                         
   6   2   2        151.89        201.12        20.55 o                         
   7   2   2         72.32        183.70        12.48 o                         
   8   2   2        110.71        289.38        44.03 o                         
   9   2   2       1595.01       2006.91        59.18 o                         
 -10   3   2        478.65        496.88        23.30 o                         
  -9   3   2       2551.12       2749.40        96.50 o                         
  -8   3   2       1549.80       1732.01        59.65 o                         
  -7   3   2       7087.34       7120.05       188.84 o                         
  -6   3   2        905.28       1042.82        40.40 o                         
  -5   3   2      13253.09      12901.82       340.26 o                         
  -4   3   2       5115.51       4953.04       131.48 o                         
  -3   3   2       9771.20       9346.77       247.46 o                         
  -2   3   2       2010.18       1852.60        49.35 o                         
  -1   3   2      10437.69       9501.29       319.26 o                         
   0   3   2          0.44          6.45         1.64 o                         
   1   3   2        104.93         42.27        11.55 o                         
   2   3   2        748.71        818.67        22.64 o                         
   3   3   2      14244.21      13577.96       358.62 o                         
   4   3   2       4248.05       4246.13       112.76 o                         
   5   3   2       4524.52       4450.46       118.12 o                         
   6   3   2       3479.51       3753.12        99.88 o                         
   7   3   2      14503.74      14530.06       383.81 o                         
   8   3   2       2360.35       2625.48       141.44 o                         
   9   3   2       3176.58       3290.52        87.72 o                         
 -10   4   2       4720.80       4443.90       127.84 o                         
  -9   4   2       2554.36       2702.81        73.12 o                         
  -8   4   2       3598.38       3788.96       101.38 o                         
  -7   4   2        812.58        832.58        24.51 o                         
  -6   4   2          8.37         58.80         8.80 o                         
  -5   4   2       1803.31       1876.61        73.18 o                         
  -4   4   2      13289.58      13150.07       347.85 o                         
  -3   4   2       4189.91       3957.09       105.05 o                         
  -2   4   2      33941.32      35140.61      2628.79 o                         
   1   4   2       1882.57       1476.95        39.39 o                         
   3   4   2      35255.02      37345.80      1138.49 o                         
   4   4   2      19531.86      19909.77       524.78 o                         
   5   4   2         62.14        105.20         7.78 o                         
   6   4   2       2037.44       2182.30       181.27 o                         
   7   4   2         82.56        165.86        18.19 o                         
   8   4   2        762.32        891.19        45.73 o                         
   9   4   2        350.60        425.52        21.09 o                         
  -9   5   2       3847.95       4098.09       140.87 o                         
  -8   5   2      23458.38      24188.89       637.77 o                         
  -7   5   2       2029.62       2159.78        60.73 o                         
  -6   5   2      24171.12      25089.28       662.85 o                         
  -5   5   2      32863.06      32970.00       871.67 o                         
  -4   5   2      63933.62      68870.70      2098.73 o                         
  -3   5   2        908.14        993.31        26.95 o                         
  -2   5   2      19456.67      20394.84       575.67 o                         
  -1   5   2       5755.05       5276.88       140.36 o                         
   0   5   2       3925.47       3586.23       120.24 o                         
   1   5   2         15.76          6.78         3.41 o                         
   2   5   2       7484.96       7492.28       301.59 o                         
   3   5   2      13281.32      13158.17       346.56 o                         
   4   5   2      41985.46      42975.09      1209.81 o                         
   5   5   2        123.95        169.55         9.02 o                         
   6   5   2      27909.89      28593.79       754.80 o                         
   7   5   2      15647.65      15698.06       414.90 o                         
   8   5   2      38228.70      38254.63      1170.77 o                         
   9   5   2        357.19        400.93        16.09 o                         
  -9   6   2       2398.60       2378.97        64.63 o                         
  -8   6   2       5571.12       5671.84       150.78 o                         
  -7   6   2          1.20         13.36         9.05 o                         
  -6   6   2          7.09         28.69         8.24 o                         
  -5   6   2       1153.64       1104.86        38.70 o                         
  -4   6   2       9789.95       9707.25       256.65 o                         
  -3   6   2        181.48        275.32         8.67 o                         
  -2   6   2      13769.74      13807.77       364.81 o                         
   1   6   2       5594.02       6211.77       164.47 o                         
   2   6   2      41772.63      42876.70      1644.15 o                         
   3   6   2      17754.48      17111.09       452.31 o                         
   4   6   2      36997.70      37777.43      1066.91 o                         
   5   6   2        135.16        170.16         8.62 o                         
   6   6   2       2449.05       2501.94       118.21 o                         
   7   6   2          9.49         68.92        10.12 o                         
   8   6   2        917.83       1118.81        82.95 o                         
   9   6   2        220.13        233.36        15.92 o                         
  -9   7   2        812.19        889.86        34.87 o                         
  -8   7   2       8799.21       8580.85       269.76 o                         
  -7   7   2        659.97        743.49        23.22 o                         
  -6   7   2         73.78        113.95        15.04 o                         
  -5   7   2       7890.17       7446.70       197.01 o                         
  -4   7   2      14163.98      13498.56       357.01 o                         
  -3   7   2       3817.46       3494.94        92.57 o                         
  -2   7   2        205.53        252.86         7.70 o                         
  -1   7   2       3741.23       3706.85        98.39 o                         
   0   7   2         22.73         15.40         3.75 o                         
   1   7   2          1.67         12.51         3.10 o                         
   2   7   2          9.44         16.86         4.51 o                         
   3   7   2       1480.91       1519.09        40.86 o                         
   4   7   2      18677.43      18362.69       558.28 o                         
   5   7   2         29.81         61.87         7.46 o                         
   6   7   2         30.31         98.02        21.51 o                         
   7   7   2       2037.02       2188.14        59.14 o                         
   8   7   2      16300.48      15991.00       474.74 o                         
   9   7   2        421.06        501.66        18.90 o                         
  -9   8   2         16.31         17.01        11.31 o                         
  -8   8   2        145.91        153.06        12.10 o                         
  -7   8   2        380.79        428.32        15.06 o                         
  -6   8   2          2.49         38.78         7.90 o                         
  -5   8   2         74.46        108.37         7.33 o                         
  -4   8   2         92.31         87.10         5.87 o                         
  -3   8   2       5684.99       5330.70       141.11 o                         
  -2   8   2      13884.97      13564.01       358.00 o                         
  -1   8   2       2856.11       2932.35        78.39 o                         
   0   8   2        783.70       1148.31        33.68 o                         
   1   8   2      12991.79      12501.33       330.01 o                         
   2   8   2      29348.98      29944.52       847.52 o                         
   3   8   2         61.92         59.82         5.98 o                         
   4   8   2       1921.47       1796.34        56.06 o                         
   5   8   2         54.80         48.73         7.56 o                         
   6   8   2       1561.48       1524.70       158.06 o                         
   7   8   2          7.42         27.96         9.50 o                         
   8   8   2        314.23        367.59        17.24 o                         
   9   8   2         77.15         98.49        12.32 o                         
  -9   9   2        601.55        653.78        31.58 o                         
  -8   9   2       2059.84       2237.41        72.63 o                         
  -7   9   2       2687.14       2881.86        77.42 o                         
  -6   9   2      47043.90      48736.59      1287.61 o                         
  -5   9   2        486.53        530.16        18.68 o                         
  -4   9   2      11759.37      11382.25       321.42 o                         
  -3   9   2       5381.26       5048.84       133.64 o                         
  -2   9   2      38128.73      38454.63      1437.48 o                         
  -1   9   2          5.35         24.45         6.23 o                         
   0   9   2         54.90         96.25         4.46 o                         
   1   9   2        159.45        205.07        10.11 o                         
   2   9   2      11729.34      11787.87       332.17 o                         
   3   9   2        108.69        109.28         6.01 o                         
   4   9   2        877.50        953.90        29.75 o                         
   5   9   2       1237.16       1356.61        37.42 o                         
   6   9   2      42261.11      44220.78      1165.28 o                         
   7   9   2       1211.29       1291.36        36.47 o                         
   8   9   2        651.28        743.16        28.49 o                         
   9   9   2        464.94        504.34        19.00 o                         
  -9  10   2        995.52        944.76        32.65 o                         
  -8  10   2        940.62        967.13        28.45 o                         
  -7  10   2          3.07         23.73         9.55 o                         
  -5  10   2        268.16        325.53        13.25 o                         
  -4  10   2       6442.81       5926.24       156.78 o                         
  -3  10   2       1699.79       1707.99        45.85 o                         
  -1  10   2         81.54        170.93        11.32 o                         
   0  10   2      15169.49      15022.35       397.72 o                         
   1  10   2       2706.21       2782.84        74.30 o                         
   3  10   2        110.64        165.87         7.91 o                         
   4  10   2       5064.38       4716.86       134.01 o                         
   5  10   2       1412.97       1409.33        39.83 o                         
   6  10   2       4261.62       4349.23       355.33 o                         
   7  10   2         44.80         62.36         9.38 o                         
   8  10   2         29.63         71.39        10.54 o                         
   9  10   2         62.32         91.69        11.28 o                         
  -9  11   2       1759.62       1773.84        60.26 o                         
  -8  11   2       2437.70       2587.01        69.55 o                         
  -7  11   2       1705.48       1874.36        51.15 o                         
  -6  11   2      54758.78      53722.61      1415.26 o                         
  -5  11   2       5995.08       5504.12       146.02 o                         
  -4  11   2       7212.84       6898.79       182.30 o                         
  -3  11   2       1831.74       1883.41        50.40 o                         
  -2  11   2      50353.64      51945.57      1939.98 o                         
  -1  11   2        310.42        380.92        11.25 o                         
   0  11   2        339.58        343.49        11.02 o                         
   1  11   2        121.36        130.96         6.16 o                         
   2  11   2      15673.66      14340.00       504.71 o                         
   3  11   2        203.98        205.44         8.39 o                         
   4  11   2        968.77       1022.38        34.93 o                         
   5  11   2        322.31        451.74        14.86 o                         
   6  11   2      54591.70      56469.44      1487.82 o                         
   7  11   2       1346.81       1459.30        48.67 o                         
   8  11   2       2579.45       2659.24        76.47 o                         
   9  11   2         12.33         33.14        26.44 o                         
  -9  12   2        970.55        841.52        26.41 o                         
  -8  12   2         86.95         91.84        11.39 o                         
  -7  12   2        100.14        128.97        13.04 o                         
  -6  12   2          0.43         78.16         8.72 o                         
  -5  12   2        141.38        164.84         9.21 o                         
  -4  12   2         99.95        120.79         8.08 o                         
  -3  12   2        980.22        996.83        30.74 o                         
  -2  12   2      33901.45      33757.81       952.66 o                         
  -1  12   2        816.02        933.70        35.75 o                         
   0  12   2       2700.29       2729.58        72.30 o                         
   1  12   2       2469.73       2362.03        63.56 o                         
   2  12   2      65338.96      67738.95      2062.58 o                         
   3  12   2         94.62        134.41         7.00 o                         
   4  12   2        823.28        966.68        32.10 o                         
   5  12   2        573.81        536.59        17.07 o                         
   6  12   2       3429.31       3369.04       164.00 o                         
   7  12   2          1.01         12.12         9.44 o                         
   8  12   2        106.08        134.33        11.22 o                         
  -9  13   2        163.26        157.03        13.62 o                         
  -8  13   2       6656.09       6271.25       166.57 o                         
  -7  13   2        309.33        371.66        14.85 o                         
  -6  13   2       7266.77       7000.26       185.63 o                         
  -5  13   2        618.71        615.37        18.83 o                         
  -4  13   2      17360.75      16852.35       444.49 o                         
  -3  13   2        762.07        790.13        22.06 o                         
  -2  13   2       3692.38       3499.72        92.87 o                         
  -1  13   2        121.44        129.51         9.80 o                         
   0  13   2       1030.65       1047.29        30.40 o                         
   1  13   2          2.23          6.88         4.71 o                         
   2  13   2       1237.90       1152.42        36.32 o                         
   3  13   2        545.73        565.92        16.83 o                         
   4  13   2      13378.50      13172.26       348.40 o                         
   5  13   2       1146.07       1205.64        33.70 o                         
   6  13   2       4572.34       4671.74       177.52 o                         
   7  13   2         62.13        106.27         9.72 o                         
   8  13   2       7726.55       7124.43       251.11 o                         
  -8  14   2       5644.76       5387.35       148.48 o                         
  -7  14   2        243.91        274.85        12.95 o                         
  -6  14   2          2.40         16.50         9.29 o                         
  -5  14   2          2.63         10.78         8.29 o                         
  -4  14   2      12618.28      12351.36       326.29 o                         
  -3  14   2       3333.78       3424.14        97.49 o                         
  -2  14   2        414.72        447.28        18.92 o                         
  -1  14   2       2191.84       2290.42        61.11 o                         
   0  14   2      85469.57     107904.37      8070.91 o                         
   1  14   2      10303.13       9645.19       254.04 o                         
   2  14   2        389.59        457.28        13.98 o                         
   3  14   2       1346.67       1346.96        36.98 o                         
   4  14   2      28997.21      28376.19       750.48 o                         
   5  14   2        302.87        362.80        13.65 o                         
   6  14   2        371.24        386.97        17.88 o                         
   7  14   2          0.35         -9.79         9.79 o                         
   8  14   2        902.72        836.21        38.27 o                         
  -8  15   2      27246.63      24520.49       646.22 o                         
  -7  15   2       1446.08       1486.61        41.59 o                         
  -6  15   2       2366.94       2425.89        79.29 o                         
  -5  15   2       2028.56       2073.16        81.17 o                         
  -4  15   2      70023.01      74153.53      1956.57 o                         
  -3  15   2       3532.45       3545.50        94.21 o                         
  -2  15   2        381.11        419.00        12.88 o                         
  -1  15   2          3.05         18.97         5.36 o                         
   0  15   2       2513.92       2362.82        72.95 o                         
   1  15   2          0.66         22.72         5.69 o                         
   2  15   2        872.33        899.51        32.37 o                         
   3  15   2        474.70        543.70        16.64 o                         
   4  15   2      36644.01      36807.55       968.97 o                         
   5  15   2        709.38        809.22        29.40 o                         
   6  15   2       5343.69       5275.63       140.29 o                         
   7  15   2       1718.29       1751.32        48.12 o                         
   8  15   2      36845.21      33497.12       883.70 o                         
  -8  16   2       6078.93       5420.49       181.06 o                         
  -7  16   2          7.00         24.85        11.00 o                         
  -6  16   2         77.32         99.85        10.11 o                         
  -5  16   2        498.25        528.58        18.37 o                         
  -4  16   2      14637.26      14191.20       440.04 o                         
  -3  16   2        950.14       1013.39        35.90 o                         
  -2  16   2       1646.70       1669.22        48.13 o                         
  -1  16   2         27.99         74.90         6.02 o                         
   0  16   2      90169.25      99824.91     10643.80 o                         
   1  16   2       4172.61       4076.93       124.92 o                         
   2  16   2       6903.63       6993.06       184.84 o                         
   3  16   2       1051.70       1153.94        32.00 o                         
   4  16   2      26229.59      25792.01       680.83 o                         
   5  16   2        266.55        259.73        11.73 o                         
   6  16   2        609.48        668.50        28.44 o                         
   7  16   2         15.58         38.06        10.60 o                         
   8  16   2       1063.59       1334.09       219.74 o                         
  -8  17   2      10502.94       9171.78       242.73 o                         
  -7  17   2        227.04        255.83        16.00 o                         
  -6  17   2        489.73        513.47        17.49 o                         
  -5  17   2       1256.60       1341.63        37.40 o                         
  -4  17   2      26839.90      26930.72       711.03 o                         
  -3  17   2        659.63        706.58        20.58 o                         
  -2  17   2         81.90        112.33         8.73 o                         
  -1  17   2         90.21        120.37        10.57 o                         
   0  17   2        679.46        797.73        25.58 o                         
   1  17   2        208.82        228.15        10.48 o                         
   2  17   2         43.02         55.21         6.93 o                         
   3  17   2        190.29        251.92        12.86 o                         
   4  17   2      14512.02      13972.70       368.03 o                         
   5  17   2         14.31         27.60         9.38 o                         
   6  17   2        439.39        448.70        16.97 o                         
   7  17   2        835.45        804.09        24.61 o                         
  -7  18   2          0.72         21.84        11.41 o                         
  -6  18   2          0.09         14.47        10.20 o                         
  -5  18   2          1.05         -3.21         8.94 o                         
  -4  18   2        851.64        921.12        26.41 o                         
  -3  18   2          7.53         19.87         7.22 o                         
  -2  18   2       7433.00       7304.20       193.20 o                         
  -1  18   2       1150.94       1336.54        36.41 o                         
   0  18   2       2053.49       2163.15        57.85 o                         
   1  18   2         63.01        106.65         9.86 o                         
   2  18   2       5487.17       5670.24       149.94 o                         
   3  18   2         36.29         85.50         8.75 o                         
   4  18   2       1940.13       1969.17        53.46 o                         
   5  18   2        209.48        218.32        11.37 o                         
   6  18   2        144.49        181.10        13.32 o                         
   7  18   2         22.25         27.99        10.58 o                         
  -7  19   2       2524.60       2362.45        64.29 o                         
  -6  19   2      15082.28      14292.19       376.89 o                         
  -5  19   2         35.62         89.84         9.89 o                         
  -4  19   2       1279.32       1389.62        38.46 o                         
  -3  19   2       2814.23       2855.25        76.40 o                         
  -2  19   2      10298.95      10051.26       265.64 o                         
  -1  19   2         10.79         20.16         6.28 o                         
   0  19   2        117.19        136.62         7.97 o                         
   1  19   2        155.06        186.60         8.43 o                         
   2  19   2       2061.14       2071.99        68.24 o                         
   3  19   2         86.08        123.33         9.52 o                         
   4  19   2       1097.83       1165.37        32.97 o                         
   5  19   2       2084.73       2027.82        55.20 o                         
   6  19   2      13273.69      11930.81       314.95 o                         
   7  19   2        175.93        182.65        12.68 o                         
  -7  20   2        399.52        377.23        19.71 o                         
  -6  20   2          2.47         52.17        10.63 o                         
  -5  20   2          9.06         27.59         9.69 o                         
  -4  20   2       2386.08       2551.05        73.62 o                         
  -3  20   2       3780.68       3897.15       103.97 o                         
  -2  20   2      26675.80      27766.81       732.86 o                         
  -1  20   2        299.33        386.85        12.83 o                         
   0  20   2       8688.11       8977.42       237.28 o                         
   1  20   2       9397.69       9683.84       256.42 o                         
   2  20   2      36659.12      37324.16       985.43 o                         
   3  20   2        462.72        522.60        16.95 o                         
   4  20   2       7408.23       7235.33       192.13 o                         
   5  20   2       1203.65       1226.22        34.50 o                         
   6  20   2       1843.50       1715.22       107.53 o                         
  -6  21   2      14801.03      13592.32       358.61 o                         
  -5  21   2         14.17         35.94         9.97 o                         
  -4  21   2      10793.40      10498.37       277.84 o                         
  -3  21   2       4584.72       4670.66       124.19 o                         
  -2  21   2       9942.07      10021.82       265.20 o                         
  -1  21   2        137.32        163.44         8.66 o                         
   0  21   2        382.98        455.43        21.57 o                         
   1  21   2          1.06         15.22        10.89 o                         
   2  21   2       4758.24       4684.86       124.18 o                         
   3  21   2        382.63        424.65        14.73 o                         
   4  21   2       4808.20       4576.90       121.49 o                         
   5  21   2       3164.94       3081.88        82.62 o                         
   6  21   2      16775.61      14712.50       388.09 o                         
  -6  22   2          1.66         25.58        11.08 o                         
  -5  22   2          8.71         33.11        10.09 o                         
  -4  22   2       1774.24       1840.05        50.18 o                         
  -3  22   2       3547.08       3775.07       116.26 o                         
  -2  22   2       5802.88       6204.59       164.71 o                         
  -1  22   2       5044.39       5271.99       140.57 o                         
   0  22   2       6755.37       7183.36       190.42 o                         
   1  22   2       9465.20       9671.28       255.43 o                         
   2  22   2      12495.19      12612.44       333.00 o                         
   3  22   2       2073.15       2257.35        61.01 o                         
   4  22   2       1897.60       1976.26        53.81 o                         
   5  22   2        816.98        863.02        25.88 o                         
   6  22   2        709.48        707.21        41.43 o                         
  -6  23   2          9.07         27.46        18.18 o                         
  -5  23   2       2719.88       2688.03        72.31 o                         
  -4  23   2        282.58        424.33        20.34 o                         
  -3  23   2       4151.39       4209.25       112.16 o                         
  -2  23   2          6.29         35.38        10.02 o                         
  -1  23   2       1414.98       1511.23        41.35 o                         
   0  23   2         65.29        104.78         8.39 o                         
   1  23   2        235.42        244.89        14.50 o                         
   2  23   2         11.43         19.57         8.23 o                         
   3  23   2       1280.19       1365.73        41.58 o                         
   4  23   2         28.40         49.14         9.63 o                         
   5  23   2       2194.95       2055.94        55.99 o                         
  -5  24   2        269.01        298.55        13.83 o                         
  -4  24   2        812.17        900.96        26.51 o                         
  -3  24   2       1604.69       1798.98        49.17 o                         
  -2  24   2       4603.10       4855.06       128.90 o                         
  -1  24   2       8033.08       8210.73       217.57 o                         
   0  24   2       4349.67       4579.51       131.09 o                         
   1  24   2       5667.75       5949.02       205.62 o                         
   2  24   2       4753.35       5018.85       133.19 o                         
   3  24   2       5373.54       5230.20       139.01 o                         
   4  24   2       2099.27       2161.39        58.72 o                         
   5  24   2        258.13        315.77        17.89 o                         
  -4  25   2       5988.47       5907.69       156.97 o                         
  -3  25   2       1114.50       1214.17        37.08 o                         
  -2  25   2       6158.68       6337.24       167.99 o                         
  -1  25   2       1840.12       1993.72        53.74 o                         
   0  25   2        404.02        515.90        19.20 o                         
   1  25   2         49.80         50.25         8.58 o                         
   2  25   2       1614.90       1613.16        46.89 o                         
   3  25   2       2851.24       2863.72        76.63 o                         
   4  25   2       5479.99       4912.23       131.31 o                         
  -4  26   2       1932.82       1950.38        61.90 o                         
  -3  26   2        736.96        787.57        25.25 o                         
  -2  26   2      12429.89      12752.30       336.75 o                         
  -1  26   2      12093.80      12628.33       356.18 o                         
   0  26   2      10396.98      10771.18       284.24 o                         
   1  26   2       1408.75       1628.99        47.54 o                         
   2  26   2      17280.33      17446.22       459.92 o                         
   3  26   2       5536.37       5519.17       156.44 o                         
  -3  27   2       1893.49       2003.93        62.91 o                         
  -2  27   2       3391.83       3550.03        94.65 o                         
  -1  27   2       1093.88       1257.62        35.09 o                         
   0  27   2         19.72         46.99         9.00 o                         
   1  27   2         17.14         27.04         9.21 o                         
   2  27   2        973.61        989.76        30.41 o                         
  -1  28   2       3590.95       3731.00       106.14 o                         
   0  28   2         62.90        106.13         9.61 o                         
   1  28   2       4164.14       4044.00       136.07 o                         
  -9   1   3       1367.27       1504.00        42.37 o                         
  -8   1   3        853.52        991.62        31.21 o                         
  -7   1   3         79.79        119.73        10.71 o                         
  -6   1   3         28.38        135.67        21.36 o                         
  -5   1   3        104.88        110.71         8.67 o                         
  -4   1   3       2391.54       2419.68        64.40 o                         
  -3   1   3       2411.53       2448.90        65.12 o                         
  -2   1   3      14308.91      14695.91       415.26 o                         
  -1   1   3       6162.51       5891.23       220.62 o                         
   0   1   3       3195.88       2966.09        78.61 o                         
   1   1   3        232.25        345.83         9.83 o                         
   3   1   3       4611.30       4483.75       118.76 o                         
   4   1   3       9514.21       9551.37       252.98 o                         
   5   1   3         43.34         77.54         7.88 o                         
   6   1   3       1750.79       2095.72        86.99 o                         
   7   1   3         34.80         59.69         9.91 o                         
   8   1   3         14.98        148.49        12.06 o                         
   9   1   3          0.23         17.14        11.27 o                         
  -9   2   3       3785.19       4199.67       119.52 o                         
  -8   2   3       9694.15      10050.92       283.75 o                         
  -7   2   3       2187.07       2357.66        73.86 o                         
  -6   2   3      27366.65      27412.12       836.82 o                         
  -5   2   3      11386.59      10932.91       288.99 o                         
  -4   2   3      18569.49      19256.88       509.37 o                         
  -3   2   3       3802.44       3777.21       100.06 o                         
  -1   2   3       3356.60       3198.51       119.77 o                         
   0   2   3        479.09        513.19        14.70 o                         
   1   2   3         13.04         20.77         3.03 o                         
   2   2   3       5013.54       4946.55       262.82 o                         
   3   2   3       3177.41       3188.13        89.51 o                         
   4   2   3      12187.11      11902.49       313.50 o                         
   5   2   3         23.08         44.13         7.66 o                         
   6   2   3      26892.16      27455.71       725.47 o                         
   7   2   3       4526.95       4719.17       125.50 o                         
   8   2   3      15844.04      16394.20       434.45 o                         
   9   2   3        337.47        423.72        20.31 o                         
  -9   3   3       4705.12       4821.97       128.73 o                         
  -8   3   3       4001.07       4083.82       109.28 o                         
  -7   3   3        139.89        190.16        12.96 o                         
  -6   3   3        437.92        626.86        24.43 o                         
  -5   3   3        375.00        422.07        15.24 o                         
  -4   3   3       2185.61       2315.16        61.83 o                         
  -3   3   3        375.51        429.33        12.28 o                         
  -1   3   3      13935.04      13566.43       507.77 o                         
   0   3   3      16216.68      14381.40       623.17 o                         
   1   3   3        302.23        309.81        10.31 o                         
   3   3   3      19638.36      19306.17       510.10 o                         
   4   3   3      11538.08      11354.67       299.54 o                         
   5   3   3         92.39        113.84         9.10 o                         
   6   3   3       4752.67       4777.37       357.00 o                         
   7   3   3        613.13        689.14        53.71 o                         
   8   3   3        106.06        392.19        34.32 o                         
   9   3   3          6.85         12.87        11.30 o                         
  -9   4   3       2366.18       2458.76        71.14 o                         
  -8   4   3       3702.70       3920.78       111.38 o                         
  -7   4   3        116.87        184.60        11.39 o                         
  -6   4   3      23389.21      22065.67       582.36 o                         
  -5   4   3      14207.44      13762.29       363.45 o                         
  -4   4   3       2271.07       2403.51        64.16 o                         
  -3   4   3        228.49        285.18         8.98 o                         
  -2   4   3      37974.34      39405.86      1699.30 o                         
  -1   4   3       4587.89       4393.84       116.57 o                         
   0   4   3        448.46        441.39        12.69 o                         
   1   4   3         75.09         80.19         4.14 o                         
   2   4   3       4425.99       4388.78       206.57 o                         
   3   4   3       4958.20       4721.90       139.99 o                         
   4   4   3       2079.33       2164.13        70.74 o                         
   5   4   3        810.01        919.82        26.13 o                         
   6   4   3      19906.45      20329.98       536.83 o                         
   7   4   3       7309.82       7571.87       222.47 o                         
   8   4   3       3288.40       3614.81       102.44 o                         
   9   4   3         48.28         79.69        12.19 o                         
  -9   5   3        788.02        792.77        25.00 o                         
  -8   5   3        206.44        244.95        18.65 o                         
  -7   5   3        328.09        329.05        13.37 o                         
  -6   5   3          1.98         18.91         8.45 o                         
  -5   5   3        103.95        124.86         8.39 o                         
  -4   5   3        106.67        143.53         6.93 o                         
  -3   5   3       1229.37       1287.16        34.68 o                         
  -2   5   3      13757.38      13693.50       361.25 o                         
  -1   5   3      14653.34      14022.64       396.77 o                         
   0   5   3       8735.69       8644.65       243.96 o                         
   1   5   3      11241.01      11404.00       302.46 o                         
   2   5   3      22130.45      22455.22       593.36 o                         
   3   5   3       7223.00       7178.26       190.40 o                         
   4   5   3        772.88        866.68        32.06 o                         
   5   5   3       2457.52       2542.16        78.48 o                         
   6   5   3        925.33       1022.17        39.75 o                         
   7   5   3          1.47         33.24         9.24 o                         
   8   5   3         27.21         46.91        12.04 o                         
   9   5   3         57.37         68.62        12.58 o                         
  -9   6   3         32.77         56.80        12.39 o                         
  -8   6   3       7425.56       7399.06       196.55 o                         
  -7   6   3       5804.52       5826.23       154.77 o                         
  -6   6   3        225.64        242.76        13.47 o                         
  -5   6   3        177.01        210.94         9.00 o                         
  -4   6   3      14403.33      13692.11       361.56 o                         
  -3   6   3      12535.55      12534.34       330.03 o                         
  -2   6   3         26.65         61.89         3.54 o                         
  -1   6   3       1200.63       1172.24        31.62 o                         
   0   6   3       3437.07       3397.12       103.46 o                         
   1   6   3         58.03         45.25         5.84 o                         
   2   6   3         10.00         37.92         5.24 o                         
   3   6   3        811.29        786.11        22.71 o                         
   4   6   3      17172.08      16315.88       430.46 o                         
   5   6   3       5002.86       5095.66       135.36 o                         
   6   6   3       1153.00       1320.32        36.69 o                         
   7   6   3        674.39        788.74        23.68 o                         
   8   6   3      13180.58      13055.74       344.40 o                         
   9   6   3       1679.00       1800.23        59.52 o                         
  -9   7   3        228.34        240.13        14.57 o                         
  -8   7   3       5750.04       5562.95       148.27 o                         
  -7   7   3       1225.77       1320.37        48.49 o                         
  -6   7   3         59.91        110.42        10.00 o                         
  -5   7   3        124.44        138.55         7.75 o                         
  -4   7   3       7418.11       7080.94       187.53 o                         
  -3   7   3      12270.68      12119.59       320.10 o                         
  -2   7   3       8145.00       8007.37       211.70 o                         
  -1   7   3        164.89        274.93        10.55 o                         
   1   7   3      52082.85      55519.48      4153.91 o                         
   2   7   3      12118.10      11612.68       307.91 o                         
   3   7   3        889.94        874.47        24.23 o                         
   4   7   3      51854.74      56247.13      1881.51 o                         
   5   7   3       2375.90       2629.44        81.12 o                         
   6   7   3       2771.19       3016.72       105.89 o                         
   7   7   3          5.41         14.76         9.63 o                         
   8   7   3        534.16        879.31        73.28 o                         
   9   7   3        367.86        500.03        30.77 o                         
  -9   8   3        517.12        573.71        24.60 o                         
  -8   8   3      21490.42      21662.41       570.26 o                         
  -7   8   3      10726.02      10803.04       285.54 o                         
  -6   8   3       7607.02       7473.36       228.98 o                         
  -5   8   3        270.54        303.40        18.88 o                         
  -4   8   3      54910.21      57249.89      1507.96 o                         
  -3   8   3      29534.27      28758.71       758.43 o                         
  -2   8   3       9514.61       9136.01       241.59 o                         
  -1   8   3        113.34        132.55         5.59 o                         
   0   8   3       3961.64       3804.88       105.71 o                         
   1   8   3          5.75         63.59         9.25 o                         
   2   8   3       1103.53       1278.61        45.33 o                         
   3   8   3         43.22         88.26         6.81 o                         
   4   8   3      38447.34      38649.05      1018.13 o                         
   5   8   3       8823.56       8881.98       234.42 o                         
   6   8   3       7913.72       7950.17       210.59 o                         
   7   8   3         82.83        188.42        10.95 o                         
   8   8   3      35195.73      34992.35       947.64 o                         
   9   8   3       4570.36       4789.05       180.75 o                         
  -9   9   3         24.58         38.83        12.28 o                         
  -8   9   3       6373.48       6268.83       166.54 o                         
  -7   9   3        980.81       1042.18        29.99 o                         
  -6   9   3         95.00        132.78         9.55 o                         
  -5   9   3          2.59          5.57         6.62 o                         
  -4   9   3       5462.44       5126.84       136.03 o                         
  -3   9   3       8791.15       8328.38       220.19 o                         
  -2   9   3       8380.65       7865.52       207.63 o                         
  -1   9   3         69.01        113.24         6.12 o                         
   0   9   3      41324.34      42536.17      2928.04 o                         
   1   9   3      21434.52      21548.52       568.99 o                         
   2   9   3      15338.09      14654.73       387.47 o                         
   3   9   3       2311.79       2352.17       128.19 o                         
   4   9   3      20803.23      20257.73       533.82 o                         
   5   9   3       4913.78       5084.52       152.00 o                         
   6   9   3        242.14        300.62        15.99 o                         
   7   9   3          0.63         -2.61         9.82 o                         
   8   9   3        136.91        433.51        50.80 o                         
  -9  10   3        281.10        316.76        23.35 o                         
  -8  10   3       2967.34       3072.05        86.40 o                         
  -7  10   3       1523.69       1654.98        45.55 o                         
  -6  10   3        487.67        470.61        17.28 o                         
  -5  10   3       1379.04       1331.70        42.59 o                         
  -4  10   3       5499.50       5382.46       142.79 o                         
  -3  10   3       5249.71       5006.83       132.65 o                         
  -2  10   3        243.25        298.62        12.47 o                         
  -1  10   3         30.87         37.47         4.41 o                         
   0  10   3        323.47        348.67        10.55 o                         
   1  10   3         19.76         18.91         4.89 o                         
   2  10   3          6.94         25.46         4.88 o                         
   3  10   3        190.98        187.14         9.71 o                         
   4  10   3       3612.15       3674.58        97.61 o                         
   5  10   3       2756.23       2653.09        70.95 o                         
   6  10   3         91.15        149.44        14.04 o                         
   7  10   3        271.99        328.27        13.59 o                         
   8  10   3       4502.24       4697.37       148.00 o                         
  -9  11   3       2356.34       2109.94        59.41 o                         
  -8  11   3        139.44        150.47        12.98 o                         
  -7  11   3          3.68          2.10        10.63 o                         
  -6  11   3        206.81        213.70        11.92 o                         
  -5  11   3          0.78         34.74        10.03 o                         
  -4  11   3        459.97        481.44        14.84 o                         
  -3  11   3          5.38         22.10         5.28 o                         
  -2  11   3       7718.66       7439.89       196.52 o                         
  -1  11   3        802.90        859.13        23.54 o                         
   0  11   3       2772.97       2852.78        75.87 o                         
   1  11   3        745.47        822.80        22.71 o                         
   2  11   3      10252.21       9965.56       262.96 o                         
   3  11   3       2788.15       2713.06        72.40 o                         
   4  11   3        326.11        404.62        14.28 o                         
   5  11   3         38.97         57.42         8.67 o                         
   6  11   3        297.10        429.76        52.96 o                         
   7  11   3         72.06        142.62        13.93 o                         
   8  11   3         34.03         41.03        11.01 o                         
  -9  12   3       3040.13       2563.88       209.55 o                         
  -8  12   3       5587.90       5224.96       140.78 o                         
  -7  12   3        968.15       1068.92        31.01 o                         
  -6  12   3      22616.34      21965.36       580.54 o                         
  -5  12   3       7226.06       6672.57       215.01 o                         
  -4  12   3      17463.94      16523.76       452.42 o                         
  -3  12   3       3328.14       3150.61        83.88 o                         
  -2  12   3      16552.87      15718.54       413.86 o                         
  -1  12   3       1325.30       1352.95        36.40 o                         
   0  12   3       1467.00       1419.27        40.80 o                         
   1  12   3         36.04         54.76         5.33 o                         
   2  12   3       1572.54       1492.97        67.60 o                         
   3  12   3        828.20        889.33        25.19 o                         
   4  12   3       8122.20       7816.78       206.55 o                         
   5  12   3        272.70        358.23        13.45 o                         
   6  12   3      15816.30      15556.75       410.03 o                         
   7  12   3       3487.51       3325.81        95.19 o                         
   8  12   3       8318.24       7807.91       205.82 o                         
  -8  13   3       3508.18       3438.21        92.16 o                         
  -7  13   3        139.11        182.00        12.20 o                         
  -6  13   3          1.18         82.37        10.00 o                         
  -5  13   3        287.55        292.13        15.56 o                         
  -4  13   3       4926.10       4381.66       116.44 o                         
  -3  13   3       3710.82       3600.29        95.70 o                         
  -2  13   3      29387.49      28863.08       760.91 o                         
  -1  13   3       1569.52       1738.80        46.62 o                         
   0  13   3      48301.01      51889.03      1582.85 o                         
   1  13   3      11258.64      10799.91       285.07 o                         
   2  13   3      32785.30      32062.45       846.57 o                         
   3  13   3       1697.24       1799.48        48.87 o                         
   4  13   3      24482.71      23841.32       630.01 o                         
   5  13   3        251.04        302.02        13.64 o                         
   6  13   3       3440.84       3292.91       168.25 o                         
   7  13   3         77.74        105.11        14.14 o                         
   8  13   3         81.60        173.20        25.11 o                         
  -8  14   3       8841.53       7994.06       211.84 o                         
  -7  14   3       1892.22       1968.70        54.00 o                         
  -6  14   3      14923.40      14516.28       383.59 o                         
  -5  14   3       3010.40       2915.42        90.91 o                         
  -4  14   3      20202.64      20707.37       630.19 o                         
  -3  14   3       3487.94       3309.59        87.95 o                         
  -2  14   3      12240.92      11430.60       302.24 o                         
  -1  14   3          1.14         16.67         5.88 o                         
   0  14   3       2249.43       2140.10        65.97 o                         
   1  14   3          2.05         31.43         5.63 o                         
   2  14   3       1386.98       1406.71        38.29 o                         
   3  14   3        100.44        145.25        15.41 o                         
   4  14   3      10532.74      10089.64       266.09 o                         
   5  14   3       1504.13       1559.52        43.09 o                         
   6  14   3       5849.80       5734.89       171.21 o                         
   7  14   3       2555.89       2579.02        69.59 o                         
   8  14   3       7200.45       6486.48       198.75 o                         
  -8  15   3       1402.04       1353.05        38.60 o                         
  -7  15   3         15.79         29.37        11.32 o                         
  -6  15   3         73.29         93.13        10.60 o                         
  -5  15   3          1.06         16.12         8.88 o                         
  -4  15   3        596.60        614.29        28.30 o                         
  -3  15   3        583.27        630.66        21.33 o                         
  -2  15   3       2842.73       2688.26        98.64 o                         
  -1  15   3       1014.39       1072.74        37.20 o                         
   0  15   3       8489.35       7898.16       208.67 o                         
   1  15   3       3435.05       3339.98        88.75 o                         
   2  15   3        122.20        180.53         9.10 o                         
   3  15   3         12.60         53.64        14.49 o                         
   4  15   3       2006.72       2132.61        57.63 o                         
   5  15   3        424.68        461.75        20.24 o                         
   6  15   3          1.78         13.88        10.04 o                         
   7  15   3         40.05         27.34        10.76 o                         
  -8  16   3         35.98         44.22        13.38 o                         
  -7  16   3         35.65         55.43        18.95 o                         
  -6  16   3       4318.25       4250.35       113.39 o                         
  -5  16   3       3833.43       3914.49       104.38 o                         
  -4  16   3         66.77         85.75         9.20 o                         
  -3  16   3        220.28        293.70        16.50 o                         
  -2  16   3       3656.88       3560.18       109.27 o                         
  -1  16   3       1406.75       1374.98        49.54 o                         
   0  16   3         16.75         33.14         7.18 o                         
   1  16   3         85.59        104.32        10.12 o                         
   2  16   3        958.32        906.61        36.14 o                         
   3  16   3        882.12        916.33        26.08 o                         
   4  16   3        294.76        344.08        13.26 o                         
   5  16   3        320.83        317.11        13.39 o                         
   6  16   3       7371.61       6866.40       181.68 o                         
   7  16   3       1450.83       1412.84        39.80 o                         
  -7  17   3          3.36         12.11        11.55 o                         
  -6  17   3        461.70        479.72        18.54 o                         
  -5  17   3        108.03        176.71        10.80 o                         
  -4  17   3        747.22        781.91        24.31 o                         
  -3  17   3         34.91         47.59         7.87 o                         
  -2  17   3      21897.94      21221.01       603.46 o                         
  -1  17   3      10459.39       9898.33       364.08 o                         
   0  17   3      10101.13       9723.81       257.07 o                         
   1  17   3       2192.40       2235.19        69.50 o                         
   2  17   3      30502.70      29694.33       782.55 o                         
   3  17   3       9727.10       9527.59       252.22 o                         
   4  17   3       4606.95       4630.06       123.32 o                         
   5  17   3        252.44        276.37        12.55 o                         
   6  17   3       3084.40       3133.59       155.73 o                         
   7  17   3        198.50        176.52        21.13 o                         
  -7  18   3         28.95         46.97        12.48 o                         
  -6  18   3      26012.80      25448.71       691.96 o                         
  -5  18   3      11643.72      11525.01       304.62 o                         
  -4  18   3       6741.95       6829.15       180.97 o                         
  -3  18   3       1740.82       1784.79        60.99 o                         
  -2  18   3      21276.90      22113.24       673.89 o                         
  -1  18   3       2906.72       2907.61       106.04 o                         
   0  18   3        934.64        983.66        27.42 o                         
   1  18   3          2.07         11.67         6.90 o                         
   2  18   3       2151.98       2237.64        99.07 o                         
   3  18   3       4069.86       3947.28       104.81 o                         
   4  18   3       7604.26       7263.75       191.86 o                         
   5  18   3        290.85        340.94        13.65 o                         
   6  18   3      25931.72      23496.67       620.10 o                         
   7  18   3       8203.24       7171.44       219.36 o                         
  -7  19   3         65.76         57.49        12.60 o                         
  -6  19   3        134.63        197.71        28.03 o                         
  -5  19   3        351.90        370.42        14.48 o                         
  -4  19   3       1081.83       1177.48        35.42 o                         
  -3  19   3        781.20        897.73        27.58 o                         
  -2  19   3      19394.11      19909.04       525.97 o                         
  -1  19   3      10431.40      10239.92       312.53 o                         
   0  19   3       5784.71       5799.80       153.59 o                         
   1  19   3        991.02       1091.33        30.46 o                         
   2  19   3      39659.95      39423.23      1040.87 o                         
   3  19   3      10407.97      10068.20       266.11 o                         
   4  19   3       6010.21       5716.89       152.06 o                         
   5  19   3         17.90         21.11        10.44 o                         
   6  19   3       3224.92       2997.42       135.97 o                         
  -6  20   3       6953.63       6639.32       176.04 o                         
  -5  20   3       4464.44       4364.30       152.23 o                         
  -4  20   3        138.87        172.00        11.09 o                         
  -3  20   3        195.67        246.60        11.27 o                         
  -2  20   3       6268.93       6388.57       169.31 o                         
  -1  20   3        870.16        984.92        27.63 o                         
   0  20   3         77.95         96.11         9.06 o                         
   1  20   3          9.92         27.57         7.08 o                         
   2  20   3        677.70        700.59        25.60 o                         
   3  20   3       2052.93       2077.24        60.09 o                         
   4  20   3        123.58        158.51        14.03 o                         
   5  20   3        719.92        752.01        23.19 o                         
   6  20   3       6247.69       5262.61       161.46 o                         
  -6  21   3         84.92         75.38        12.04 o                         
  -5  21   3         62.30         79.45        10.43 o                         
  -4  21   3       1558.28       1749.97        48.03 o                         
  -3  21   3       1289.97       1449.47        39.89 o                         
  -2  21   3         41.66         83.75        11.12 o                         
  -1  21   3        596.25        765.04        22.28 o                         
   0  21   3       6305.33       6614.86       175.15 o                         
   1  21   3        936.72       1110.97        35.80 o                         
   2  21   3        116.12        228.78        13.54 o                         
   3  21   3        889.34        959.40        32.07 o                         
   4  21   3       2964.32       2978.25        85.74 o                         
   5  21   3        649.90        664.00        25.00 o                         
   6  21   3         42.55         21.40        13.95 o                         
  -6  22   3       3598.19       3452.49       102.61 o                         
  -5  22   3         37.54         64.82        10.55 o                         
  -4  22   3      22232.07      22215.90       586.04 o                         
  -3  22   3       4548.62       4671.56       123.97 o                         
  -2  22   3       2913.45       3182.27        85.06 o                         
  -1  22   3         91.85        144.76         9.02 o                         
   0  22   3        880.24       1012.82        32.08 o                         
   1  22   3          5.89         29.35         8.01 o                         
   2  22   3        669.65        723.85        21.49 o                         
   3  22   3         17.25         40.09         9.07 o                         
   4  22   3       6647.31       6031.15       159.42 o                         
   5  22   3       2830.67       2584.23        69.50 o                         
  -5  23   3          1.10         12.31        10.58 o                         
  -4  23   3       3899.42       4024.09       107.46 o                         
  -3  23   3       2931.55       3140.72        84.09 o                         
  -2  23   3       9522.13       9807.18       259.63 o                         
  -1  23   3         82.13        149.57         9.31 o                         
   0  23   3      31731.62      32301.77       852.94 o                         
   1  23   3       8562.88       8851.49       234.34 o                         
   2  23   3       9786.38       9748.98       257.96 o                         
   3  23   3        624.13        716.92        21.93 o                         
   4  23   3      13622.72      12438.32       359.80 o                         
   5  23   3       2081.34       1876.34        72.98 o                         
  -5  24   3        727.23        752.12        25.68 o                         
  -4  24   3      14495.90      14470.60       382.43 o                         
  -3  24   3       3141.89       3321.49        88.75 o                         
  -2  24   3       5345.03       5574.04       147.87 o                         
  -1  24   3         47.67         60.86         8.56 o                         
   0  24   3       1715.95       1914.52        59.74 o                         
   1  24   3         12.35         18.95         8.91 o                         
   2  24   3        433.09        502.13        16.86 o                         
   3  24   3        129.01        142.43        10.68 o                         
   4  24   3       6506.20       5847.21       161.04 o                         
  -4  25   3        636.96        691.68        28.75 o                         
  -3  25   3        856.19        953.70        27.85 o                         
  -2  25   3       1855.81       2160.47        58.41 o                         
  -1  25   3         38.33         73.37        11.26 o                         
   0  25   3       3875.52       4161.62       110.62 o                         
   1  25   3       1013.76       1234.64        34.39 o                         
   2  25   3       1125.83       1291.37        45.07 o                         
   3  25   3         48.40         70.69         9.85 o                         
  -3  26   3         45.75         89.15        10.90 o                         
  -2  26   3        285.25        333.83        13.68 o                         
  -1  26   3        387.43        456.99        15.85 o                         
   0  26   3          5.80         -0.35         9.13 o                         
   1  26   3         34.11         45.44         9.67 o                         
   2  26   3         40.52         68.32        10.70 o                         
   3  26   3        260.48        245.15        20.32 o                         
  -2  27   3       4011.67       4227.91       112.51 o                         
  -1  27   3       2534.35       2751.55        73.67 o                         
   0  27   3       7109.54       7279.91       192.31 o                         
   1  27   3       2447.03       2662.34        74.35 o                         
  -9   0   4       2225.48       2435.16        93.90 o                         
  -8   0   4      16194.20      16886.95       631.00 o                         
  -7   0   4       2291.78       2455.01        94.10 o                         
  -6   0   4          5.78         43.05        12.44 o                         
  -5   0   4         33.06         88.04        16.62 o                         
  -4   0   4      11137.07      11621.55       434.61 o                         
  -3   0   4       5827.49       6104.94       227.88 o                         
  -2   0   4        985.39       1208.36        45.59 o                         
   1   0   4      11645.09      11500.97       480.53 o                         
   2   0   4       3376.16       3587.25       135.49 o                         
   3   0   4      27991.07      28817.95      1076.78 o                         
   4   0   4      53544.42      65297.60      4884.93 o                         
   5   0   4       3405.29       3464.87       184.90 o                         
   6   0   4       1449.30       1555.50        76.17 o                         
   7   0   4        326.62        608.29        40.78 o                         
  -9   1   4       1520.55       1571.02        55.96 o                         
  -8   1   4      25361.57      26796.57       705.15 o                         
  -7   1   4       8421.10       8356.29       220.88 o                         
  -6   1   4       1958.07       1864.70        72.02 o                         
  -5   1   4       1912.77       2079.94        64.52 o                         
  -4   1   4      93935.88     103146.42      4455.70 o                         
  -3   1   4      16617.26      16049.41       424.28 o                         
  -2   1   4       1060.19       1112.83        34.32 o                         
  -1   1   4       1003.83       1001.56        37.73 o                         
   0   1   4      12264.41      11919.18       314.60 o                         
   1   1   4        126.81        174.02        11.55 o                         
   2   1   4         55.78         54.31         6.01 o                         
   3   1   4       2952.68       2962.81       113.39 o                         
   4   1   4      25748.81      27682.14       777.86 o                         
   5   1   4       2785.55       2869.46        76.75 o                         
   6   1   4        238.66        309.89        13.72 o                         
   7   1   4       4498.96       4807.53       127.85 o                         
   8   1   4      27384.56      27444.55       727.95 o                         
  -9   2   4        262.09        325.42        16.78 o                         
  -8   2   4       7571.01       7991.12       212.10 o                         
  -7   2   4        503.67        605.95        19.58 o                         
  -6   2   4         15.98         55.11         9.40 o                         
  -5   2   4        108.30        104.29         7.78 o                         
  -4   2   4       5158.17       5138.27       136.26 o                         
  -3   2   4       1327.09       1316.46        35.25 o                         
  -2   2   4        280.37        372.18        17.04 o                         
  -1   2   4       2057.04       1906.62        71.60 o                         
   1   2   4        193.76        262.89        13.25 o                         
   2   2   4       7070.96       6795.39       179.89 o                         
   3   2   4        484.89        582.18        22.21 o                         
   4   2   4      18716.88      19014.51       501.92 o                         
   5   2   4        371.57        431.24        14.53 o                         
   6   2   4        578.12        681.52        35.84 o                         
   7   2   4          1.57         42.93        10.43 o                         
   8   2   4         30.31        345.13        78.99 o                         
  -9   3   4        101.85        132.24        14.15 o                         
  -8   3   4       1590.69       1800.22        59.67 o                         
  -7   3   4        240.07        338.74        19.27 o                         
  -6   3   4      18636.51      17672.91       498.68 o                         
  -5   3   4       1958.94       2007.90        53.96 o                         
  -4   3   4       5316.23       5295.42       140.16 o                         
  -3   3   4       3929.23       3653.94        96.89 o                         
  -2   3   4      16964.25      16431.31       615.24 o                         
  -1   3   4        676.29        730.65        27.85 o                         
   0   3   4        119.54        149.21         4.70 o                         
   1   3   4          2.25         15.77         4.28 o                         
   2   3   4       1409.10       1315.32        57.86 o                         
   3   3   4        186.41        270.26        13.55 o                         
   4   3   4        659.86        725.40        53.85 o                         
   5   3   4       1145.61       1311.68        36.24 o                         
   6   3   4      16401.50      16780.85       443.05 o                         
   7   3   4        243.95        361.34        19.53 o                         
   8   3   4        907.67       1039.49        41.03 o                         
  -9   4   4       1253.92       1266.48        36.79 o                         
  -8   4   4        413.59        440.33        29.01 o                         
  -7   4   4        884.02        945.38        27.78 o                         
  -6   4   4       1501.06       1459.21        40.29 o                         
  -5   4   4        116.21        129.18         8.25 o                         
  -4   4   4        175.26        192.71         7.84 o                         
  -3   4   4      10436.13       9738.88       257.26 o                         
  -1   4   4      17590.27      17811.36       666.10 o                         
   0   4   4       8700.82       8260.27       218.65 o                         
   1   4   4      27855.41      28741.30       810.41 o                         
   2   4   4      83474.51      91710.38      6860.86 o                         
   3   4   4       9395.75       9171.97       242.21 o                         
   4   4   4       4061.14       3918.20       161.15 o                         
   5   4   4       3012.02       3252.74       124.12 o                         
   6   4   4       6798.15       7055.30       278.89 o                         
   7   4   4        131.64        160.83        12.19 o                         
   8   4   4         80.53        136.86        12.67 o                         
  -9   5   4       1132.88       1146.35        40.51 o                         
  -8   5   4       3189.05       3332.65        94.86 o                         
  -7   5   4      13115.06      13333.49       352.63 o                         
  -6   5   4      43981.69      43473.70      1147.42 o                         
  -5   5   4       4046.45       3971.42       105.66 o                         
  -4   5   4       5843.61       5929.03       181.17 o                         
  -3   5   4      28439.95      28537.36       806.47 o                         
  -2   5   4      61443.89      68767.44      5145.75 o                         
  -1   5   4       7250.65       7117.69       266.39 o                         
   0   5   4       1617.63       1694.42        45.07 o                         
   1   5   4        118.81        164.11        13.13 o                         
   2   5   4       3437.39       3410.52       203.90 o                         
   3   5   4       2754.45       2696.94       101.74 o                         
   4   5   4       5356.43       5204.32       137.87 o                         
   5   5   4       9162.29       9091.71       239.91 o                         
   6   5   4      43702.03      44323.63      1168.44 o                         
   7   5   4       2930.67       3148.76        84.53 o                         
   8   5   4       4753.28       4943.19       131.39 o                         
  -9   6   4        554.76        594.25        22.77 o                         
  -8   6   4        669.67        758.48        24.11 o                         
  -7   6   4       1861.24       2071.35        56.51 o                         
  -6   6   4        482.84        516.60        23.01 o                         
  -5   6   4         10.66         20.67         7.27 o                         
  -4   6   4        319.53        373.74        11.62 o                         
  -3   6   4       9397.03       9165.77       242.51 o                         
  -2   6   4      29830.82      29783.26       996.15 o                         
  -1   6   4       2868.53       3012.30        80.00 o                         
   0   6   4       7760.84       7523.90       198.78 o                         
   1   6   4      25153.57      25267.24       666.94 o                         
   2   6   4      66593.84      68616.86      2289.84 o                         
   3   6   4       7588.35       7073.23       187.22 o                         
   4   6   4      11231.56      10489.77       276.39 o                         
   5   6   4       5470.94       5434.56       167.56 o                         
   6   6   4       7831.94       8077.97       317.00 o                         
   7   6   4        237.47        292.87        19.38 o                         
   8   6   4          2.81         42.87        12.19 o                         
  -9   7   4          4.92         38.95        13.51 o                         
  -8   7   4         57.08         68.87        12.40 o                         
  -7   7   4       6647.77       6840.36       181.60 o                         
  -6   7   4       6450.76       6179.56       175.40 o                         
  -5   7   4        952.90        949.89        40.10 o                         
  -4   7   4        142.25        229.33         8.78 o                         
  -3   7   4      19136.37      17903.43       473.65 o                         
  -2   7   4       5679.84       5512.74       146.04 o                         
  -1   7   4        586.24        600.95        16.46 o                         
   0   7   4        364.14        411.61        11.79 o                         
   1   7   4         16.20         42.43         4.32 o                         
   2   7   4       1098.98       1132.62        43.86 o                         
   3   7   4          3.41         29.44         5.90 o                         
   4   7   4        302.36        315.61        14.24 o                         
   5   7   4       2451.09       2519.20        67.64 o                         
   6   7   4      12706.89      12296.49       324.16 o                         
   7   7   4        440.15        492.02        29.23 o                         
   8   7   4        654.95        797.71        38.34 o                         
  -9   8   4       1844.62       1819.74        50.70 o                         
  -8   8   4        518.77        557.10        19.81 o                         
  -7   8   4        362.17        411.31        15.81 o                         
  -6   8   4         19.72         30.66         9.31 o                         
  -5   8   4          2.31         36.78         8.42 o                         
  -4   8   4        524.76        532.04        18.95 o                         
  -3   8   4       4279.30       3852.76       118.07 o                         
  -2   8   4        136.74        188.06         8.66 o                         
  -1   8   4       9263.16       8787.37       232.67 o                         
   0   8   4       3610.00       3582.21        95.08 o                         
   1   8   4       4592.85       4159.71       110.22 o                         
   2   8   4        986.32        965.56        29.75 o                         
   3   8   4       5371.40       5156.83       136.72 o                         
   4   8   4       4733.16       4477.87       118.90 o                         
   5   8   4         25.12         44.31         7.94 o                         
   6   8   4         25.30         67.21        12.04 o                         
   7   8   4        229.33        262.97        38.22 o                         
   8   8   4         59.90         88.88        12.07 o                         
  -9   9   4       4511.02       4653.86       143.31 o                         
  -8   9   4       6013.16       6128.21       162.42 o                         
  -7   9   4         67.44         88.79        11.09 o                         
  -6   9   4      15559.48      14359.90       439.21 o                         
  -5   9   4      25671.62      24309.39       641.70 o                         
  -4   9   4      17993.61      17078.19       451.34 o                         
  -3   9   4        414.27        514.09        15.01 o                         
  -2   9   4      12115.10      11342.12       300.01 o                         
  -1   9   4       8074.72       7725.19       204.18 o                         
   0   9   4       3252.55       3151.05        83.26 o                         
   1   9   4         42.29         59.33         4.87 o                         
   2   9   4        281.37        282.87        20.51 o                         
   3   9   4       5149.97       5031.90       148.56 o                         
   4   9   4       8949.47       8532.82       268.11 o                         
   5   9   4         34.22         77.47         8.63 o                         
   6   9   4       3038.79       3100.93        82.96 o                         
   7   9   4      12647.57      12262.29       323.63 o                         
   8   9   4       7194.64       6923.54       183.42 o                         
  -8  10   4       4447.87       4393.48       145.59 o                         
  -7  10   4          8.71         18.56        10.72 o                         
  -6  10   4        988.72       1019.98        29.40 o                         
  -5  10   4        419.36        425.69        14.71 o                         
  -4  10   4       3327.02       3089.90        82.44 o                         
  -3  10   4        284.89        299.48        10.00 o                         
  -2  10   4      23891.84      23459.04       619.11 o                         
  -1  10   4      38518.69      38110.81      1006.94 o                         
   0  10   4      55130.14      55891.20      1866.21 o                         
   1  10   4        154.67        212.02        26.65 o                         
   2  10   4      25229.97      25617.13       904.18 o                         
   3  10   4      39138.49      38543.39      1018.52 o                         
   4  10   4      16680.76      16312.21       431.28 o                         
   5  10   4        119.03        148.08        10.84 o                         
   6  10   4       3482.00       3676.99       142.77 o                         
   7  10   4        568.90        613.14        98.46 o                         
   8  10   4         10.14        178.32        20.28 o                         
  -8  11   4       5853.70       5423.11       148.91 o                         
  -7  11   4         53.01        102.36        12.33 o                         
  -6  11   4      21421.14      20407.97       539.68 o                         
  -5  11   4      28132.02      27341.01       722.30 o                         
  -4  11   4      13189.55      12281.25       325.03 o                         
  -3  11   4        161.42        210.37        10.92 o                         
  -2  11   4      16145.93      15834.02       482.66 o                         
  -1  11   4      10836.40      10105.65       267.02 o                         
   0  11   4       2732.48       2553.93        72.67 o                         
   1  11   4          0.86         18.43         5.54 o                         
   2  11   4         75.11        133.06         8.87 o                         
   3  11   4       6338.90       6083.41       251.75 o                         
   4  11   4       8415.47       8201.20       216.33 o                         
   5  11   4        752.04        876.38        27.01 o                         
   6  11   4      11034.23      10705.07       282.48 o                         
   7  11   4      16842.36      15758.68       445.50 o                         
   8  11   4       8524.24       7847.80       212.99 o                         
  -8  12   4        285.90        316.95        18.54 o                         
  -7  12   4        317.21        356.12        15.53 o                         
  -6  12   4        108.70        137.27        12.18 o                         
  -5  12   4         71.92        101.22         9.92 o                         
  -4  12   4        147.87        182.44         9.12 o                         
  -3  12   4       2502.20       2385.69        73.83 o                         
  -2  12   4       3857.85       3808.03       101.03 o                         
  -1  12   4      17272.34      16805.17       472.30 o                         
   0  12   4       2846.74       2689.61        71.68 o                         
   1  12   4      13216.55      12634.87       333.22 o                         
   2  12   4       4158.43       3864.37       102.88 o                         
   3  12   4      17371.14      16903.21       476.30 o                         
   4  12   4       5027.88       4941.61       131.41 o                         
   5  12   4       1100.05       1186.41        36.51 o                         
   6  12   4       1136.15       1156.05        50.07 o                         
   7  12   4        424.21        456.39       112.00 o                         
  -8  13   4        151.58        159.82        18.50 o                         
  -7  13   4       4760.50       4586.60       122.44 o                         
  -6  13   4         72.91        120.79        10.92 o                         
  -5  13   4       5040.92       4862.57       138.10 o                         
  -4  13   4       1086.53       1113.28        31.15 o                         
  -3  13   4      14391.84      14003.79       370.30 o                         
  -2  13   4         49.39         78.38         7.10 o                         
  -1  13   4       1949.32       1937.90        51.90 o                         
   0  13   4        285.68        304.69        10.97 o                         
   1  13   4         79.25        141.29         8.62 o                         
   2  13   4          0.94         27.96         6.98 o                         
   3  13   4       2060.43       1930.95        61.53 o                         
   4  13   4        382.28        446.30        20.87 o                         
   5  13   4       9814.87       9370.41       247.16 o                         
   6  13   4        101.76        162.09        11.60 o                         
   7  13   4       4125.67       3947.54       105.22 o                         
  -8  14   4       1449.07       1319.97        44.34 o                         
  -7  14   4       2376.33       2278.91        89.68 o                         
  -6  14   4         15.30         33.22        12.11 o                         
  -5  14   4          0.89          9.70         9.15 o                         
  -4  14   4        502.60        559.64        17.63 o                         
  -3  14   4       7086.59       7030.46       186.02 o                         
  -2  14   4       4604.49       4442.47       117.67 o                         
  -1  14   4       1557.47       1615.82        43.59 o                         
   0  14   4      14212.45      14051.01       369.98 o                         
   1  14   4      41179.31      40276.34      1131.50 o                         
   2  14   4       8088.74       7413.47       311.22 o                         
   3  14   4       1276.42       1424.55        39.49 o                         
   4  14   4      12754.23      11944.32       316.11 o                         
   5  14   4      10982.48      10730.63       283.56 o                         
   6  14   4        995.11        971.32        49.76 o                         
   7  14   4          2.22         20.09        11.17 o                         
  -8  15   4       5780.41       5183.99       212.77 o                         
  -7  15   4      17601.40      16679.14       440.84 o                         
  -6  15   4      13032.86      12556.88       332.44 o                         
  -5  15   4         81.39        137.42        11.50 o                         
  -4  15   4      13023.98      12800.05       337.39 o                         
  -3  15   4      26263.20      25150.87       663.37 o                         
  -2  15   4      14230.13      13738.44       363.20 o                         
  -1  15   4         59.10         77.24         6.84 o                         
   0  15   4       2404.15       2242.49       108.15 o                         
   1  15   4         50.29        140.93        13.71 o                         
   2  15   4        758.14        841.80        34.48 o                         
   3  15   4        125.46        148.98        16.65 o                         
   4  15   4      11178.14      10764.95       328.11 o                         
   5  15   4      15872.34      14994.67       394.86 o                         
   6  15   4       9648.97       9055.70       239.63 o                         
   7  15   4        614.21        587.79        22.09 o                         
  -7  16   4       2353.22       2232.11        77.77 o                         
  -6  16   4        399.86        426.92        16.55 o                         
  -5  16   4          6.94         19.67        10.01 o                         
  -4  16   4       1237.72       1333.75        36.88 o                         
  -3  16   4      11022.41      10972.85       309.96 o                         
  -2  16   4      14869.48      14531.64       383.68 o                         
  -1  16   4        174.59        214.70         9.06 o                         
   0  16   4      22542.31      21344.05       562.74 o                         
   1  16   4      32489.75      30739.08       979.25 o                         
   2  16   4      15218.40      14384.52       379.94 o                         
   3  16   4        358.78        444.53        15.47 o                         
   4  16   4      17708.94      16168.59       426.14 o                         
   5  16   4       7224.18       7015.75       185.61 o                         
   6  16   4       2188.76       2010.85       104.37 o                         
   7  16   4          2.60         21.23        10.98 o                         
  -7  17   4       6209.83       5726.83       152.06 o                         
  -6  17   4       5617.55       5468.19       172.73 o                         
  -5  17   4        565.20        629.79        20.26 o                         
  -4  17   4        866.31       1008.03        28.79 o                         
  -3  17   4      11982.05      11956.04       315.13 o                         
  -2  17   4       3310.68       3440.29        98.68 o                         
  -1  17   4        505.27        531.88        16.32 o                         
   0  17   4       1212.50       1221.51        54.82 o                         
   1  17   4        165.46        215.22        15.44 o                         
   2  17   4        146.15        187.16        13.82 o                         
   3  17   4        310.93        322.23        17.48 o                         
   4  17   4       2803.21       2799.82        79.87 o                         
   5  17   4       6401.02       5978.41       158.70 o                         
   6  17   4       3875.58       3537.68        95.48 o                         
  -7  18   4        161.99        166.29        13.78 o                         
  -6  18   4          6.66         14.50        11.53 o                         
  -5  18   4          3.33         14.95        12.07 o                         
  -4  18   4        413.40        495.94        16.97 o                         
  -3  18   4        721.13        845.27        24.55 o                         
  -2  18   4          2.79         36.80         7.57 o                         
  -1  18   4       5938.06       5861.20       176.18 o                         
   0  18   4        595.76        653.78        28.82 o                         
   1  18   4       3433.84       3466.64       106.98 o                         
   2  18   4         26.53         79.01        10.25 o                         
   3  18   4       3270.72       3360.84        89.97 o                         
   4  18   4          7.81         28.40        10.90 o                         
   5  18   4        653.22        686.02        21.90 o                         
   6  18   4         56.01         70.93        14.41 o                         
  -6  19   4       1352.87       1324.87        37.75 o                         
  -5  19   4       6860.93       7034.12       193.67 o                         
  -4  19   4       9640.01       9500.28       251.52 o                         
  -3  19   4         28.43         58.55         9.64 o                         
  -2  19   4       1145.39       1204.24        33.42 o                         
  -1  19   4       2936.01       3029.24        80.90 o                         
   0  19   4       1370.10       1484.33        54.84 o                         
   1  19   4        102.17         93.67         9.09 o                         
   2  19   4         44.84         54.50         8.56 o                         
   3  19   4       1702.94       1778.82        65.20 o                         
   4  19   4       3115.04       3085.01       102.72 o                         
   5  19   4         38.38         57.19        10.59 o                         
   6  19   4       1357.77       1217.96        34.93 o                         
  -6  20   4         44.25         66.50        12.41 o                         
  -5  20   4         56.94         64.41        11.62 o                         
  -4  20   4       1988.79       2112.70        57.41 o                         
  -3  20   4        424.20        523.90        17.31 o                         
  -2  20   4       1887.26       2134.65        57.44 o                         
  -1  20   4       6384.38       6392.38       169.52 o                         
   0  20   4      26372.19      26526.66       700.31 o                         
   1  20   4        530.19        606.35        18.72 o                         
   2  20   4       6740.35       6554.38       173.83 o                         
   3  20   4      10334.19       9695.86       256.61 o                         
   4  20   4      14301.53      13668.95       361.64 o                         
   5  20   4        208.49        197.35        12.65 o                         
  -6  21   4       4034.24       3726.17        99.52 o                         
  -5  21   4       6445.46       6273.19       166.31 o                         
  -4  21   4      17935.07      17838.23       470.75 o                         
  -3  21   4       2088.03       2244.24        63.53 o                         
  -2  21   4       2777.34       3017.26        80.85 o                         
  -1  21   4       1757.16       1955.19        52.93 o                         
   0  21   4       2258.31       2451.58        84.50 o                         
   1  21   4         24.97         35.39         8.57 o                         
   2  21   4          8.96         29.12         8.95 o                         
   3  21   4       1030.83       1057.01        35.42 o                         
   4  21   4      11166.15      10003.24       263.77 o                         
   5  21   4        200.49        209.76        12.60 o                         
  -5  22   4         84.74         78.93        12.56 o                         
  -4  22   4       1081.14       1145.04        32.83 o                         
  -3  22   4        423.89        489.78        16.76 o                         
  -2  22   4        659.82        847.75        24.72 o                         
  -1  22   4       2993.59       3169.07        90.67 o                         
   0  22   4      19920.46      20892.19       572.49 o                         
   1  22   4        637.15        786.36        23.28 o                         
   2  22   4         19.95         74.51        12.08 o                         
   3  22   4       1363.99       1555.70        43.01 o                         
   4  22   4      12879.31      11837.89       313.13 o                         
  -5  23   4         12.61         45.57        26.39 o                         
  -4  23   4       2034.48       2196.52        90.19 o                         
  -3  23   4         25.72         51.57        11.53 o                         
  -2  23   4        785.97        888.72        26.07 o                         
  -1  23   4         31.60         67.05         9.05 o                         
   0  23   4        568.79        688.20        20.90 o                         
   1  23   4         10.41         23.93         9.28 o                         
   2  23   4        249.55        266.93        12.42 o                         
   3  23   4         48.33         58.31        10.34 o                         
   4  23   4       2553.36       2394.54        69.42 o                         
  -4  24   4          6.14         -3.55        13.90 o                         
  -3  24   4        381.95        481.21        17.17 o                         
  -2  24   4       8065.90       8309.08       219.91 o                         
  -1  24   4       1216.63       1319.32        36.74 o                         
   0  24   4        126.75        211.23        11.99 o                         
   1  24   4       1013.21       1095.25        34.19 o                         
   2  24   4      16810.79      16099.08       425.63 o                         
   3  24   4       1373.68       1343.68        38.02 o                         
  -3  25   4       1985.36       2031.18        55.41 o                         
  -2  25   4      12859.06      13241.17       349.53 o                         
  -1  25   4       1804.20       1964.95        53.56 o                         
   0  25   4         46.00         75.53        10.14 o                         
   1  25   4         11.32         13.45        10.14 o                         
   2  25   4        747.07        758.17        29.28 o                         
  -2  26   4      12856.67      12569.29       331.57 o                         
  -1  26   4       2709.25       2832.08        76.06 o                         
   0  26   4        646.54        775.25        23.66 o                         
   1  26   4        871.32        924.77        27.36 o                         
  -9   1   5       1624.06       1705.29        60.61 o                         
  -8   1   5        426.24        541.55        20.11 o                         
  -7   1   5        247.89        310.97        15.18 o                         
  -6   1   5        558.11        617.57        19.42 o                         
  -5   1   5          6.05         40.90         7.31 o                         
  -4   1   5         99.33        152.43         7.18 o                         
  -3   1   5        292.51        328.16        10.93 o                         
   0   1   5      11239.21      10893.53       289.43 o                         
   1   1   5       4666.35       4646.48       123.00 o                         
   2   1   5       9779.23       9520.36       251.89 o                         
   3   1   5       7863.62       7316.54       193.27 o                         
   4   1   5       4586.95       4125.41       126.69 o                         
   5   1   5       1022.07       1128.95        31.86 o                         
   6   1   5       4177.86       4407.60       183.39 o                         
   7   1   5        583.41        748.69        90.66 o                         
   8   1   5          3.27         67.84        13.20 o                         
  -9   2   5       2744.37       2748.62       104.34 o                         
  -8   2   5       1906.41       2055.89        56.38 o                         
  -7   2   5       4965.98       5154.33       137.29 o                         
  -6   2   5      20158.63      20473.10       540.69 o                         
  -5   2   5      15532.46      15803.48       418.18 o                         
  -4   2   5       9490.54       9552.30       252.90 o                         
  -3   2   5       5651.55       5606.36       210.24 o                         
  -2   2   5      14295.82      17317.23       918.86 o                         
  -1   2   5       7064.29       6719.17       251.87 o                         
   0   2   5       4757.01       4359.87       163.36 o                         
   1   2   5        291.06        366.77        17.59 o                         
   2   2   5        364.33        432.77        37.42 o                         
   3   2   5       1760.75       1819.40        99.48 o                         
   4   2   5       3719.58       3296.42       116.73 o                         
   5   2   5       1541.71       1603.33        44.01 o                         
   6   2   5      22197.18      23516.43       715.88 o                         
   7   2   5       7661.88       7786.37       237.63 o                         
   8   2   5       5035.78       4753.20       126.37 o                         
  -9   3   5       7122.41       6960.90       184.74 o                         
  -8   3   5        558.89        642.06        24.73 o                         
  -7   3   5       1150.69       1247.71        35.66 o                         
  -6   3   5       1063.91       1137.49        34.58 o                         
  -5   3   5          0.61         46.06         7.27 o                         
  -4   3   5       1265.67       1335.63        38.52 o                         
  -3   3   5       2204.03       2304.74        86.91 o                         
  -1   3   5      22878.90      21870.27       945.30 o                         
   0   3   5      20806.38      20205.77       751.13 o                         
   1   3   5       1655.22       1605.85        42.85 o                         
   2   3   5      39556.65      39355.85      1316.34 o                         
   3   3   5      17872.11      16920.79       446.82 o                         
   4   3   5       6717.69       6122.30       187.28 o                         
   5   3   5        971.65       1102.47        31.32 o                         
   6   3   5       6755.87       7503.54       460.63 o                         
   7   3   5        705.16        866.45       105.70 o                         
   8   3   5         62.15        143.41        13.07 o                         
  -9   4   5       2416.06       2722.47        85.33 o                         
  -8   4   5        219.12        252.00        14.64 o                         
  -7   4   5        820.85        895.98        27.15 o                         
  -6   4   5      15280.70      15338.95       403.61 o                         
  -5   4   5       9540.42       9836.38       260.56 o                         
  -4   4   5       3697.67       3913.13       111.23 o                         
  -3   4   5       1475.47       1512.07        57.66 o                         
  -2   4   5      11313.11      11677.91       892.18 o                         
  -1   4   5       8205.63       7809.78       291.57 o                         
   0   4   5        355.57        391.70        15.92 o                         
   1   4   5         26.20         22.28         4.21 o                         
   2   4   5         32.15        125.39        12.85 o                         
   3   4   5       1813.04       1732.21        93.90 o                         
   4   4   5        253.74        275.33        11.70 o                         
   5   4   5        106.52        167.07        15.72 o                         
   6   4   5      14915.38      14861.83       392.98 o                         
   7   4   5       7944.71       8104.09       214.57 o                         
   8   4   5        449.83        512.57        34.60 o                         
  -9   5   5       1221.68       1173.56        35.52 o                         
  -8   5   5        428.95        449.32        18.65 o                         
  -7   5   5        497.10        573.73        19.59 o                         
  -6   5   5        565.40        584.50        18.63 o                         
  -5   5   5          0.27         18.60         8.56 o                         
  -4   5   5         82.65        107.39         6.83 o                         
  -3   5   5        466.00        513.09        21.22 o                         
  -2   5   5       1135.40       1213.28        46.27 o                         
  -1   5   5       2606.57       2533.52        95.20 o                         
   0   5   5       1121.52       1238.40        33.31 o                         
   1   5   5       1389.38       1564.54        53.18 o                         
   2   5   5       5275.63       5316.34       152.40 o                         
   3   5   5       9100.57       7863.94       263.56 o                         
   4   5   5       1700.06       1895.29        59.36 o                         
   5   5   5        351.57        475.53        26.67 o                         
   6   5   5       1471.79       1651.29        63.18 o                         
   7   5   5        248.69        322.26        20.85 o                         
   8   5   5          5.47         44.16        12.31 o                         
  -8   6   5       3541.70       3603.68       101.52 o                         
  -7   6   5       8147.17       8303.58       219.88 o                         
  -6   6   5         72.25        125.27        10.21 o                         
  -5   6   5         96.30        129.58         8.79 o                         
  -4   6   5      13965.35      13622.15       360.35 o                         
  -3   6   5      11906.27      12025.24       367.77 o                         
  -2   6   5         72.98        103.09         7.93 o                         
  -1   6   5        245.10        284.92        12.46 o                         
   0   6   5       2394.04       2412.78        64.11 o                         
   1   6   5        114.07        170.90        12.31 o                         
   2   6   5          3.62         21.79         7.92 o                         
   3   6   5        152.25        136.44        10.51 o                         
   4   6   5       6464.84       5950.78       171.02 o                         
   5   6   5       5564.12       5477.86       145.34 o                         
   6   6   5        187.96        281.76        12.64 o                         
   7   6   5        904.05       1036.59        30.18 o                         
   8   6   5      11535.63      11078.13       408.86 o                         
  -8   7   5       5575.42       5454.06       144.93 o                         
  -7   7   5       3957.43       3918.25       104.60 o                         
  -6   7   5        100.31        137.82        11.59 o                         
  -5   7   5         10.42         43.28        10.54 o                         
  -4   7   5       1452.32       1517.11        41.16 o                         
  -3   7   5       6242.32       6155.42       163.41 o                         
  -2   7   5       1480.21       1496.67        56.96 o                         
  -1   7   5       3290.53       3183.05       137.67 o                         
   0   7   5      45645.06      44835.66      1675.24 o                         
   1   7   5      26015.12      25561.20       673.56 o                         
   2   7   5       8867.51       8073.53       213.25 o                         
   3   7   5       2849.24       2676.55        71.75 o                         
   4   7   5      34009.15      32511.40       916.58 o                         
   5   7   5      13059.85      13292.06       438.11 o                         
   6   7   5       1408.21       1678.57        58.29 o                         
   7   7   5         24.33         31.19        10.80 o                         
   8   7   5         89.11        208.03        28.04 o                         
  -8   8   5       7414.90       7154.12       189.67 o                         
  -7   8   5      17481.20      16797.97       474.83 o                         
  -6   8   5       4985.23       5019.21       133.50 o                         
  -5   8   5       3392.04       3630.33       103.27 o                         
  -4   8   5      32958.49      32609.57       862.17 o                         
  -3   8   5      26740.27      26085.83       689.35 o                         
  -2   8   5       3685.51       3404.21       127.69 o                         
  -1   8   5       2171.94       2142.57        65.85 o                         
   0   8   5      11160.72      10579.08       279.44 o                         
   1   8   5        783.00        915.42        47.28 o                         
   2   8   5        283.00        291.51        18.87 o                         
   3   8   5        391.84        439.31        30.45 o                         
   4   8   5      12151.44      11621.37       430.06 o                         
   5   8   5      10837.73      10429.75       275.33 o                         
   6   8   5       6587.41       6418.59       170.44 o                         
   7   8   5        251.92        304.86        14.23 o                         
  -8   9   5       3134.26       3052.78        82.33 o                         
  -7   9   5       2839.22       2925.08        79.49 o                         
  -6   9   5         44.92         58.18        10.81 o                         
  -5   9   5          3.05         28.74         8.63 o                         
  -4   9   5       1348.14       1364.54        43.74 o                         
  -3   9   5       5489.15       5277.81       139.87 o                         
  -2   9   5       1396.19       1403.22        37.77 o                         
  -1   9   5       2542.83       2483.47        66.13 o                         
   0   9   5      43350.94      44387.78      1250.93 o                         
   1   9   5      23724.56      22623.03       595.42 o                         
   2   9   5       1646.56       1541.44        48.33 o                         
   3   9   5        312.57        352.38        12.79 o                         
   4   9   5      15966.51      15001.17       396.60 o                         
   5   9   5       3960.39       4035.28       109.94 o                         
   6   9   5       1223.86       1366.14        48.69 o                         
   7   9   5        130.47        135.83        12.11 o                         
  -8  10   5        747.28        747.11        29.39 o                         
  -7  10   5       2274.46       2234.96        60.89 o                         
  -6  10   5         83.40        100.02        12.31 o                         
  -5  10   5        373.65        427.64        14.95 o                         
  -4  10   5       5839.94       5603.40       158.87 o                         
  -3  10   5       6012.16       5639.39       149.47 o                         
  -2  10   5        558.21        612.03        18.52 o                         
  -1  10   5         50.72         72.90         5.31 o                         
   0  10   5       2042.77       2027.12        54.06 o                         
   1  10   5        142.67        175.12         9.89 o                         
   2  10   5         11.53         35.53         7.13 o                         
   3  10   5         40.59         45.77         9.24 o                         
   4  10   5       1292.54       1293.70        41.60 o                         
   5  10   5       2186.71       2282.17        67.19 o                         
   6  10   5         31.55         86.96        10.96 o                         
   7  10   5        155.95        223.85        17.16 o                         
  -8  11   5         69.27         73.67        14.36 o                         
  -7  11   5        119.43        117.56        13.13 o                         
  -6  11   5        178.76        175.54        12.46 o                         
  -5  11   5          0.39         32.42         9.52 o                         
  -4  11   5        123.22        150.47         9.02 o                         
  -3  11   5         13.10         19.40        10.00 o                         
  -2  11   5       4795.12       4528.21       146.48 o                         
  -1  11   5       4078.13       3948.33       104.69 o                         
   0  11   5        304.56        320.68        10.46 o                         
   1  11   5         47.82        100.48        11.34 o                         
   2  11   5       5961.20       5462.96       144.90 o                         
   3  11   5       1848.97       1844.03        62.71 o                         
   4  11   5        179.55        221.95        13.33 o                         
   5  11   5          6.88          5.47        10.07 o                         
   6  11   5       1334.46       1270.55        46.87 o                         
   7  11   5        327.64        330.98        22.90 o                         
  -8  12   5       2946.22       2612.57       126.00 o                         
  -7  12   5       3554.22       3459.39        93.04 o                         
  -6  12   5      13810.09      13228.31       350.10 o                         
  -5  12   5       9718.69       9611.29       254.71 o                         
  -4  12   5       5637.36       5343.42       141.84 o                         
  -3  12   5       2073.89       1987.48        61.14 o                         
  -2  12   5      12309.73      11101.72       293.21 o                         
  -1  12   5       5382.53       4953.21       131.34 o                         
   0  12   5       1706.76       1640.71        50.23 o                         
   1  12   5        381.49        407.58        14.82 o                         
   2  12   5         84.84        161.04        17.92 o                         
   3  12   5        866.82        942.35        97.41 o                         
   4  12   5       2718.75       2769.72        74.23 o                         
   5  12   5       2900.20       2995.50        80.14 o                         
   6  12   5       8133.07       7698.79       203.72 o                         
   7  12   5       4041.79       3769.94       112.23 o                         
  -7  13   5       1444.32       1330.80        38.05 o                         
  -6  13   5       1130.03       1172.79        33.85 o                         
  -5  13   5          8.21         21.56        10.45 o                         
  -4  13   5        718.08        745.98        23.55 o                         
  -3  13   5        978.41       1035.13        28.99 o                         
  -2  13   5       9501.43       9051.50       239.89 o                         
  -1  13   5      13294.70      12201.10       321.98 o                         
   0  13   5      16104.25      15334.60       405.78 o                         
   1  13   5       7156.82       6907.24       183.00 o                         
   2  13   5      20163.94      19484.64       514.37 o                         
   3  13   5      13644.61      12826.41       339.23 o                         
   4  13   5      11966.64      11269.50       297.71 o                         
   5  13   5       7198.29       6782.62       179.15 o                         
   6  13   5       3303.26       3137.16        93.10 o                         
   7  13   5        273.29        304.58        25.36 o                         
  -7  14   5       5424.53       4900.98       130.65 o                         
  -6  14   5       7829.06       7696.59       203.88 o                         
  -5  14   5       2699.42       2840.90        76.43 o                         
  -4  14   5      12212.38      11915.32       315.44 o                         
  -3  14   5       5259.48       5133.98       136.31 o                         
  -2  14   5       6918.48       6814.78       180.32 o                         
  -1  14   5       3110.45       3106.30        82.60 o                         
   0  14   5       1627.61       1636.30        44.19 o                         
   1  14   5         25.87         59.29         7.62 o                         
   2  14   5         15.52         51.93         8.78 o                         
   3  14   5        892.21        950.15        31.99 o                         
   4  14   5       2669.13       2806.05        79.54 o                         
   5  14   5       4671.85       4451.00       164.70 o                         
   6  14   5       3258.37       3034.66       103.40 o                         
  -7  15   5        544.09        551.24        20.67 o                         
  -6  15   5         38.61         37.99        12.44 o                         
  -5  15   5          3.71          9.97        11.62 o                         
  -4  15   5        460.90        534.93        18.65 o                         
  -3  15   5        554.34        613.98        18.76 o                         
  -2  15   5         86.99        140.01        11.26 o                         
  -1  15   5        253.87        287.61        11.68 o                         
   0  15   5       3494.02       3495.35        92.97 o                         
   1  15   5       1215.73       1316.61        36.39 o                         
   2  15   5          9.28         26.00         8.29 o                         
   3  15   5         11.28         69.64         9.56 o                         
   4  15   5       1036.88       1138.79        37.86 o                         
   5  15   5       1183.96       1234.85        35.04 o                         
   6  15   5          3.14         10.16        11.19 o                         
  -7  16   5         36.43         42.66        13.89 o                         
  -6  16   5       1739.05       1741.54        48.32 o                         
  -5  16   5       4395.15       4249.78       113.32 o                         
  -4  16   5         75.74        130.33        10.20 o                         
  -3  16   5        198.06        271.75        11.68 o                         
  -2  16   5       3098.69       3169.74        97.62 o                         
  -1  16   5       2440.86       2430.36        65.01 o                         
   0  16   5          2.78          9.18         7.55 o                         
   1  16   5        114.12        113.26         8.77 o                         
   2  16   5         82.82        119.23        11.14 o                         
   3  16   5        181.55        270.30        15.84 o                         
   4  16   5        349.25        357.81        14.52 o                         
   5  16   5         67.95         72.50        10.84 o                         
   6  16   5       3776.25       3289.71        88.41 o                         
  -6  17   5        344.97        352.73        15.68 o                         
  -5  17   5          6.99         20.37        10.84 o                         
  -4  17   5        335.63        408.37        16.73 o                         
  -3  17   5        985.84       1071.45        32.49 o                         
  -2  17   5       9680.99       9377.81       286.45 o                         
  -1  17   5      14856.98      14234.64       423.68 o                         
   0  17   5       4459.62       4454.38       126.28 o                         
   1  17   5       1002.14       1081.84        30.59 o                         
   2  17   5      24864.33      24203.86       638.57 o                         
   3  17   5      12022.00      11337.79       305.91 o                         
   4  17   5       3230.34       3174.72        85.11 o                         
   5  17   5        348.39        394.74        22.56 o                         
   6  17   5       2903.29       2673.90       122.12 o                         
  -6  18   5      17654.78      16477.14       434.94 o                         
  -5  18   5      18468.14      17686.48       467.02 o                         
  -4  18   5       3430.56       3606.36        96.23 o                         
  -3  18   5       1981.75       2106.08        61.07 o                         
  -2  18   5      17258.16      17387.15       458.41 o                         
  -1  18   5      12283.80      11542.25       325.40 o                         
   0  18   5       1356.69       1430.19        49.02 o                         
   1  18   5         99.37        143.64        10.63 o                         
   2  18   5        414.55        473.84        24.75 o                         
   3  18   5       2221.15       2408.50        75.25 o                         
   4  18   5       1431.58       1514.67        53.38 o                         
   5  18   5       1239.82       1222.03        38.33 o                         
  -6  19   5       1020.28        951.29        30.83 o                         
  -5  19   5          0.34          6.78        11.75 o                         
  -4  19   5          5.58         19.20        10.71 o                         
  -3  19   5        202.99        227.67        14.41 o                         
  -2  19   5       9884.36       9851.44       260.77 o                         
  -1  19   5      17671.52      16946.54       517.27 o                         
   0  19   5       4460.73       4674.41       123.92 o                         
   1  19   5       1439.47       1539.32        42.58 o                         
   2  19   5      22263.94      21824.22       576.41 o                         
   3  19   5      16756.67      16004.38       423.09 o                         
   4  19   5       2988.60       2856.00        77.09 o                         
   5  19   5        564.85        569.92        22.07 o                         
  -5  20   5       6267.86       6119.35       215.80 o                         
  -4  20   5        224.48        298.92        13.79 o                         
  -3  20   5        291.92        344.95        14.68 o                         
  -2  20   5       5232.38       5363.27       142.81 o                         
  -1  20   5       3867.57       4027.70       123.84 o                         
   0  20   5         52.58         88.18         9.55 o                         
   1  20   5        135.92        168.50        10.56 o                         
   2  20   5         64.95         90.70         9.95 o                         
   3  20   5        586.64        626.02        24.76 o                         
   4  20   5         52.20         95.34        11.25 o                         
  -5  21   5          4.19         11.44        12.47 o                         
  -4  21   5        262.34        296.94        14.06 o                         
  -3  21   5        500.70        595.33        19.78 o                         
  -2  21   5        310.69        399.26        15.12 o                         
  -1  21   5       1844.63       1980.57        53.79 o                         
   0  21   5       5319.84       5453.39       196.88 o                         
   1  21   5       6641.23       6618.52       175.18 o                         
   2  21   5        584.35        684.65        21.69 o                         
   3  21   5        298.92        337.63        16.52 o                         
   4  21   5       2039.54       1868.47        59.61 o                         
  -4  22   5      12768.03      12264.06       324.35 o                         
  -3  22   5       8575.63       8569.08       227.26 o                         
  -2  22   5        872.76       1010.76        29.44 o                         
  -1  22   5         25.36         30.34        10.07 o                         
   0  22   5       2268.17       2393.84       106.13 o                         
   1  22   5        295.95        429.64        18.64 o                         
   2  22   5          0.55         22.43        10.03 o                         
   3  22   5         46.49         40.77        11.34 o                         
  -3  23   5       2142.38       2215.10        68.22 o                         
  -2  23   5       2350.87       2512.10        67.86 o                         
  -1  23   5       2220.66       2372.13        64.23 o                         
   0  23   5      16639.31      16357.38       431.89 o                         
   1  23   5      11130.72      11063.95       328.44 o                         
   2  23   5       3613.43       3587.06        96.05 o                         
   3  23   5       1995.25       1769.61        49.46 o                         
  -2  24   5       2174.48       2307.91        62.67 o                         
  -1  24   5        927.27       1070.24        31.00 o                         
   0  24   5       1414.24       1580.93        51.64 o                         
   1  24   5        128.73        167.61        20.32 o                         
   2  24   5         26.31         42.08        11.48 o                         
  -1  25   5        216.22        287.07        25.88 o                         
   0  25   5       2725.78       2829.51        81.34 o                         
  -8   0   6       4658.08       4631.82       174.48 o                         
  -7   0   6       7403.02       7730.86       289.67 o                         
  -6   0   6        806.80        868.14        37.47 o                         
  -5   0   6         15.29         20.35         9.25 o                         
  -4   0   6        932.53       1110.38        83.65 o                         
   0   0   6      22938.89      23546.10      1256.44 o                         
   1   0   6      87812.48      90073.59      6744.48 o                         
   2   0   6       7799.73       7564.59       282.97 o                         
   3   0   6         98.84        128.77        15.46 o                         
   4   0   6      13155.31      12242.72       483.33 o                         
   5   0   6      33938.91      36175.91      1428.33 o                         
   6   0   6       2524.90       2926.48       145.30 o                         
   7   0   6        287.04        307.71        20.35 o                         
  -8   1   6       2652.72       2690.09        90.87 o                         
  -7   1   6      16502.22      17356.99       489.50 o                         
  -6   1   6       7008.54       7021.87       186.05 o                         
  -5   1   6        336.22        373.27        12.92 o                         
  -4   1   6      15109.54      15167.48       568.26 o                         
   0   1   6       4630.75       4605.99       172.73 o                         
   1   1   6       2887.99       3173.30       278.30 o                         
   2   1   6         31.17        112.08        28.64 o                         
   3   1   6         64.70         86.66        10.59 o                         
   4   1   6       1532.36       1667.19        72.36 o                         
   5   1   6      22108.96      23385.56       803.13 o                         
   6   1   6       3724.79       4024.00       107.64 o                         
   7   1   6        163.80        257.53        14.20 o                         
  -8   2   6        479.17        478.93        19.47 o                         
  -7   2   6       2752.70       2852.66        77.18 o                         
  -6   2   6         97.93        127.15        10.25 o                         
  -5   2   6         26.05         37.72         6.15 o                         
  -4   2   6         38.47         58.86         7.59 o                         
  -3   2   6       3585.06       3786.22       285.83 o                         
  -1   2   6       3486.28       3454.56       185.39 o                         
   0   2   6       1602.34       1691.10        63.92 o                         
   1   2   6      28635.40      29949.77       791.19 o                         
   2   2   6        720.67        753.73        21.87 o                         
   3   2   6       3539.04       3739.36        99.81 o                         
   4   2   6       1201.98       1366.25        37.93 o                         
   5   2   6       9369.32      10378.99       292.84 o                         
   6   2   6        291.69        381.92        17.81 o                         
   7   2   6         46.41         86.84        12.49 o                         
  -8   3   6        261.69        307.62        17.91 o                         
  -7   3   6        398.04        459.78        18.80 o                         
  -6   3   6        336.74        406.25        18.41 o                         
  -5   3   6      16880.71      17060.37       452.14 o                         
  -4   3   6       1275.50       1429.23        54.70 o                         
  -3   3   6       1991.28       2115.04        79.84 o                         
  -2   3   6       2373.27       2554.54        96.18 o                         
  -1   3   6      13159.06      13193.47       493.75 o                         
   0   3   6        291.17        351.32        14.97 o                         
   1   3   6         28.91         72.45         6.40 o                         
   2   3   6          7.74         31.99         7.06 o                         
   3   3   6       1921.85       1887.09       235.89 o                         
   4   3   6        376.38        460.14        17.51 o                         
   5   3   6       1718.04       1900.97        52.00 o                         
   6   3   6        571.41        722.22        24.86 o                         
   7   3   6       6195.83       6026.28       160.09 o                         
  -8   4   6       1525.22       1577.39        50.42 o                         
  -7   4   6        345.59        347.50        19.40 o                         
  -6   4   6        676.89        691.41        22.80 o                         
  -5   4   6        167.68        214.71         8.89 o                         
  -4   4   6        238.26        339.00        15.89 o                         
  -3   4   6        446.32        545.10        22.52 o                         
  -2   4   6       1539.22       1617.96        61.22 o                         
  -1   4   6      37621.53      38707.21      1449.40 o                         
   0   4   6      15345.39      14923.07       558.12 o                         
   1   4   6       1560.35       1524.92        40.87 o                         
   2   4   6      13571.55      13007.06       343.93 o                         
   3   4   6      31853.14      31325.40       824.31 o                         
   4   4   6       8804.30       8727.06       230.36 o                         
   5   4   6        380.16        482.09        24.62 o                         
   6   4   6       2683.23       2822.57        96.30 o                         
   7   4   6       1808.56       2504.56        91.80 o                         
  -8   5   6       3161.67       3047.95        87.95 o                         
  -7   5   6       2507.13       2444.99        66.30 o                         
  -6   5   6       6226.98       6156.30       187.34 o                         
  -5   5   6      42770.70      44294.03      1172.95 o                         
  -4   5   6      26004.82      25895.84       968.18 o                         
  -3   5   6       5922.90       5888.61       221.13 o                         
  -2   5   6       5360.47       5361.93       201.03 o                         
  -1   5   6      23321.23      22718.45       847.19 o                         
   0   5   6       6939.23       7047.28       263.58 o                         
   1   5   6        407.71        524.65        18.44 o                         
   2   5   6         58.17        137.96        16.19 o                         
   3   5   6       1985.37       1945.36        86.08 o                         
   4   5   6       5052.67       5050.94       164.64 o                         
   5   5   6       1380.46       1587.95        54.62 o                         
   6   5   6       5474.01       5729.53       152.20 o                         
   7   5   6      14770.31      13844.15       365.73 o                         
  -8   6   6       2562.44       2600.41        75.92 o                         
  -7   6   6        470.13        489.03        21.28 o                         
  -6   6   6        289.00        278.93        12.86 o                         
  -5   6   6         62.82        109.34         7.70 o                         
  -4   6   6       1227.59       1325.41        51.31 o                         
  -3   6   6        350.20        419.62        18.56 o                         
  -2   6   6       2060.67       2022.28        78.96 o                         
  -1   6   6      21741.56      22085.36       825.58 o                         
   0   6   6      34191.74      34926.25      1306.15 o                         
   1   6   6       6009.98       5737.42       151.88 o                         
   2   6   6       7805.29       7428.29       196.48 o                         
   3   6   6      21158.09      20301.35       534.88 o                         
   4   6   6      14132.46      14014.65       369.52 o                         
   5   6   6       2047.52       2151.56        58.35 o                         
   6   6   6       1902.70       2124.93        93.01 o                         
   7   6   6        956.52       1170.55        98.80 o                         
  -8   7   6       1016.66        883.34        48.22 o                         
  -7   7   6        162.02        169.20        15.63 o                         
  -6   7   6         16.04         47.80        10.57 o                         
  -5   7   6      10581.15      10658.46       282.37 o                         
  -4   7   6       8230.33       8036.33       301.54 o                         
  -3   7   6         26.43         65.49         9.89 o                         
  -2   7   6         10.27         56.81        10.17 o                         
  -1   7   6       4733.39       4646.59       174.29 o                         
   0   7   6       3574.75       3638.27       143.66 o                         
   1   7   6         81.44         91.34         6.54 o                         
   2   7   6          1.61         13.85         7.70 o                         
   3   7   6        499.61        585.41        22.68 o                         
   4   7   6       3011.77       3166.70       114.66 o                         
   5   7   6          1.13          9.22        11.01 o                         
   6   7   6        158.62        240.86        17.02 o                         
   7   7   6       2412.65       2357.80        84.17 o                         
  -8   8   6         20.70         14.68        15.68 o                         
  -7   8   6        324.53        315.37        18.75 o                         
  -6   8   6        315.93        324.67        14.77 o                         
  -5   8   6          3.78          3.79         7.91 o                         
  -4   8   6          1.20         26.46        11.33 o                         
  -3   8   6        279.07        327.26        16.30 o                         
  -2   8   6       4573.92       4556.87       171.35 o                         
  -1   8   6         72.12        110.20        11.85 o                         
   0   8   6       3009.03       3094.45       132.84 o                         
   1   8   6       2122.76       2159.68        57.64 o                         
   2   8   6       8961.24       8588.43       242.68 o                         
   3   8   6       1518.09       1535.74        42.15 o                         
   4   8   6       4019.84       4096.96       108.96 o                         
   5   8   6       1064.12       1073.44        30.88 o                         
   6   8   6        754.17        859.69        37.93 o                         
   7   8   6          3.81         16.41        13.68 o                         
  -7   9   6       5301.75       4970.42       132.92 o                         
  -6   9   6      13869.24      13393.01       354.31 o                         
  -5   9   6       4502.85       4482.05       119.46 o                         
  -4   9   6        592.37        615.48        35.19 o                         
  -3   9   6       7562.08       7304.03       273.90 o                         
  -2   9   6      18585.67      17988.10       672.21 o                         
  -1   9   6       5051.64       4966.21       186.62 o                         
   0   9   6          4.79         29.13         7.76 o                         
   1   9   6        285.27        294.25        17.41 o                         
   2   9   6         39.24        166.86        21.64 o                         
   3   9   6        477.13        626.20        37.77 o                         
   4   9   6        189.07        252.03        12.86 o                         
   5   9   6       4444.72       4589.18       152.82 o                         
   6   9   6      11535.76      10987.10       289.58 o                         
  -7  10   6       2657.42       2524.93        83.30 o                         
  -6  10   6       2293.44       2200.37        59.85 o                         
  -5  10   6        119.08        140.87         9.72 o                         
  -4  10   6          0.78         22.45         9.27 o                         
  -3  10   6       2598.38       2579.33       100.46 o                         
  -2  10   6      12214.04      11907.51       446.21 o                         
  -1  10   6      13295.07      12251.58       458.18 o                         
   0  10   6         93.00        129.84         6.79 o                         
   1  10   6      15927.32      14726.08       428.69 o                         
   2  10   6      43707.58      44001.21      1158.59 o                         
   3  10   6      11122.92      10731.50       283.38 o                         
   4  10   6        673.53        702.80        21.79 o                         
   5  10   6       7997.33       7603.58       201.15 o                         
   6  10   6       8580.75       7986.01       278.90 o                         
  -7  11   6       5023.16       4564.64       146.30 o                         
  -6  11   6      18994.44      18084.89       478.13 o                         
  -5  11   6       9850.45       9785.27       259.65 o                         
  -4  11   6        528.56        586.40        17.82 o                         
  -3  11   6       4323.59       4312.01       162.21 o                         
  -2  11   6      22251.44      22654.68       977.58 o                         
  -1  11   6       7232.75       7052.42       237.05 o                         
   0  11   6         58.96         77.36         7.09 o                         
   1  11   6        433.08        513.73        23.61 o                         
   2  11   6        106.39        267.79        25.07 o                         
   3  11   6        453.49        600.05        38.57 o                         
   4  11   6        102.09        140.19        10.70 o                         
   5  11   6       4368.69       4516.59       133.51 o                         
   6  11   6      17863.49      16884.46       445.07 o                         
  -7  12   6         68.74         92.21        14.21 o                         
  -6  12   6       1248.49       1248.81        35.90 o                         
  -5  12   6         50.83         75.98        10.20 o                         
  -4  12   6          9.61         25.52         8.34 o                         
  -3  12   6        118.56        138.96         9.84 o                         
  -2  12   6       7575.15       7633.39       255.91 o                         
  -1  12   6       1565.91       1661.96        44.75 o                         
   0  12   6       1444.98       1521.97        41.40 o                         
   1  12   6       1019.52       1205.25        40.49 o                         
   2  12   6      25071.41      25135.49       792.41 o                         
   3  12   6       3353.90       3465.22        92.75 o                         
   4  12   6       1978.16       2044.05        55.79 o                         
   5  12   6        801.11        835.01        25.53 o                         
   6  12   6       4383.44       4286.62       162.34 o                         
  -7  13   6        615.47        644.01        32.97 o                         
  -6  13   6       3752.55       3653.18       120.77 o                         
  -5  13   6         73.68        122.08        11.98 o                         
  -4  13   6       8763.14       8717.12       230.88 o                         
  -3  13   6       1497.58       1634.97        44.51 o                         
  -2  13   6       2881.93       3054.93        81.60 o                         
  -1  13   6        183.87        211.44        12.22 o                         
   0  13   6       1923.82       2025.08        54.56 o                         
   1  13   6        365.11        373.95        13.34 o                         
   2  13   6          1.17         35.39         9.15 o                         
   3  13   6         78.62         99.00        10.63 o                         
   4  13   6       2457.81       2579.89        78.13 o                         
   5  13   6        176.20        214.80        12.77 o                         
   6  13   6       3821.74       3565.82        95.46 o                         
  -6  14   6         83.37         88.51        13.14 o                         
  -5  14   6          6.68         25.30        10.76 o                         
  -4  14   6       1000.09       1189.71        33.61 o                         
  -3  14   6        860.28        994.30        28.19 o                         
  -2  14   6         40.39         59.76         9.28 o                         
  -1  14   6       4314.86       4314.71       114.66 o                         
   0  14   6      24262.46      23884.31       630.15 o                         
   1  14   6       7119.27       6981.88       185.06 o                         
   2  14   6        106.75        179.58        11.78 o                         
   3  14   6       5276.84       5175.71       137.49 o                         
   4  14   6      14572.98      14392.41       380.01 o                         
   5  14   6       3191.59       2988.53        80.40 o                         
  -6  15   6         43.53         67.84        13.47 o                         
  -5  15   6       8856.33       8670.65       229.69 o                         
  -4  15   6      31655.37      31450.31       829.79 o                         
  -3  15   6      12658.95      12577.85       331.74 o                         
  -2  15   6         91.83        165.60        11.60 o                         
  -1  15   6       4843.17       4883.96       129.81 o                         
   0  15   6       7846.79       7669.14       227.44 o                         
   1  15   6        636.18        735.88        32.15 o                         
   2  15   6         61.02         92.47        12.70 o                         
   3  15   6        500.75        692.32        36.33 o                         
   4  15   6       6943.46       6592.78       255.62 o                         
   5  15   6       3362.46       3278.68       104.08 o                         
  -6  16   6         12.13         29.63        13.34 o                         
  -5  16   6          3.11          6.41        11.96 o                         
  -4  16   6        425.39        526.44        23.05 o                         
  -3  16   6       1461.69       1563.22        43.02 o                         
  -2  16   6         32.12         55.18        10.32 o                         
  -1  16   6       8125.16       8135.12       215.20 o                         
   0  16   6      24768.30      25187.35       662.99 o                         
   1  16   6       7440.84       7280.32       205.94 o                         
   2  16   6       2535.38       2570.44        69.35 o                         
   3  16   6       6796.80       6571.86       174.05 o                         
   4  16   6      17844.04      16568.56       437.73 o                         
   5  16   6       3563.01       3278.54        88.10 o                         
  -5  17   6       2934.86       2962.14        79.88 o                         
  -4  17   6      12696.35      12438.36       328.35 o                         
  -3  17   6        910.91       1053.24        30.38 o                         
  -2  17   6         92.57        160.72        11.60 o                         
  -1  17   6       2389.88       2644.67        71.09 o                         
   0  17   6       2416.31       2542.48        68.29 o                         
   1  17   6        118.67        180.23        10.92 o                         
   2  17   6          3.41          2.09        10.29 o                         
   3  17   6        254.03        268.37        14.35 o                         
   4  17   6       2231.52       2267.45        75.56 o                         
  -5  18   6          0.42         11.15        12.81 o                         
  -4  18   6        245.19        263.69        14.80 o                         
  -3  18   6        215.76        278.78        13.80 o                         
  -2  18   6        749.51        842.69        30.85 o                         
  -1  18   6        272.89        382.25        15.11 o                         
   0  18   6       2535.65       2899.62        86.95 o                         
   1  18   6        966.15       1110.91        31.99 o                         
   2  18   6       1705.25       1797.80        49.53 o                         
   3  18   6          4.23         53.56        11.15 o                         
   4  18   6       1671.41       1654.38        49.31 o                         
  -5  19   6       1159.97       1022.57        45.50 o                         
  -4  19   6         85.06        130.51        14.23 o                         
  -3  19   6       5197.12       5105.75       135.84 o                         
  -2  19   6       5060.64       5216.53       138.81 o                         
  -1  19   6        577.80        635.61        21.88 o                         
   0  19   6         14.41         34.59        10.14 o                         
   1  19   6        305.07        384.73        31.77 o                         
   2  19   6         13.43         35.64        10.90 o                         
   3  19   6          0.74         11.99        11.16 o                         
   4  19   6          6.08          8.39        12.30 o                         
  -4  20   6         84.23        102.83        13.72 o                         
  -3  20   6       1605.39       1570.63        52.70 o                         
  -2  20   6       5630.69       5631.61       149.86 o                         
  -1  20   6       1708.62       1793.37        49.26 o                         
   0  20   6       2862.93       2987.30        80.03 o                         
   1  20   6      14309.07      13928.33       367.21 o                         
   2  20   6      12798.49      12307.60       371.41 o                         
   3  20   6       1566.27       1504.40        42.41 o                         
  -3  21   6      10063.74       9759.31       257.93 o                         
  -2  21   6       5806.03       5877.17       161.69 o                         
  -1  21   6        876.72        997.69        29.56 o                         
   0  21   6       1463.72       1557.10        49.63 o                         
   1  21   6        629.26        769.21        51.76 o                         
   2  21   6         42.75        121.02        14.68 o                         
  -2  22   6        836.12        857.98        35.92 o                         
  -1  22   6        125.14        178.44        13.68 o                         
   0  22   6       1099.97       1213.11        34.91 o                         
   1  22   6       7591.65       7473.14       197.46 o                         
  -1  23   6        960.97       1042.78        40.69 o                         
   0  23   6         11.32         37.29        13.87 o                         
  -7   1   7        619.95        436.08        25.10 o                         
  -6   1   7        207.99        203.01        10.98 o                         
  -5   1   7        220.28        240.80        16.31 o                         
   1   1   7       3321.53       3360.16        89.24 o                         
   2   1   7       5256.92       5215.88       138.56 o                         
   3   1   7       4976.04       4895.69       138.94 o                         
   4   1   7       1535.94       1744.52        47.90 o                         
   5   1   7       2720.22       3049.21        95.84 o                         
   6   1   7        764.82       1026.38        41.09 o                         
  -7   2   7       2660.16       2199.13       108.54 o                         
  -6   2   7       5088.82       4882.32       252.21 o                         
  -5   2   7      19829.33      20528.80      1089.27 o                         
   0   2   7        738.93        817.51        44.74 o                         
   1   2   7        739.80        821.22        37.28 o                         
   2   2   7         97.04        221.88        26.62 o                         
   3   2   7        419.28        515.76        24.21 o                         
   4   2   7        871.27        925.42        34.53 o                         
   5   2   7       2361.04       2670.25        91.52 o                         
   6   2   7       5622.70       5676.34       150.82 o                         
  -7   3   7        569.93        433.21        41.65 o                         
  -6   3   7       1375.00       1460.94        67.34 o                         
  -5   3   7        480.22        539.26        23.28 o                         
   0   3   7       2380.43       2465.27        92.99 o                         
   1   3   7      10679.54      10395.19       317.54 o                         
   2   3   7      24152.11      24269.19       684.00 o                         
   3   3   7      17353.64      17561.59       495.63 o                         
   4   3   7       5000.95       5226.75       139.01 o                         
   5   3   7       3785.67       4261.36       113.76 o                         
   6   3   7       5268.19       5641.32       188.27 o                         
  -7   4   7        224.44        163.71        15.47 o                         
  -6   4   7       6249.95       6107.46       229.20 o                         
  -5   4   7      17867.15      18353.97       687.58 o                         
  -4   4   7         49.14         91.19        10.12 o                         
  -1   4   7       7812.82       7887.22       419.34 o                         
   0   4   7        194.92        185.84        14.78 o                         
   1   4   7        432.46        485.02        16.64 o                         
   2   4   7         23.74        112.52         9.41 o                         
   3   4   7        272.03        352.60        24.50 o                         
   4   4   7        163.55        170.19        11.63 o                         
   5   4   7        794.08        994.83        38.04 o                         
   6   4   7       3496.39       3725.32       115.41 o                         
  -7   5   7        470.90        429.39        49.98 o                         
  -6   5   7        511.68        560.06        27.10 o                         
  -5   5   7        258.83        322.20        18.32 o                         
  -4   5   7          0.34         23.13        10.06 o                         
  -3   5   7        304.71        391.54        17.38 o                         
  -2   5   7       1603.34       1803.52        68.50 o                         
  -1   5   7       2666.71       2877.52       108.60 o                         
   0   5   7       2615.52       2804.47       105.67 o                         
   1   5   7        742.96        863.42        44.62 o                         
   2   5   7       1559.91       1667.68        47.18 o                         
   3   5   7       3181.87       3443.72        91.70 o                         
   4   5   7       1644.22       1921.43        52.49 o                         
   5   5   7        209.99        291.23        20.83 o                         
   6   5   7        405.50        482.20        30.27 o                         
  -7   6   7       5024.63       4334.84       331.68 o                         
  -6   6   7        262.10        285.18        24.38 o                         
  -5   6   7        152.63        205.90        16.14 o                         
  -4   6   7       9374.05       9527.19       357.05 o                         
  -3   6   7      13034.14      13574.95       508.73 o                         
  -2   6   7        244.85        340.50        16.45 o                         
  -1   6   7        141.83        208.12        12.80 o                         
   0   6   7       3917.87       4120.40       155.11 o                         
   1   6   7       1752.95       1913.73        77.97 o                         
   2   6   7          7.82         23.38         8.22 o                         
   3   6   7          8.56         26.16         9.82 o                         
   4   6   7       1721.11       1949.23        82.71 o                         
   5   6   7       2303.42       2699.39        95.69 o                         
   6   6   7        117.52        186.11        14.15 o                         
  -7   7   7       5523.95       4741.95       372.84 o                         
  -6   7   7          6.86         17.85        18.55 o                         
  -5   7   7         57.21         43.08        18.11 o                         
  -4   7   7        200.76        291.03        17.50 o                         
  -3   7   7       2406.83       2548.11       111.52 o                         
  -2   7   7        575.13        639.22        26.77 o                         
  -1   7   7       1236.08       1443.00        55.25 o                         
   0   7   7      16028.67      16031.60       599.71 o                         
   1   7   7      29466.40      29913.19       912.47 o                         
   2   7   7       1993.56       2035.29        82.75 o                         
   3   7   7       1962.05       2247.81        61.02 o                         
   4   7   7      11523.71      11726.55       310.20 o                         
   5   7   7      10228.70      10333.36       291.64 o                         
   6   7   7        862.95        890.43        49.46 o                         
  -7   8   7      10464.85       8791.01       567.59 o                         
  -6   8   7        265.14        317.21        25.07 o                         
  -5   8   7       6378.84       6372.77       239.80 o                         
  -4   8   7      19467.74      19593.48       733.33 o                         
  -3   8   7      27046.63      27095.10      1170.15 o                         
  -2   8   7       1936.61       2046.10        77.68 o                         
  -1   8   7       2862.29       2934.14       110.83 o                         
   0   8   7       5131.91       5386.96       202.06 o                         
   1   8   7       2662.47       2847.25        87.72 o                         
   2   8   7         84.77        120.54         9.27 o                         
   3   8   7         66.81        106.07        14.14 o                         
   4   8   7       3178.58       3302.93       165.56 o                         
   5   8   7       6748.72       7170.83       233.61 o                         
   6   8   7       1034.50       1101.22        33.04 o                         
  -7   9   7       3100.34       2655.04       220.16 o                         
  -6   9   7         14.36         56.96        17.41 o                         
  -5   9   7          3.42         -7.56        15.49 o                         
  -4   9   7         28.54         63.75        14.52 o                         
  -3   9   7       2175.92       2278.78        87.36 o                         
  -2   9   7        225.31        270.49        16.10 o                         
  -1   9   7       1574.45       1741.26        66.86 o                         
   0   9   7       9214.68       9256.63       346.71 o                         
   1   9   7      19415.35      19320.29       545.87 o                         
   2   9   7       2953.02       3070.62        83.28 o                         
   3   9   7        788.13        822.04        24.75 o                         
   4   9   7      11665.62      12089.24       319.55 o                         
   5   9   7       9099.77       8938.03       235.85 o                         
  -6  10   7         99.03        162.59        19.80 o                         
  -5  10   7        139.62        186.38        17.22 o                         
  -4  10   7       2785.01       2955.26       112.46 o                         
  -3  10   7       3098.56       3430.92       129.51 o                         
  -2  10   7         33.88         87.76        12.75 o                         
  -1  10   7         34.97         74.86        12.41 o                         
   0  10   7        654.52        751.24        36.20 o                         
   1  10   7        475.92        574.41        19.35 o                         
   2  10   7          1.20         10.78         9.22 o                         
   3  10   7          4.70         17.05        10.44 o                         
   4  10   7        355.47        466.20        27.55 o                         
   5  10   7        973.99       1083.11        45.61 o                         
  -6  11   7        116.82        125.76        22.46 o                         
  -5  11   7         37.61         71.07        16.63 o                         
  -4  11   7          6.15         32.25        15.13 o                         
  -3  11   7        119.75        148.43        18.54 o                         
  -2  11   7        506.79        587.81        31.09 o                         
  -1  11   7       2293.10       2351.33        89.33 o                         
   0  11   7         32.47         73.38        12.89 o                         
   1  11   7        153.52        197.88        21.18 o                         
   2  11   7       5986.55       6085.51       163.91 o                         
   3  11   7       5772.12       6026.59       170.49 o                         
   4  11   7        386.84        424.30        17.69 o                         
   5  11   7        278.71        301.83        25.69 o                         
  -6  12   7       2252.18       2192.76        84.92 o                         
  -5  12   7       7783.70       7555.84       284.02 o                         
  -4  12   7       4525.78       4524.37       170.46 o                         
  -3  12   7       6611.53       6784.32       254.83 o                         
  -2  12   7       3932.59       4085.17       154.05 o                         
  -1  12   7       6478.97       6785.61       254.88 o                         
   0  12   7        521.76        662.78        28.74 o                         
   1  12   7        565.25        708.81        26.22 o                         
   2  12   7         12.02         78.62        11.13 o                         
   3  12   7        406.18        582.13        34.71 o                         
   4  12   7        211.87        242.19        14.20 o                         
   5  12   7       1437.77       1599.72        63.07 o                         
  -6  13   7        308.57        352.40        24.37 o                         
  -5  13   7        382.21        428.25        25.16 o                         
  -4  13   7        110.53        167.99        17.06 o                         
  -3  13   7       1429.89       1499.60        58.82 o                         
  -2  13   7       1736.50       1893.62        73.12 o                         
  -1  13   7       5922.84       6092.31       228.50 o                         
   0  13   7       3606.57       3687.11       113.35 o                         
   1  13   7      15480.29      15264.23       403.33 o                         
   2  13   7       7869.16       7904.15       223.23 o                         
   3  13   7      14714.33      14389.58       379.58 o                         
   4  13   7       2430.70       2382.94        78.40 o                         
  -5  14   7       5388.13       5558.42       209.58 o                         
  -4  14   7       6107.60       6484.38       243.63 o                         
  -3  14   7       8186.53       8407.98       315.22 o                         
  -2  14   7       1322.23       1474.28        57.68 o                         
  -1  14   7       2603.79       2784.14       105.95 o                         
   0  14   7       1866.89       1998.80        77.15 o                         
   1  14   7       1141.75       1282.41        43.59 o                         
   2  14   7         25.78         47.82        11.06 o                         
   3  14   7        224.56        271.86        22.88 o                         
   4  14   7        414.34        433.56        28.50 o                         
  -5  15   7          3.70        -12.21        21.03 o                         
  -4  15   7         26.33         21.14        17.35 o                         
  -3  15   7        269.83        320.03        20.80 o                         
  -2  15   7         19.37         43.30        14.68 o                         
  -1  15   7         53.95         82.95        18.09 o                         
   0  15   7        707.05        834.99        26.26 o                         
   1  15   7       4008.70       4115.96       113.83 o                         
   2  15   7         68.37        161.62        27.05 o                         
   3  15   7        311.62        395.64        21.40 o                         
   4  15   7        946.63        953.28        36.14 o                         
  -5  16   7       3739.59       3901.47       148.01 o                         
  -4  16   7         60.08         85.80        18.23 o                         
  -3  16   7        258.42        328.53        21.14 o                         
  -2  16   7       2552.40       2817.58       107.07 o                         
  -1  16   7       1670.52       1746.29        88.85 o                         
   0  16   7         97.49        134.92        10.74 o                         
   1  16   7        103.07        116.08        12.01 o                         
   2  16   7          0.52         40.15        11.84 o                         
   3  16   7        134.61        164.77        17.72 o                         
  -4  17   7          3.50         25.50        17.88 o                         
  -3  17   7        364.07        469.11        25.45 o                         
  -2  17   7       3040.25       3173.11       120.50 o                         
  -1  17   7       8048.64       7791.96       238.57 o                         
   0  17   7       1584.00       1703.75        47.07 o                         
   1  17   7       3387.53       3358.66        98.49 o                         
   2  17   7      13583.66      13210.84       348.56 o                         
   3  17   7      11078.08      10480.06       277.01 o                         
  -4  18   7       2538.60       2525.63       230.92 o                         
  -3  18   7       5709.94       5889.07       221.22 o                         
  -2  18   7      10212.38       9932.34       422.91 o                         
  -1  18   7      10115.17       9697.87       336.03 o                         
   0  18   7        256.60        306.23        17.86 o                         
   1  18   7        498.87        571.23        23.42 o                         
   2  18   7        111.08        222.23        30.92 o                         
  -3  19   7        408.01        403.34        36.31 o                         
  -2  19   7       3079.22       2953.06        92.86 o                         
  -1  19   7       8335.74       7935.00       259.49 o                         
   0  19   7        262.56        305.47        19.14 o                         
   1  19   7       2605.66       2594.46        71.81 o                         
   2  19   7      13627.21      13127.62       346.47 o                         
  -2  20   7       3669.20       3437.67       152.50 o                         
  -1  20   7       2487.99       2419.35       116.65 o                         
   0  20   7         34.38         69.15        13.69 o                         
   1  20   7          7.68         44.91        34.75 o                         
   2   0   8        275.05        388.78        19.52 o                         
   3   0   8      19131.08      18166.39       679.06 o                         
   4   0   8      17440.69      17282.37       644.71 o                         
   5   0   8      12063.11      12098.34       592.16 o                         
   1   1   8       2651.43       2992.20       159.70 o                         
   2   1   8         29.46         42.65         8.47 o                         
   3   1   8        265.26        485.39       102.65 o                         
   4   1   8       2373.48       2743.19       121.82 o                         
   5   1   8       3038.57       3389.07       161.58 o                         
   1   2   8       2807.14       2828.53       106.70 o                         
   2   2   8       3587.38       3610.56        96.18 o                         
   3   2   8       2193.06       2196.40        63.68 o                         
   4   2   8       8977.90       9205.74       243.54 o                         
   5   2   8       2326.93       2505.30       118.24 o                         
   1   3   8         42.99         83.79        13.44 o                         
   2   3   8        206.12        240.14        41.63 o                         
   3   3   8         45.29         58.24        10.76 o                         
   4   3   8        405.16        568.90        27.85 o                         
   5   3   8        164.52        206.50        14.88 o                         
   0   4   8         87.35        192.76        23.98 o                         
   1   4   8      12554.41      11897.06       445.25 o                         
   2   4   8      15026.05      14207.11       375.90 o                         
   3   4   8       8153.71       7701.29       219.45 o                         
   4   4   8         33.94         77.73        12.82 o                         
   5   4   8       4747.06       4622.25       122.78 o                         
   0   5   8        131.68        149.01        12.36 o                         
   1   5   8       3494.64       3723.46       164.60 o                         
   2   5   8         98.08        120.92        28.94 o                         
   3   5   8         94.15        188.70        14.06 o                         
   4   5   8          2.60          9.19        12.87 o                         
   5   5   8       3654.63       3854.32       195.19 o                         
  -6   6   8       1069.36       1079.53        52.26 o                         
  -5   6   8        291.55        290.31        53.51 o                         
  -1   6   8       3511.07       3460.84       184.63 o                         
   0   6   8         29.60         51.20        12.13 o                         
   1   6   8      16507.77      16607.24       621.71 o                         
   2   6   8      12309.70      11705.00       498.49 o                         
   3   6   8       4863.09       4814.98       145.12 o                         
   4   6   8        864.11       1002.35        39.71 o                         
  -6   7   8       1455.76       1482.67        69.58 o                         
  -5   7   8        261.17        244.57        29.16 o                         
  -4   7   8          1.38         15.21        18.26 o                         
  -3   7   8       7599.47       7388.20       393.51 o                         
  -2   7   8       4816.14       4866.99       259.26 o                         
  -1   7   8         99.77        130.13        14.24 o                         
   0   7   8          0.33         16.18        13.22 o                         
   1   7   8        547.42        674.00        60.46 o                         
   2   7   8        158.79        146.31        10.88 o                         
   3   7   8         55.53         90.12        11.66 o                         
   4   7   8          3.02          4.58        12.93 o                         
  -5   8   8        124.58        139.80        18.37 o                         
  -4   8   8         29.31         22.72        14.79 o                         
  -3   8   8          2.35         -0.44        13.86 o                         
  -2   8   8        191.33        275.98        20.11 o                         
  -1   8   8       3514.67       3756.00       141.80 o                         
   0   8   8        695.41        800.88        33.74 o                         
   1   8   8         41.70         54.59        17.87 o                         
   2   8   8       1004.29       1078.77        49.86 o                         
   3   8   8       5191.84       5077.47       206.92 o                         
   4   8   8        400.38        497.06        20.85 o                         
  -5   9   8      14747.01      13828.85       518.02 o                         
  -4   9   8       2180.83       2236.98        86.13 o                         
  -3   9   8       2221.50       2366.51        90.42 o                         
  -2   9   8        532.07        568.18        26.77 o                         
  -1   9   8      11519.91      12114.76       454.04 o                         
   0   9   8        739.06        955.12        50.52 o                         
   1   9   8        518.95        596.87        35.71 o                         
   2   9   8        128.21        123.94        10.05 o                         
   3   9   8        326.48        390.90        47.09 o                         
   4   9   8        462.27        480.43        28.81 o                         
  -5  10   8       1254.50       1272.83        93.38 o                         
  -4  10   8          0.33         12.37        18.94 o                         
  -3  10   8         86.06         60.62        18.52 o                         
  -2  10   8        444.68        520.48        25.95 o                         
  -1  10   8      12757.70      12556.20       469.71 o                         
   0  10   8       2638.75       2691.78       102.68 o                         
   1  10   8       4165.71       4187.17       158.13 o                         
   2  10   8       3760.48       3585.07       233.06 o                         
   3  10   8      37172.31      37315.18      1319.35 o                         
   4  10   8       3167.32       3072.81       102.36 o                         
  -5  11   8      20449.93      20363.33       762.09 o                         
  -4  11   8       1485.51       1645.31        97.58 o                         
  -3  11   8       1883.03       2028.04        92.86 o                         
  -2  11   8       3279.03       3505.61       153.48 o                         
  -1  11   8      14275.96      14566.48       630.57 o                         
   0  11   8        446.53        602.74        28.17 o                         
   1  11   8        289.59        311.41        25.44 o                         
   2  11   8        316.79        303.06        14.44 o                         
   3  11   8        379.72        609.07        92.74 o                         
  -4  12   8          6.01         19.12        25.37 o                         
  -3  12   8         12.90         17.87        18.50 o                         
  -2  12   8        266.22        388.04        23.37 o                         
  -1  12   8       6939.74       7065.84       265.11 o                         
   0  12   8        163.45        211.53        17.39 o                         
   1  12   8        279.52        393.45        22.69 o                         
   2  12   8       1434.62       1389.09        43.26 o                         
   3  12   8      13774.83      11904.34       854.99 o                         
  -4  13   8        749.01        849.79        47.95 o                         
  -3  13   8       8575.73       9011.79       338.43 o                         
  -2  13   8        216.35        281.51        21.02 o                         
  -1  13   8       1673.09       2001.59        77.49 o                         
   0  13   8        242.70        317.44        19.68 o                         
   1  13   8        770.45       1062.53        61.04 o                         
   2  13   8         13.12         19.35        11.58 o                         
   3  13   8        192.39        207.31        23.86 o                         
  -4  14   8          1.46          9.60        20.85 o                         
  -3  14   8       1954.93       2173.81       111.42 o                         
  -2  14   8        228.20        302.58        21.81 o                         
  -1  14   8         30.59         77.02        17.44 o                         
   0  14   8       2186.15       2269.47        87.40 o                         
   1  14   8      21155.78      21483.26       799.56 o                         
   2  14   8        581.65        624.91        25.30 o                         
  -3  15   8      28713.00      28990.22      1084.89 o                         
  -2  15   8       2163.43       2413.55        92.95 o                         
  -1  15   8        611.91        649.44        30.75 o                         
   0  15   8       2257.76       2537.71        97.25 o                         
   1  15   8       4792.09       5303.24       250.36 o                         
   2  15   8          2.58         -2.80        13.52 o                         
  -2  16   8        866.41       1029.78        43.63 o                         
  -1  16   8         85.31         70.78        19.02 o                         
   0  16   8       2599.81       2675.22       118.86 o                         
   1  16   8      23127.21      21565.83      1028.39 o                         
  -1  17   8        215.26        261.99        43.36 o                         
   2   1   9       1770.36       1507.89        83.10 o                         
   3   1   9       5816.97       4799.70       127.65 o                         
   2   2   9        282.25        241.07        18.69 o                         
   2   3   9       5905.96       5219.52       196.03 o                         
   1   4   9        137.62        118.71        18.76 o                         
   2   4   9        253.09        192.44        20.73 o                         
   3   4   9         48.68        176.79        25.68 o                         
   1   5   9       1325.60       1423.10        55.92 o                         
   2   5   9       2347.55       2331.53        90.30 o                         
   3   5   9       3168.63       2649.69       249.12 o                         
   1   6   9       1613.37       1773.46        79.75 o                         
   2   6   9         36.03         14.57        34.17 o                         
   0   7   9       5458.63       5461.86       291.37 o                         
   1   7   9      13128.07      12640.70       473.08 o                         
   2   7   9         52.22         80.74        20.13 o                         
  -1   8   9       2920.58       2998.74       161.33 o                         
   0   8   9       3926.67       4252.05       193.31 o                         
   1   8   9       4355.65       4258.64       226.87 o                         
   2   8   9          4.32         14.79        19.18 o                         
  -2   9   9         22.11         33.27        23.37 o                         
  -1   9   9       1011.13        961.53        49.06 o                         
   0   9   9       3035.87       2878.62       110.27 o                         
   1   9   9      10321.84       9259.61       347.08 o                         
  -3  10   9       2885.11       2612.24       147.90 o                         
  -2  10   9        159.78        228.75        43.35 o                         
  -1  10   9         32.48         56.72        21.77 o                         
   0  10   9        591.73        620.62        68.74 o                         
   1  10   9        270.19        291.03        22.76 o                         
  -2  11   9        131.39        130.68        25.51 o                         
  -1  11   9       1471.02       1531.56        79.18 o                         
   0  11   9         20.53         59.67        27.88 o                         
                                                                                
